# Supplementary material for: Improved liver lipid catabolism and utilization in growth hormone transgenic common carp (Cyprinus carpio L.) through enhanced lipolytic and fatty acid β-oxidation pathways
Source: Front Endocrinol (Lausanne). 2022 Sep 12;13:982488. doi: 10.3389/fendo.2022.982488 (PMC9510774; doi:10.3389/fendo.2022.982488)
Supplement: Supplementary file 4 [file Table_4.xlsx]

## Sheet: Fig 1A 
	Multiple Comparisons
	dependent variable: Gly
	LSD
	(I) VAR00001		Mean Difference (I-J)	Std. Error	Sig.	95% Confidence Interval
						Lower Bound	Upper Bound
	4h	12h	-1.55998	9.01642	0.86481	-20.6739	17.554
		1d	28.572683703*	9.01642	0.00595349	9.45872	47.6866
		2d	32.152111065*	9.73885	0.00450573	11.5067	52.7975
		4d	36.276343384*	9.01642	0.00098257	17.1624	55.3903
		6d	29.918046958*	9.73885	0.00729476	9.27261	50.5635
	12h	4h	1.55998	9.01642	0.86481	-17.554	20.6739
		1d	30.132658715*	9.01642	0.00413669	11.0187	49.2466
		2d	33.712086078*	9.73885	0.00321382	13.0666	54.3575
		4d	37.836318397*	9.01642	0.000683653	18.7224	56.9503
		6d	31.478021971*	9.73885	0.00521247	10.8326	52.1235
	1d	4h	-28.572683703*	9.01642	0.00595349	-47.6866	-9.45872
		12h	-30.132658715*	9.01642	0.00413669	-49.2466	-11.0187
		2d	3.57943	9.73885	0.718032	-17.066	24.2249
		4d	7.70366	9.01642	0.405493	-11.4103	26.8176
		6d	1.34536	9.73885	0.89185	-19.3001	21.9908
	2d	4h	-32.152111065*	9.73885	0.00450573	-52.7975	-11.5067
		12h	-33.712086078*	9.73885	0.00321382	-54.3575	-13.0666
		1d	-3.57943	9.73885	0.718032	-24.2249	17.066
		4d	4.12423	9.73885	0.677581	-16.5212	24.7697
		6d	-2.23406	10.4113	0.832805	-24.305	19.8368
	4d	4h	-36.276343384*	9.01642	0.00098257	-55.3903	-17.1624
		12h	-37.836318397*	9.01642	0.000683653	-56.9503	-18.7224
		1d	-7.70366	9.01642	0.405493	-26.8176	11.4103
		2d	-4.12423	9.73885	0.677581	-24.7697	16.5212
		6d	-6.3583	9.73885	0.523105	-27.0037	14.2871
	6d	4h	-29.918046958*	9.73885	0.00729476	-50.5635	-9.27261
		12h	-31.478021971*	9.73885	0.00521247	-52.1235	-10.8326
		1d	-1.34536	9.73885	0.89185	-21.9908	19.3001
		2d	2.23406	10.4113	0.832805	-19.8368	24.305
		4d	6.3583	9.73885	0.523105	-14.2871	27.0037
	*. The mean difference is significance at the 0.05 level.
	Multiple Comparisons									Multiple Comparisons									Multiple Comparisons
	dependent variable: hk1									dependent variable: pk1									dependent variable: pfk
	LSD									LSD									LSD
	(I) VAR00001		Mean Difference (I-J)	Std. Error	Sig.	95% Confidence Interval				(I) VAR00001		Mean Difference (I-J)	Std. Error	Sig.	95% Confidence Interval				(I) VAR00001		Mean Difference (I-J)	Std. Error	Sig.	95% Confidence Interval
						Lower Bound	Upper Bound								Lower Bound	Upper Bound								Lower Bound	Upper Bound
	4h	12h	0.0630673	0.0348704	0.0872468	-0.0101928	0.136327			4h	12h	-0.00344825	0.0046164	0.464736	-0.013147	0.00625045			4h	12h	-.1055675000*	0.0370091	0.0115219	-0.184023	-0.0271116
		1d	.2523717500*	0.0348704	9.89971e-07	0.179112	0.325632				1d	0.00380775	0.0046164	0.420265	-0.00589095	0.0135065				1d	0.0034095	0.0370091	0.927742	-0.0750464	0.0818654
		2d	.2607715000*	0.0348704	6.31608e-07	0.187511	0.334032				2d	-0.000306	0.0046164	0.947881	-0.0100047	0.0093927				2d	0.000855	0.0370091	0.981854	-0.0776009	0.0793109
		4d	.2591447500*	0.0348704	6.88622e-07	0.185885	0.332405				4d	-.0106617500*	0.0046164	0.0329849	-0.0203605	-0.000963049				4d	0.00797325	0.0370091	0.832147	-0.0704826	0.0864291
		6d	.2560417500*	0.0348704	8.12697e-07	0.182782	0.329302				6d	-.0220860000*	0.0046164	0.000148416	-0.0317847	-0.0123873				6d	0.0073415	0.0453267	0.873358	-0.0887469	0.10343
	12h	4h	-0.0630673	0.0348704	0.0872468	-0.136327	0.0101928			12h	4h	0.00344825	0.0046164	0.464736	-0.00625045	0.013147			12h	4h	.1055675000*	0.0370091	0.0115219	0.0271116	0.184023
		1d	.1893045000*	0.0348704	3.70563e-05	0.116044	0.262565				1d	0.007256	0.0046164	0.133412	-0.0024427	0.0169547				1d	.1089770000*	0.0370091	0.0095169	0.0305211	0.187433
		2d	.1977042500*	0.0348704	2.23222e-05	0.124444	0.270964				2d	0.00314225	0.0046164	0.504742	-0.00655645	0.012841				2d	.1064225000*	0.0370091	0.0109836	0.0279666	0.184878
		4d	.1960775000*	0.0348704	2.46112e-05	0.122817	0.269338				4d	-0.0072135	0.0046164	0.135561	-0.0169122	0.0024852				4d	.1135407500*	0.0370091	0.0073579	0.0350849	0.191997
		6d	.1929745000*	0.0348704	2.96699e-05	0.119714	0.266235				6d	-.0186377500*	0.0046164	0.000772909	-0.0283365	-0.00893905				6d	.1129090000*	0.0453267	0.0241065	0.0168206	0.208997
	1d	4h	-.2523717500*	0.0348704	9.89971e-07	-0.325632	-0.179112			1d	4h	-0.00380775	0.0046164	0.420265	-0.0135065	0.00589095			1d	4h	-0.0034095	0.0370091	0.927742	-0.0818654	0.0750464
		12h	-.1893045000*	0.0348704	3.70563e-05	-0.262565	-0.116044				12h	-0.007256	0.0046164	0.133412	-0.0169547	0.0024427				12h	-.1089770000*	0.0370091	0.0095169	-0.187433	-0.0305211
		2d	0.00839975	0.0348704	0.812367	-0.0648603	0.0816598				2d	-0.00411375	0.0046164	0.384624	-0.0138125	0.00558495				2d	-0.0025545	0.0370091	0.945826	-0.0810104	0.0759014
		4d	0.006773	0.0348704	0.848168	-0.0664871	0.0800331				4d	-.0144695000*	0.0046164	0.00573142	-0.0241682	-0.0047708				4d	0.00456375	0.0370091	0.903394	-0.0738921	0.0830196
		6d	0.00367	0.0348704	0.917344	-0.0695901	0.0769301				6d	-.0258937500*	0.0046164	2.53417e-05	-0.0355925	-0.016195				6d	0.003932	0.0453267	0.931948	-0.0921564	0.10002
	2d	4h	-.2607715000*	0.0348704	6.31608e-07	-0.334032	-0.187511			2d	4h	0.000306	0.0046164	0.947881	-0.0093927	0.0100047			2d	4h	-0.000855	0.0370091	0.981854	-0.0793109	0.0776009
		12h	-.1977042500*	0.0348704	2.23222e-05	-0.270964	-0.124444				12h	-0.00314225	0.0046164	0.504742	-0.012841	0.00655645				12h	-.1064225000*	0.0370091	0.0109836	-0.184878	-0.0279666
		1d	-0.00839975	0.0348704	0.812367	-0.0816598	0.0648603				1d	0.00411375	0.0046164	0.384624	-0.00558495	0.0138125				1d	0.0025545	0.0370091	0.945826	-0.0759014	0.0810104
		4d	-0.00162675	0.0348704	0.963305	-0.0748868	0.0716333				4d	-.0103557500*	0.0046164	0.0377026	-0.0200545	-0.000657049				4d	0.00711825	0.0370091	0.849898	-0.0713376	0.0855741
		6d	-0.00472975	0.0348704	0.893613	-0.0779898	0.0685303				6d	-.0217800000*	0.0046164	0.000171567	-0.0314787	-0.0120813				6d	0.0064865	0.0453267	0.887994	-0.0896019	0.102575
	4d	4h	-.2591447500*	0.0348704	6.88622e-07	-0.332405	-0.185885			4d	4h	.0106617500*	0.0046164	0.0329849	0.000963049	0.0203605			4d	4h	-0.00797325	0.0370091	0.832147	-0.0864291	0.0704826
		12h	-.1960775000*	0.0348704	2.46112e-05	-0.269338	-0.122817				12h	0.0072135	0.0046164	0.135561	-0.0024852	0.0169122				12h	-.1135407500*	0.0370091	0.0073579	-0.191997	-0.0350849
		1d	-0.006773	0.0348704	0.848168	-0.0800331	0.0664871				1d	.0144695000*	0.0046164	0.00573142	0.0047708	0.0241682				1d	-0.00456375	0.0370091	0.903394	-0.0830196	0.0738921
		2d	0.00162675	0.0348704	0.963305	-0.0716333	0.0748868				2d	.0103557500*	0.0046164	0.0377026	0.000657049	0.0200545				2d	-0.00711825	0.0370091	0.849898	-0.0855741	0.0713376
		6d	-0.003103	0.0348704	0.930075	-0.0763631	0.0701571				6d	-.0114242500*	0.0046164	0.0235103	-0.021123	-0.00172555				6d	-0.00063175	0.0453267	0.989052	-0.0967202	0.0954567
	6d	4h	-.2560417500*	0.0348704	8.12697e-07	-0.329302	-0.182782			6d	4h	.0220860000*	0.0046164	0.000148416	0.0123873	0.0317847			6d	4h	-0.0073415	0.0453267	0.873358	-0.10343	0.0887469
		12h	-.1929745000*	0.0348704	2.96699e-05	-0.266235	-0.119714				12h	.0186377500*	0.0046164	0.000772909	0.00893905	0.0283365				12h	-.1129090000*	0.0453267	0.0241065	-0.208997	-0.0168206
		1d	-0.00367	0.0348704	0.917344	-0.0769301	0.0695901				1d	.0258937500*	0.0046164	2.53417e-05	0.016195	0.0355925				1d	-0.003932	0.0453267	0.931948	-0.10002	0.0921564
		2d	0.00472975	0.0348704	0.893613	-0.0685303	0.0779898				2d	.0217800000*	0.0046164	0.000171567	0.0120813	0.0314787				2d	-0.0064865	0.0453267	0.887994	-0.102575	0.0896019
		4d	0.003103	0.0348704	0.930075	-0.0701571	0.0763631				4d	.0114242500*	0.0046164	0.0235103	0.00172555	0.021123				4d	0.00063175	0.0453267	0.989052	-0.0954567	0.0967202
	*. The mean difference is significance at the 0.05 level.									*. The mean difference is significance at the 0.05 level.									*. The mean difference is significance at the 0.05 level.
	Multiple Comparisons									Multiple Comparisons									Multiple Comparisons
	dependent variable: g6p									dependent variable: fbp									dependent variable: pepck
	LSD									LSD									LSD
	(I) VAR00001		Mean Difference (I-J)	Std. Error	Sig.	95% Confidence Interval				(I) VAR00001		Mean Difference (I-J)	Std. Error	Sig.	95% Confidence Interval				(I) VAR00001		Mean Difference (I-J)	Std. Error	Sig.	95% Confidence Interval
						Lower Bound	Upper Bound								Lower Bound	Upper Bound								Lower Bound	Upper Bound
	4h	12h	-2.97329	1.437	0.0532083	-5.99232	0.0457418			4h	12h	-0.233852	1.66214	0.889675	-3.72588	3.25818			4h	12h	-0.235429	0.435055	0.595041	-1.14945	0.678588
		1d	-0.830934	1.437	0.570266	-3.84996	2.1881				1d	-0.148098	1.66214	0.929986	-3.64013	3.34393				1d	.9238055000*	0.435055	0.0478394	0.00978851	1.83782
		2d	-2.3134	1.437	0.124821	-5.33243	0.705631				2d	-4.7119052500*	1.66214	0.010984	-8.20394	-1.21988				2d	0.774309	0.435055	0.0919984	-0.139708	1.68833
		4d	-5.1686365000*	1.437	0.00206174	-8.18767	-2.14961				4d	-4.6784980000*	1.66214	0.0114685	-8.17053	-1.18647				4d	0.791122	0.435055	0.085677	-0.122895	1.70514
		6d	-2.57081	1.437	0.0904557	-5.58984	0.448223				6d	-4.6021182500*	1.66214	0.0126543	-8.09415	-1.11009				6d	-0.635891	0.435055	0.161081	-1.54991	0.278126
	12h	4h	2.97329	1.437	0.0532083	-0.0457418	5.99232			12h	4h	0.233852	1.66214	0.889675	-3.25818	3.72588			12h	4h	0.235429	0.435055	0.595041	-0.678588	1.14945
		1d	2.14235	1.437	0.153318	-0.876676	5.16138				1d	0.0857537	1.66214	0.959422	-3.40628	3.57778				1d	1.1592342500*	0.435055	0.0157947	0.245217	2.07325
		2d	0.659889	1.437	0.651579	-2.35914	3.67892				2d	-4.4780532500*	1.66214	0.0148349	-7.97008	-0.986023				2d	1.0097375000*	0.435055	0.0322306	0.0957205	1.92375
		4d	-2.19535	1.437	0.143962	-5.21438	0.82368				4d	-4.4446460000*	1.66214	0.0154808	-7.93668	-0.952616				4d	1.0265507500*	0.435055	0.0297921	0.112534	1.94057
		6d	0.402481	1.437	0.782607	-2.61655	3.42151				6d	-4.3682662500*	1.66214	0.0170598	-7.8603	-0.876236				6d	-0.400463	0.435055	0.369491	-1.31448	0.513554
	1d	4h	0.830934	1.437	0.570266	-2.1881	3.84996			1d	4h	0.148098	1.66214	0.929986	-3.34393	3.64013			1d	4h	-.9238055000*	0.435055	0.0478394	-1.83782	-0.00978851
		12h	-2.14235	1.437	0.153318	-5.16138	0.876676				12h	-0.0857537	1.66214	0.959422	-3.57778	3.40628				12h	-1.1592342500*	0.435055	0.0157947	-2.07325	-0.245217
		2d	-1.48246	1.437	0.315905	-4.50149	1.53656				2d	-4.5638070000*	1.66214	0.0132926	-8.05584	-1.07178				2d	-0.149497	0.435055	0.735108	-1.06351	0.76452
		4d	-4.3377025000*	1.437	0.00738094	-7.35673	-1.31867				4d	-4.5303997500*	1.66214	0.0138743	-8.02243	-1.03837				4d	-0.132683	0.435055	0.763879	-1.0467	0.781333
		6d	-1.73987	1.437	0.241644	-4.7589	1.27916				6d	-4.4540200000*	1.66214	0.0152969	-7.94605	-0.96199				6d	-1.5596967500*	0.435055	0.00211639	-2.47371	-0.64568
	2d	4h	2.3134	1.437	0.124821	-0.705631	5.33243			2d	4h	4.7119052500*	1.66214	0.010984	1.21988	8.20394			2d	4h	-0.774309	0.435055	0.0919984	-1.68833	0.139708
		12h	-0.659889	1.437	0.651579	-3.67892	2.35914				12h	4.4780532500*	1.66214	0.0148349	0.986023	7.97008				12h	-1.0097375000*	0.435055	0.0322306	-1.92375	-0.0957205
		1d	1.48246	1.437	0.315905	-1.53656	4.50149				1d	4.5638070000*	1.66214	0.0132926	1.07178	8.05584				1d	0.149497	0.435055	0.735108	-0.76452	1.06351
		4d	-2.85524	1.437	0.062366	-5.87427	0.163792				4d	0.0334072	1.66214	0.984186	-3.45862	3.52544				4d	0.0168133	0.435055	0.969598	-0.897204	0.93083
		6d	-0.257408	1.437	0.859838	-3.27644	2.76162				6d	0.109787	1.66214	0.948065	-3.38224	3.60182				6d	-1.4102000000*	0.435055	0.00453014	-2.32422	-0.496183
	4d	4h	5.1686365000*	1.437	0.00206174	2.14961	8.18767			4d	4h	4.6784980000*	1.66214	0.0114685	1.18647	8.17053			4d	4h	-0.791122	0.435055	0.085677	-1.70514	0.122895
		12h	2.19535	1.437	0.143962	-0.82368	5.21438				12h	4.4446460000*	1.66214	0.0154808	0.952616	7.93668				12h	-1.0265507500*	0.435055	0.0297921	-1.94057	-0.112534
		1d	4.3377025000*	1.437	0.00738094	1.31867	7.35673				1d	4.5303997500*	1.66214	0.0138743	1.03837	8.02243				1d	0.132683	0.435055	0.763879	-0.781333	1.0467
		2d	2.85524	1.437	0.062366	-0.163792	5.87427				2d	-0.0334072	1.66214	0.984186	-3.52544	3.45862				2d	-0.0168133	0.435055	0.969598	-0.93083	0.897204
		6d	2.59783	1.437	0.0873764	-0.421199	5.61686				6d	0.0763797	1.66214	0.963854	-3.41565	3.56841				6d	-1.4270132500*	0.435055	0.00416026	-2.34103	-0.512996
	6d	4h	2.57081	1.437	0.0904557	-0.448223	5.58984			6d	4h	4.6021182500*	1.66214	0.0126543	1.11009	8.09415			6d	4h	0.635891	0.435055	0.161081	-0.278126	1.54991
		12h	-0.402481	1.437	0.782607	-3.42151	2.61655				12h	4.3682662500*	1.66214	0.0170598	0.876236	7.8603				12h	0.400463	0.435055	0.369491	-0.513554	1.31448
		1d	1.73987	1.437	0.241644	-1.27916	4.7589				1d	4.4540200000*	1.66214	0.0152969	0.96199	7.94605				1d	1.5596967500*	0.435055	0.00211639	0.64568	2.47371
		2d	0.257408	1.437	0.859838	-2.76162	3.27644				2d	-0.109787	1.66214	0.948065	-3.60182	3.38224				2d	1.4102000000*	0.435055	0.00453014	0.496183	2.32422
		4d	-2.59783	1.437	0.0873764	-5.61686	0.421199				4d	-0.0763797	1.66214	0.963854	-3.56841	3.41565				4d	1.4270132500*	0.435055	0.00416026	0.512996	2.34103
	*. The mean difference is significance at the 0.05 level.									*. The mean difference is significance at the 0.05 level.									*. The mean difference is significance at the 0.05 level.

## Sheet: Fig 1B
	Multiple Comparisons
	dependent variable: Gly
	LSD
	(I) VAR00001		Mean Difference (I-J)	Std. Error	Sig.	95% Confidence Interval
						Lower Bound	Upper Bound
	4h	12h	8.44812	1.95609	0.001	4.3014	12.5948
		1d	22.0453	1.95609	0	17.8985	26.192
		2d	23.2427	1.95609	0	19.096	27.3894
		4d	24.6491	2.09114	0	20.2161	29.0821
		6d	24.149	1.95609	0	20.0022	28.2957
	12h	4h	-8.44812	1.95609	0.001	-12.5948	-4.3014
		1d	13.5971	1.81098	0	9.75802	17.4362
		2d	14.7946	1.81098	0	10.9554	18.6337
		4d	16.201	1.95609	0	12.0543	20.3477
		6d	15.7008	1.81098	0	11.8617	19.54
	1d	4h	-22.0453	1.95609	0	-26.192	-17.8985
		12h	-13.5971	1.81098	0	-17.4362	-9.75802
		2d	1.19743	1.81098	0.518	-2.64169	5.03654
		4d	2.60386	1.95609	0.202	-1.54286	6.75058
		6d	2.10371	1.81098	0.262	-1.73541	5.94282
	2d	4h	-23.2427	1.95609	0	-27.3894	-19.096
		12h	-14.7946	1.81098	0	-18.6337	-10.9554
		1d	-1.19743	1.81098	0.518	-5.03654	2.64169
		4d	1.40643	1.95609	0.483	-2.74028	5.55315
		6d	0.906282	1.81098	0.624	-2.93283	4.7454
	4d	4h	-24.6491	2.09114	0	-29.0821	-20.2161
		12h	-16.201	1.95609	0	-20.3477	-12.0543
		1d	-2.60386	1.95609	0.202	-6.75058	1.54286
		2d	-1.40643	1.95609	0.483	-5.55315	2.74028
		6d	-0.500152	1.95609	0.801	-4.64687	3.64657
	6d	4h	-24.149	1.95609	0	-28.2957	-20.0022
		12h	-15.7008	1.81098	0	-19.54	-11.8617
		1d	-2.10371	1.81098	0.262	-5.94282	1.73541
		2d	-0.906282	1.81098	0.624	-4.7454	2.93283
		4d	0.500152	1.95609	0.801	-3.64657	4.64687
	*. The mean difference is significance at the 0.05 level.
	Multiple Comparisons									Multiple Comparisons									Multiple Comparisons
	dependent variable: hk1									dependent variable: pk1									dependent variable: pfk
	LSD									LSD									LSD
	(I) VAR00001		Mean Difference (I-J)	Std. Error	Sig.	95% Confidence Interval				(I) VAR00001		Mean Difference (I-J)	Std. Error	Sig.	95% Confidence Interval				(I) VAR00001		Mean Difference (I-J)	Std. Error	Sig.	95% Confidence Interval
						Lower Bound	Upper Bound								Lower Bound	Upper Bound								Lower Bound	Upper Bound
	4h	12h	0.451468	0.126906	0.002	0.184847	0.718088			4h	12h	0.0059215	0.00566354	0.31	-0.00597715	0.0178202			4h	12h	-0.0623065	0.00872284	0	-0.0806325	-0.0439805
		1d	0.467095	0.126906	0.002	0.200475	0.733715				1d	0.0145053	0.00566354	0.02	0.0026066	0.0264039				1d	-0.0193225	0.00872284	0.04	-0.0376485	-0.000996484
		2d	0.472315	0.126906	0.002	0.205695	0.738935				2d	0.0094955	0.00566354	0.111	-0.00240315	0.0213942				2d	0.00505925	0.00872284	0.569	-0.0132668	0.0233853
		4d	0.468641	0.126906	0.002	0.202021	0.735261				4d	0.0008155	0.00566354	0.887	-0.0110832	0.0127142				4d	0.0053275	0.00872284	0.549	-0.0129985	0.0236535
		6d	0.470019	0.126906	0.002	0.203398	0.736639				6d	0.0103102	0.00566354	0.085	-0.0015884	0.0222089				6d	0.001032	0.00872284	0.907	-0.017294	0.019358
	12h	4h	-0.451468	0.126906	0.002	-0.718088	-0.184847			12h	4h	-0.0059215	0.00566354	0.31	-0.0178202	0.00597715			12h	4h	0.0623065	0.00872284	0	0.0439805	0.0806325
		1d	0.0156275	0.126906	0.903	-0.250993	0.282248				1d	0.00858375	0.00566354	0.147	-0.0033149	0.0204824				1d	0.042984	0.00872284	0	0.024658	0.06131
		2d	0.0208473	0.126906	0.871	-0.245773	0.287467				2d	0.003574	0.00566354	0.536	-0.00832465	0.0154727				2d	0.0673658	0.00872284	0	0.0490397	0.0856918
		4d	0.0171733	0.126906	0.894	-0.249447	0.283793				4d	-0.005106	0.00566354	0.379	-0.0170047	0.00679265				4d	0.067634	0.00872284	0	0.049308	0.08596
		6d	0.018551	0.126906	0.885	-0.248069	0.285171				6d	0.00438875	0.00566354	0.448	-0.0075099	0.0162874				6d	0.0633385	0.00872284	0	0.0450125	0.0816645
	1d	4h	-0.467095	0.126906	0.002	-0.733715	-0.200475			1d	4h	-0.0145053	0.00566354	0.02	-0.0264039	-0.0026066			1d	4h	0.0193225	0.00872284	0.04	0.000996484	0.0376485
		12h	-0.0156275	0.126906	0.903	-0.282248	0.250993				12h	-0.00858375	0.00566354	0.147	-0.0204824	0.0033149				12h	-0.042984	0.00872284	0	-0.06131	-0.024658
		2d	0.00521975	0.126906	0.968	-0.2614	0.27184				2d	-0.00500975	0.00566354	0.388	-0.0169084	0.0068889				2d	0.0243818	0.00872284	0.012	0.00605573	0.0427078
		4d	0.00154575	0.126906	0.99	-0.265074	0.268166				4d	-0.0136898	0.00566354	0.026	-0.0255884	-0.0017911				4d	0.02465	0.00872284	0.011	0.00632398	0.042976
		6d	0.0029235	0.126906	0.982	-0.263697	0.269544				6d	-0.004195	0.00566354	0.468	-0.0160937	0.00770365				6d	0.0203545	0.00872284	0.031	0.00202848	0.0386805
	2d	4h	-0.472315	0.126906	0.002	-0.738935	-0.205695			2d	4h	-0.0094955	0.00566354	0.111	-0.0213942	0.00240315			2d	4h	-0.00505925	0.00872284	0.569	-0.0233853	0.0132668
		12h	-0.0208473	0.126906	0.871	-0.287467	0.245773				12h	-0.003574	0.00566354	0.536	-0.0154727	0.00832465				12h	-0.0673658	0.00872284	0	-0.0856918	-0.0490397
		1d	-0.00521975	0.126906	0.968	-0.27184	0.2614				1d	0.00500975	0.00566354	0.388	-0.0068889	0.0169084				1d	-0.0243818	0.00872284	0.012	-0.0427078	-0.00605573
		4d	-0.003674	0.126906	0.977	-0.270294	0.262946				4d	-0.00868	0.00566354	0.143	-0.0205787	0.00321865				4d	0.00026825	0.00872284	0.976	-0.0180578	0.0185943
		6d	-0.00229625	0.126906	0.986	-0.268916	0.264324				6d	0.00081475	0.00566354	0.887	-0.0110839	0.0127134				6d	-0.00402725	0.00872284	0.65	-0.0223533	0.0142988
	4d	4h	-0.468641	0.126906	0.002	-0.735261	-0.202021			4d	4h	-0.0008155	0.00566354	0.887	-0.0127142	0.0110832			4d	4h	-0.0053275	0.00872284	0.549	-0.0236535	0.0129985
		12h	-0.0171733	0.126906	0.894	-0.283793	0.249447				12h	0.005106	0.00566354	0.379	-0.00679265	0.0170047				12h	-0.067634	0.00872284	0	-0.08596	-0.049308
		1d	-0.00154575	0.126906	0.99	-0.268166	0.265074				1d	0.0136898	0.00566354	0.026	0.0017911	0.0255884				1d	-0.02465	0.00872284	0.011	-0.042976	-0.00632398
		2d	0.003674	0.126906	0.977	-0.262946	0.270294				2d	0.00868	0.00566354	0.143	-0.00321865	0.0205787				2d	-0.00026825	0.00872284	0.976	-0.0185943	0.0180578
		6d	0.00137775	0.126906	0.991	-0.265242	0.267998				6d	0.00949475	0.00566354	0.111	-0.0024039	0.0213934				6d	-0.0042955	0.00872284	0.628	-0.0226215	0.0140305
	6d	4h	-0.470019	0.126906	0.002	-0.736639	-0.203398			6d	4h	-0.0103102	0.00566354	0.085	-0.0222089	0.0015884			6d	4h	-0.001032	0.00872284	0.907	-0.019358	0.017294
		12h	-0.018551	0.126906	0.885	-0.285171	0.248069				12h	-0.00438875	0.00566354	0.448	-0.0162874	0.0075099				12h	-0.0633385	0.00872284	0	-0.0816645	-0.0450125
		1d	-0.0029235	0.126906	0.982	-0.269544	0.263697				1d	0.004195	0.00566354	0.468	-0.00770365	0.0160937				1d	-0.0203545	0.00872284	0.031	-0.0386805	-0.00202848
		2d	0.00229625	0.126906	0.986	-0.264324	0.268916				2d	-0.00081475	0.00566354	0.887	-0.0127134	0.0110839				2d	0.00402725	0.00872284	0.65	-0.0142988	0.0223533
		4d	-0.00137775	0.126906	0.991	-0.267998	0.265242				4d	-0.00949475	0.00566354	0.111	-0.0213934	0.0024039				4d	0.0042955	0.00872284	0.628	-0.0140305	0.0226215
	*. The mean difference is significance at the 0.05 level.									*. The mean difference is significance at the 0.05 level.									*. The mean difference is significance at the 0.05 level.
	Multiple Comparisons									Multiple Comparisons									Multiple Comparisons
	dependent variable: g6p									dependent variable: fbp									dependent variable: pepck
	LSD									LSD									LSD
	(I) VAR00001		Mean Difference (I-J)	Std. Error	Sig.	95% Confidence Interval				(I) VAR00001		Mean Difference (I-J)	Std. Error	Sig.	95% Confidence Interval				(I) VAR00001		Mean Difference (I-J)	Std. Error	Sig.	95% Confidence Interval
						Lower Bound	Upper Bound								Lower Bound	Upper Bound								Lower Bound	Upper Bound
	4h	12h	-2.33543	1.0066	0.032	-4.45022	-0.220647			4h	12h	0.0348832	0.65997	0.958	-1.35166	1.42143			4h	12h	-0.235429	0.435055	0.595041	-1.14945	0.678588
		1d	-0.876436	1.0066	0.395	-2.99122	1.23835				1d	-0.168193	0.65997	0.802	-1.55474	1.21835				1d	.9238055000*	0.435055	0.0478394	0.00978851	1.83782
		2d	-0.51587	1.0066	0.615	-2.63066	1.59892				2d	-0.975163	0.65997	0.157	-2.36171	0.411382				2d	0.774309	0.435055	0.0919984	-0.139708	1.68833
		4d	0.238748	1.0066	0.815	-1.87604	2.35353				4d	-1.71718	0.65997	0.018	-3.10372	-0.330631				4d	0.791122	0.435055	0.085677	-0.122895	1.70514
		6d	-0.0275052	1.0066	0.979	-2.14229	2.08728				6d	-3.22327	0.65997	0	-4.60981	-1.83672				6d	-0.635891	0.435055	0.161081	-1.54991	0.278126
	12h	4h	2.33543	1.0066	0.032	0.220647	4.45022			12h	4h	-0.0348832	0.65997	0.958	-1.42143	1.35166			12h	4h	0.235429	0.435055	0.595041	-0.678588	1.14945
		1d	1.459	1.0066	0.164	-0.655789	3.57378				1d	-0.203076	0.65997	0.762	-1.58962	1.18347				1d	1.1592342500*	0.435055	0.0157947	0.245217	2.07325
		2d	1.81956	1.0066	0.087	-0.295223	3.93435				2d	-1.01005	0.65997	0.143	-2.39659	0.376499				2d	1.0097375000*	0.435055	0.0322306	0.0957205	1.92375
		4d	2.57418	1.0066	0.02	0.459395	4.68897				4d	-1.75206	0.65997	0.016	-3.13861	-0.365514				4d	1.0265507500*	0.435055	0.0297921	0.112534	1.94057
		6d	2.30793	1.0066	0.034	0.193142	4.42271				6d	-3.25815	0.65997	0	-4.64469	-1.8716				6d	-0.400463	0.435055	0.369491	-1.31448	0.513554
	1d	4h	0.876436	1.0066	0.395	-1.23835	2.99122			1d	4h	0.168193	0.65997	0.802	-1.21835	1.55474			1d	4h	-.9238055000*	0.435055	0.0478394	-1.83782	-0.00978851
		12h	-1.459	1.0066	0.164	-3.57378	0.655789				12h	0.203076	0.65997	0.762	-1.18347	1.58962				12h	-1.1592342500*	0.435055	0.0157947	-2.07325	-0.245217
		2d	0.360567	1.0066	0.724	-1.75422	2.47535				2d	-0.806971	0.65997	0.237	-2.19352	0.579575				2d	-0.149497	0.435055	0.735108	-1.06351	0.76452
		4d	1.11518	1.0066	0.283	-0.999601	3.22997				4d	-1.54898	0.65997	0.031	-2.93553	-0.162438				4d	-0.132683	0.435055	0.763879	-1.0467	0.781333
		6d	0.848931	1.0066	0.41	-1.26585	2.96372				6d	-3.05507	0.65997	0	-4.44162	-1.66853				6d	-1.5596967500*	0.435055	0.00211639	-2.47371	-0.64568
	2d	4h	0.51587	1.0066	0.615	-1.59892	2.63066			2d	4h	0.975163	0.65997	0.157	-0.411382	2.36171			2d	4h	-0.774309	0.435055	0.0919984	-1.68833	0.139708
		12h	-1.81956	1.0066	0.087	-3.93435	0.295223				12h	1.01005	0.65997	0.143	-0.376499	2.39659				12h	-1.0097375000*	0.435055	0.0322306	-1.92375	-0.0957205
		1d	-0.360567	1.0066	0.724	-2.47535	1.75422				1d	0.806971	0.65997	0.237	-0.579575	2.19352				1d	0.149497	0.435055	0.735108	-0.76452	1.06351
		4d	0.754618	1.0066	0.463	-1.36017	2.8694				4d	-0.742013	0.65997	0.276	-2.12856	0.644533				4d	0.0168133	0.435055	0.969598	-0.897204	0.93083
		6d	0.488364	1.0066	0.633	-1.62642	2.60315				6d	-2.2481	0.65997	0.003	-3.63465	-0.861556				6d	-1.4102000000*	0.435055	0.00453014	-2.32422	-0.496183
	4d	4h	-0.238748	1.0066	0.815	-2.35353	1.87604			4d	4h	1.71718	0.65997	0.018	0.330631	3.10372			4d	4h	-0.791122	0.435055	0.085677	-1.70514	0.122895
		12h	-2.57418	1.0066	0.02	-4.68897	-0.459395				12h	1.75206	0.65997	0.016	0.365514	3.13861				12h	-1.0265507500*	0.435055	0.0297921	-1.94057	-0.112534
		1d	-1.11518	1.0066	0.283	-3.22997	0.999601				1d	1.54898	0.65997	0.031	0.162438	2.93553				1d	0.132683	0.435055	0.763879	-0.781333	1.0467
		2d	-0.754618	1.0066	0.463	-2.8694	1.36017				2d	0.742013	0.65997	0.276	-0.644533	2.12856				2d	-0.0168133	0.435055	0.969598	-0.93083	0.897204
		6d	-0.266253	1.0066	0.794	-2.38104	1.84853				6d	-1.50609	0.65997	0.035	-2.89263	-0.119543				6d	-1.4270132500*	0.435055	0.00416026	-2.34103	-0.512996
	6d	4h	0.0275052	1.0066	0.979	-2.08728	2.14229			6d	4h	3.22327	0.65997	0	1.83672	4.60981			6d	4h	0.635891	0.435055	0.161081	-0.278126	1.54991
		12h	-2.30793	1.0066	0.034	-4.42271	-0.193142				12h	3.25815	0.65997	0	1.8716	4.64469				12h	0.400463	0.435055	0.369491	-0.513554	1.31448
		1d	-0.848931	1.0066	0.41	-2.96372	1.26585				1d	3.05507	0.65997	0	1.66853	4.44162				1d	1.5596967500*	0.435055	0.00211639	0.64568	2.47371
		2d	-0.488364	1.0066	0.633	-2.60315	1.62642				2d	2.2481	0.65997	0.003	0.861556	3.63465				2d	1.4102000000*	0.435055	0.00453014	0.496183	2.32422
		4d	0.266253	1.0066	0.794	-1.84853	2.38104				4d	1.50609	0.65997	0.035	0.119543	2.89263				4d	1.4270132500*	0.435055	0.00416026	0.512996	2.34103
	*. The mean difference is significance at the 0.05 level.									*. The mean difference is significance at the 0.05 level.									*. The mean difference is significance at the 0.05 level.

## Sheet: Fig 1C
	Multiple Comparisons
	dependent variable: Tg
	LSD
	(I) VAR00001		Mean Difference (I-J)	Std. Error	Sig.	95% Confidence Interval
						Lower Bound	Upper Bound
	4h	12h	-0.0046738	0.19421	0.981098	-0.41638	0.407032
		1d	0.172537	0.181666	0.356366	-0.212578	0.557653
		2d	.612164501*	0.181666	0.00390162	0.227049	0.99728
		4d	.718531358*	0.181666	0.00113395	0.333416	1.10365
		6d	.931001520*	0.181666	0.00010184	0.545886	1.31612
	12h	4h	0.0046738	0.19421	0.981098	-0.407032	0.41638
		1d	0.177211	0.181666	0.343843	-0.207904	0.562327
		2d	.616838306*	0.181666	0.00369551	0.231723	1.00195
		4d	.723205162*	0.181666	0.0010742	0.33809	1.10832
		6d	.935675325*	0.181666	9.67298e-05	0.55056	1.32079
	1d	4h	-0.172537	0.181666	0.356366	-0.557653	0.212578
		12h	-0.177211	0.181666	0.343843	-0.562327	0.207904
		2d	.439627091*	0.16819	0.0188034	0.0830794	0.796175
		4d	.545993947*	0.16819	0.00506041	0.189446	0.902542
		6d	.758464110*	0.16819	0.000356428	0.401916	1.11501
	2d	4h	-.612164501*	0.181666	0.00390162	-0.99728	-0.227049
		12h	-.616838306*	0.181666	0.00369551	-1.00195	-0.231723
		1d	-.439627091*	0.16819	0.0188034	-0.796175	-0.0830794
		4d	0.106367	0.16819	0.536047	-0.250181	0.462915
		6d	0.318837	0.16819	0.0762117	-0.0377106	0.675385
	4d	4h	-.718531358*	0.181666	0.00113395	-1.10365	-0.333416
		12h	-.723205162*	0.181666	0.0010742	-1.10832	-0.33809
		1d	-.545993947*	0.16819	0.00506041	-0.902542	-0.189446
		2d	-0.106367	0.16819	0.536047	-0.462915	0.250181
		6d	0.21247	0.16819	0.22459	-0.144078	0.569018
	6d	4h	-.931001520*	0.181666	0.00010184	-1.31612	-0.545886
		12h	-.935675325*	0.181666	9.67298e-05	-1.32079	-0.55056
		1d	-.758464110*	0.16819	0.000356428	-1.11501	-0.401916
		2d	-0.318837	0.16819	0.0762117	-0.675385	0.0377106
		4d	-0.21247	0.16819	0.22459	-0.569018	0.144078
	*. The mean difference is significance at the 0.05 level.
	Multiple Comparisons									Multiple Comparisons									Multiple Comparisons
	dependent variable: srebp									dependent variable: fas									dependent variable: accα
	LSD									LSD									LSD
	(I) VAR00001		Mean Difference (I-J)	Std. Error	Sig.	95% Confidence Interval				(I) VAR00001		Mean Difference (I-J)	Std. Error	Sig.	95% Confidence Interval				(I) VAR00001		Mean Difference (I-J)	Std. Error	Sig.	95% Confidence Interval
						Lower Bound	Upper Bound								Lower Bound	Upper Bound								Lower Bound	Upper Bound
	4h	12h	0.00185425	0.00398328	0.647475	-0.00654974	0.0102582			4h	12h	.8051497500*	0.312	0.0194439	0.146886	1.46341			4h	12h	1.4949250000*	0.493408	0.00720282	0.458313	2.53154
		1d	-0.00408875	0.00398328	0.319051	-0.0124927	0.00431524				1d	0.469812	0.312	0.150472	-0.188452	1.12807				1d	1.1310127500*	0.493408	0.0341597	0.094401	2.16762
		2d	-0.0027715	0.00398328	0.495967	-0.0111755	0.00563249				2d	.8416535000*	0.312	0.0152511	0.18339	1.49992				2d	1.6767242500*	0.493408	0.0032039	0.640112	2.71334
		4d	-0.00506275	0.00398328	0.220846	-0.0134667	0.00334124				4d	.8451197500*	0.312	0.0149014	0.186856	1.50338				4d	1.6869537500*	0.493408	0.00306008	0.650342	2.72357
		6d	-.0130490000*	0.00430243	0.00750805	-0.0221263	-0.00397166				6d	.8314481667*	0.336999	0.0245375	0.120442	1.54245				6d	1.3552560000*	0.493408	0.0132647	0.318644	2.39187
	12h	4h	-0.00185425	0.00398328	0.647475	-0.0102582	0.00654974			12h	4h	-.8051497500*	0.312	0.0194439	-1.46341	-0.146886			12h	4h	-1.4949250000*	0.493408	0.00720282	-2.53154	-0.458313
		1d	-0.005943	0.00398328	0.154027	-0.014347	0.00246099				1d	-0.335338	0.312	0.297483	-0.993602	0.322925				1d	-0.363912	0.493408	0.470295	-1.40052	0.6727
		2d	-0.00462575	0.00398328	0.26157	-0.0130297	0.00377824				2d	0.0365037	0.312	0.908232	-0.62176	0.694767				2d	0.181799	0.493408	0.716831	-0.854813	1.21841
		4d	-0.006917	0.00398328	0.100559	-0.015321	0.00148699				4d	0.03997	0.312	0.899566	-0.618293	0.698233				4d	0.192029	0.493408	0.701703	-0.844583	1.22864
		6d	-.0149032500*	0.00430243	0.00296731	-0.0239806	-0.00582591				6d	0.0262984	0.336999	0.93871	-0.684707	0.737304				6d	-0.139669	0.493408	0.780353	-1.17628	0.896943
	1d	4h	0.00408875	0.00398328	0.319051	-0.00431524	0.0124927			1d	4h	-0.469812	0.312	0.150472	-1.12807	0.188452			1d	4h	-1.1310127500*	0.493408	0.0341597	-2.16762	-0.094401
		12h	0.005943	0.00398328	0.154027	-0.00246099	0.014347				12h	0.335338	0.312	0.297483	-0.322925	0.993602				12h	0.363912	0.493408	0.470295	-0.6727	1.40052
		2d	0.00131725	0.00398328	0.744916	-0.00708674	0.00972124				2d	0.371842	0.312	0.249713	-0.286421	1.03011				2d	0.545711	0.493408	0.283288	-0.4909	1.58232
		4d	-0.000974	0.00398328	0.809753	-0.00937799	0.00742999				4d	0.375308	0.312	0.245497	-0.282955	1.03357				4d	0.555941	0.493408	0.274651	-0.480671	1.59255
		6d	-0.00896025	0.00430243	0.0527027	-0.0180376	0.000117092				6d	0.361637	0.336999	0.298219	-0.349369	1.07264				6d	0.224243	0.493408	0.654918	-0.812369	1.26086
	2d	4h	0.0027715	0.00398328	0.495967	-0.00563249	0.0111755			2d	4h	-.8416535000*	0.312	0.0152511	-1.49992	-0.18339			2d	4h	-1.6767242500*	0.493408	0.0032039	-2.71334	-0.640112
		12h	0.00462575	0.00398328	0.26157	-0.00377824	0.0130297				12h	-0.0365037	0.312	0.908232	-0.694767	0.62176				12h	-0.181799	0.493408	0.716831	-1.21841	0.854813
		1d	-0.00131725	0.00398328	0.744916	-0.00972124	0.00708674				1d	-0.371842	0.312	0.249713	-1.03011	0.286421				1d	-0.545711	0.493408	0.283288	-1.58232	0.4909
		4d	-0.00229125	0.00398328	0.57268	-0.0106952	0.00611274				4d	0.00346625	0.312	0.991265	-0.654797	0.66173				4d	0.0102295	0.493408	0.983687	-1.02638	1.04684
		6d	-.0102775000*	0.00430243	0.0287726	-0.0193548	-0.00120016				6d	-0.0102053	0.336999	0.976194	-0.721211	0.7008				6d	-0.321468	0.493408	0.522939	-1.35808	0.715144
	4d	4h	0.00506275	0.00398328	0.220846	-0.00334124	0.0134667			4d	4h	-.8451197500*	0.312	0.0149014	-1.50338	-0.186856			4d	4h	-1.6869537500*	0.493408	0.00306008	-2.72357	-0.650342
		12h	0.006917	0.00398328	0.100559	-0.00148699	0.015321				12h	-0.03997	0.312	0.899566	-0.698233	0.618293				12h	-0.192029	0.493408	0.701703	-1.22864	0.844583
		1d	0.000974	0.00398328	0.809753	-0.00742999	0.00937799				1d	-0.375308	0.312	0.245497	-1.03357	0.282955				1d	-0.555941	0.493408	0.274651	-1.59255	0.480671
		2d	0.00229125	0.00398328	0.57268	-0.00611274	0.0106952				2d	-0.00346625	0.312	0.991265	-0.66173	0.654797				2d	-0.0102295	0.493408	0.983687	-1.04684	1.02638
		6d	-0.00798625	0.00430243	0.0808411	-0.0170636	0.00109109				6d	-0.0136716	0.336999	0.968112	-0.724677	0.697334				6d	-0.331698	0.493408	0.509957	-1.36831	0.704914
	6d	4h	.0130490000*	0.00430243	0.00750805	0.00397166	0.0221263			6d	4h	-.8314481667*	0.336999	0.0245375	-1.54245	-0.120442			6d	4h	-1.3552560000*	0.493408	0.0132647	-2.39187	-0.318644
		12h	.0149032500*	0.00430243	0.00296731	0.00582591	0.0239806				12h	-0.0262984	0.336999	0.93871	-0.737304	0.684707				12h	0.139669	0.493408	0.780353	-0.896943	1.17628
		1d	0.00896025	0.00430243	0.0527027	-0.000117092	0.0180376				1d	-0.361637	0.336999	0.298219	-1.07264	0.349369				1d	-0.224243	0.493408	0.654918	-1.26086	0.812369
		2d	.0102775000*	0.00430243	0.0287726	0.00120016	0.0193548				2d	0.0102053	0.336999	0.976194	-0.7008	0.721211				2d	0.321468	0.493408	0.522939	-0.715144	1.35808
		4d	0.00798625	0.00430243	0.0808411	-0.00109109	0.0170636				4d	0.0136716	0.336999	0.968112	-0.697334	0.724677				4d	0.331698	0.493408	0.509957	-0.704914	1.36831
	*. The mean difference is significance at the 0.05 level.									*. The mean difference is significance at the 0.05 level.									*. The mean difference is significance at the 0.05 level.
	Multiple Comparisons									Multiple Comparisons									Multiple Comparisons
	dependent variable: pparα									dependent variable: cpt-1a									dependent variable: cpt-1b
	LSD									LSD									LSD
	(I) VAR00001		Mean Difference (I-J)	Std. Error	Sig.	95% Confidence Interval				(I) VAR00001		Mean Difference (I-J)	Std. Error	Sig.	95% Confidence Interval				(I) VAR00001		Mean Difference (I-J)	Std. Error	Sig.	95% Confidence Interval
						Lower Bound	Upper Bound								Lower Bound	Upper Bound								Lower Bound	Upper Bound
	4h	12h	0.00467975	0.00523181	0.383	-0.00631187	0.0156714			4h	12h	-0.0107158	0.0266913	0.693	-0.0670296	0.0455979			4h	12h	-0.0081055	0.0551595	0.885	-0.124482	0.108271
		1d	0.0101338	0.00523181	0.069	-0.000857867	0.0211254				1d	-0.00635175	0.0247114	0.8	-0.0584882	0.0457847				1d	-0.00611492	0.0595791	0.919	-0.131816	0.119586
		2d	0.005119	0.00523181	0.341	-0.00587262	0.0161106				2d	-0.0186865	0.0247114	0.46	-0.0708229	0.0334499				2d	-0.0455742	0.0551595	0.42	-0.161951	0.0708022
		4d	0.00770325	0.00523181	0.158	-0.00328837	0.0186949				4d	-0.102277	0.0247114	0.001	-0.154413	-0.0501406				4d	-0.199517	0.0551595	0.002	-0.315893	-0.0831403
		6d	-0.00258275	0.00523181	0.628	-0.0135744	0.00840887				6d	-0.0780295	0.0247114	0.006	-0.130166	-0.0258931				6d	-0.19881	0.0551595	0.002	-0.315186	-0.0824335
	12h	4h	-0.00467975	0.00523181	0.383	-0.0156714	0.00631187			12h	4h	0.0107158	0.0266913	0.693	-0.0455979	0.0670296			12h	4h	0.0081055	0.0551595	0.885	-0.108271	0.124482
		1d	0.005454	0.00523181	0.311	-0.00553762	0.0164456				1d	0.00436408	0.0266913	0.872	-0.0519497	0.0606778				1d	0.00199058	0.0595791	0.974	-0.12371	0.127692
		2d	0.00043925	0.00523181	0.934	-0.0105524	0.0114309				2d	-0.00797067	0.0266913	0.769	-0.0642844	0.0483431				2d	-0.0374688	0.0551595	0.506	-0.153845	0.0789077
		4d	0.0030235	0.00523181	0.57	-0.00796812	0.0140151				4d	-0.0915612	0.0266913	0.003	-0.147875	-0.0352474				4d	-0.191411	0.0551595	0.003	-0.307788	-0.0750348
		6d	-0.0072625	0.00523181	0.182	-0.0182541	0.00372912				6d	-0.0673137	0.0266913	0.022	-0.123627	-0.0109999				6d	-0.190704	0.0551595	0.003	-0.307081	-0.074328
	1d	4h	-0.0101338	0.00523181	0.069	-0.0211254	0.000857867			1d	4h	0.00635175	0.0247114	0.8	-0.0457847	0.0584882			1d	4h	0.00611492	0.0595791	0.919	-0.119586	0.131816
		12h	-0.005454	0.00523181	0.311	-0.0164456	0.00553762				12h	-0.00436408	0.0266913	0.872	-0.0606778	0.0519497				12h	-0.00199058	0.0595791	0.974	-0.127692	0.12371
		2d	-0.00501475	0.00523181	0.351	-0.0160064	0.00597687				2d	-0.0123348	0.0247114	0.624	-0.0644712	0.0398017				2d	-0.0394593	0.0595791	0.517	-0.16516	0.0862416
		4d	-0.0024305	0.00523181	0.648	-0.0134221	0.00856112				4d	-0.0959253	0.0247114	0.001	-0.148062	-0.0437888				4d	-0.193402	0.0595791	0.005	-0.319103	-0.0677009
		6d	-0.0127165	0.00523181	0.026	-0.0237081	-0.00172488				6d	-0.0716777	0.0247114	0.01	-0.123814	-0.0195413				6d	-0.192695	0.0595791	0.005	-0.318396	-0.0669941
	2d	4h	-0.005119	0.00523181	0.341	-0.0161106	0.00587262			2d	4h	0.0186865	0.0247114	0.46	-0.0334499	0.0708229			2d	4h	0.0455742	0.0551595	0.42	-0.0708022	0.161951
		12h	-0.00043925	0.00523181	0.934	-0.0114309	0.0105524				12h	0.00797067	0.0266913	0.769	-0.0483431	0.0642844				12h	0.0374688	0.0551595	0.506	-0.0789077	0.153845
		1d	0.00501475	0.00523181	0.351	-0.00597687	0.0160064				1d	0.0123348	0.0247114	0.624	-0.0398017	0.0644712				1d	0.0394593	0.0595791	0.517	-0.0862416	0.16516
		4d	0.00258425	0.00523181	0.627	-0.00840737	0.0135759				4d	-0.0835905	0.0247114	0.004	-0.135727	-0.0314541				4d	-0.153943	0.0551595	0.013	-0.270319	-0.037566
		6d	-0.00770175	0.00523181	0.158	-0.0186934	0.00328987				6d	-0.059343	0.0247114	0.028	-0.111479	-0.0072066				6d	-0.153236	0.0551595	0.013	-0.269612	-0.0368593
	4d	4h	-0.00770325	0.00523181	0.158	-0.0186949	0.00328837			4d	4h	0.102277	0.0247114	0.001	0.0501406	0.154413			4d	4h	0.199517	0.0551595	0.002	0.0831403	0.315893
		12h	-0.0030235	0.00523181	0.57	-0.0140151	0.00796812				12h	0.0915612	0.0266913	0.003	0.0352474	0.147875				12h	0.191411	0.0551595	0.003	0.0750348	0.307788
		1d	0.0024305	0.00523181	0.648	-0.00856112	0.0134221				1d	0.0959253	0.0247114	0.001	0.0437888	0.148062				1d	0.193402	0.0595791	0.005	0.0677009	0.319103
		2d	-0.00258425	0.00523181	0.627	-0.0135759	0.00840737				2d	0.0835905	0.0247114	0.004	0.0314541	0.135727				2d	0.153943	0.0551595	0.013	0.037566	0.270319
		6d	-0.010286	0.00523181	0.065	-0.0212776	0.000705617				6d	0.0242475	0.0247114	0.34	-0.0278889	0.0763839				6d	0.00070675	0.0551595	0.99	-0.11567	0.117083
	6d	4h	0.00258275	0.00523181	0.628	-0.00840887	0.0135744			6d	4h	0.0780295	0.0247114	0.006	0.0258931	0.130166			6d	4h	0.19881	0.0551595	0.002	0.0824335	0.315186
		12h	0.0072625	0.00523181	0.182	-0.00372912	0.0182541				12h	0.0673137	0.0266913	0.022	0.0109999	0.123627				12h	0.190704	0.0551595	0.003	0.074328	0.307081
		1d	0.0127165	0.00523181	0.026	0.00172488	0.0237081				1d	0.0716777	0.0247114	0.01	0.0195413	0.123814				1d	0.192695	0.0595791	0.005	0.0669941	0.318396
		2d	0.00770175	0.00523181	0.158	-0.00328987	0.0186934				2d	0.059343	0.0247114	0.028	0.0072066	0.111479				2d	0.153236	0.0551595	0.013	0.0368593	0.269612
		4d	0.010286	0.00523181	0.065	-0.000705617	0.0212776				4d	-0.0242475	0.0247114	0.34	-0.0763839	0.0278889				4d	-0.00070675	0.0551595	0.99	-0.117083	0.11567
	*. The mean difference is significance at the 0.05 level.									*. The mean difference is significance at the 0.05 level.									*. The mean difference is significance at the 0.05 level.
	Multiple Comparisons									Multiple Comparisons
	dependent variable: hsl									dependent variable: atgl
	LSD									LSD
	(I) VAR00001		Mean Difference (I-J)	Std. Error	Sig.	95% Confidence Interval				(I) VAR00001		Mean Difference (I-J)	Std. Error	Sig.	95% Confidence Interval
						Lower Bound	Upper Bound								Lower Bound	Upper Bound
	4h	12h	-0.0112511	0.00314315	0.002	-0.0178825	-0.00461962			4h	12h	-0.0157858	0.00701396	0.04	-0.0307356	-0.000835855
		1d	0.00026675	0.00290999	0.928	-0.00587279	0.00640629				1d	-0.005751	0.00649366	0.39	-0.0195919	0.00808991
		2d	-0.00041125	0.00290999	0.889	-0.00655079	0.00572829				2d	-0.00733225	0.00649366	0.277	-0.0211732	0.00650866
		4d	-0.001952	0.00290999	0.511	-0.00809154	0.00418754				4d	-0.029073	0.00649366	0	-0.0429139	-0.0152321
		6d	-0.0074925	0.00290999	0.02	-0.013632	-0.00135296				6d	-0.0423958	0.00795308	0	-0.0593473	-0.0254442
	12h	4h	0.0112511	0.00314315	0.002	0.00461962	0.0178825			12h	4h	0.0157858	0.00701396	0.04	0.000835855	0.0307356
		1d	0.0115178	0.00314315	0.002	0.00488638	0.0181493				1d	0.0100348	0.00701396	0.173	-0.00491515	0.0249846
		2d	0.0108398	0.00314315	0.003	0.00420838	0.0174713				2d	0.0084535	0.00701396	0.247	-0.0064964	0.0234034
		4d	0.00929908	0.00314315	0.009	0.00266762	0.0159305				4d	-0.0132873	0.00701396	0.078	-0.0282371	0.00166264
		6d	0.00375858	0.00314315	0.248	-0.00287287	0.01039				6d	-0.02661	0.00838328	0.006	-0.0444785	-0.00874146
	1d	4h	-0.00026675	0.00290999	0.928	-0.00640629	0.00587279			1d	4h	0.005751	0.00649366	0.39	-0.00808991	0.0195919
		12h	-0.0115178	0.00314315	0.002	-0.0181493	-0.00488638				12h	-0.0100348	0.00701396	0.173	-0.0249846	0.00491515
		2d	-0.000678	0.00290999	0.819	-0.00681754	0.00546154				2d	-0.00158125	0.00649366	0.811	-0.0154222	0.0122597
		4d	-0.00221875	0.00290999	0.456	-0.00835829	0.00392079				4d	-0.023322	0.00649366	0.003	-0.0371629	-0.00948109
		6d	-0.00775925	0.00290999	0.016	-0.0138988	-0.00161971				6d	-0.0366447	0.00795308	0	-0.0535963	-0.0196932
	2d	4h	0.00041125	0.00290999	0.889	-0.00572829	0.00655079			2d	4h	0.00733225	0.00649366	0.277	-0.00650866	0.0211732
		12h	-0.0108398	0.00314315	0.003	-0.0174713	-0.00420838				12h	-0.0084535	0.00701396	0.247	-0.0234034	0.0064964
		1d	0.000678	0.00290999	0.819	-0.00546154	0.00681754				1d	0.00158125	0.00649366	0.811	-0.0122597	0.0154222
		4d	-0.00154075	0.00290999	0.603	-0.00768029	0.00459879				4d	-0.0217407	0.00649366	0.004	-0.0355817	-0.00789984
		6d	-0.00708125	0.00290999	0.026	-0.0132208	-0.000941713				6d	-0.0350635	0.00795308	0.001	-0.0520151	-0.0181119
	4d	4h	0.001952	0.00290999	0.511	-0.00418754	0.00809154			4d	4h	0.029073	0.00649366	0	0.0152321	0.0429139
		12h	-0.00929908	0.00314315	0.009	-0.0159305	-0.00266762				12h	0.0132873	0.00701396	0.078	-0.00166264	0.0282371
		1d	0.00221875	0.00290999	0.456	-0.00392079	0.00835829				1d	0.023322	0.00649366	0.003	0.00948109	0.0371629
		2d	0.00154075	0.00290999	0.603	-0.00459879	0.00768029				2d	0.0217407	0.00649366	0.004	0.00789984	0.0355817
		6d	-0.0055405	0.00290999	0.074	-0.01168	0.000599037				6d	-0.0133227	0.00795308	0.115	-0.0302743	0.00362884
	6d	4h	0.0074925	0.00290999	0.02	0.00135296	0.013632			6d	4h	0.0423958	0.00795308	0	0.0254442	0.0593473
		12h	-0.00375858	0.00314315	0.248	-0.01039	0.00287287				12h	0.02661	0.00838328	0.006	0.00874146	0.0444785
		1d	0.00775925	0.00290999	0.016	0.00161971	0.0138988				1d	0.0366447	0.00795308	0	0.0196932	0.0535963
		2d	0.00708125	0.00290999	0.026	0.000941713	0.0132208				2d	0.0350635	0.00795308	0.001	0.0181119	0.0520151
		4d	0.0055405	0.00290999	0.074	-0.000599037	0.01168				4d	0.0133227	0.00795308	0.115	-0.00362884	0.0302743
	*. The mean difference is significance at the 0.05 level.									*. The mean difference is significance at the 0.05 level.

## Sheet: Fig 1D
	Multiple Comparisons
	dependent variable: Tg
	LSD
	(I) VAR00001		Mean Difference (I-J)	Std. Error	Sig.	95% Confidence Interval
						Lower Bound	Upper Bound
	4h	12h	-0.324342	0.419615	0.452	-1.21873	0.570047
		1d	0.172899	0.388488	0.663	-0.655144	1.00094
		2d	1.20465	0.419615	0.012	0.310264	2.09904
		4d	1.2072	0.419615	0.012	0.312812	2.10159
		6d	0.918083	0.388488	0.032	0.0900395	1.74613
	12h	4h	0.324342	0.419615	0.452	-0.570047	1.21873
		1d	0.497241	0.419615	0.254	-0.397148	1.39163
		2d	1.52899	0.448588	0.004	0.572852	2.48514
		4d	1.53154	0.448588	0.004	0.575401	2.48769
		6d	1.24242	0.419615	0.01	0.348036	2.13681
	1d	4h	-0.172899	0.388488	0.663	-1.00094	0.655144
		12h	-0.497241	0.419615	0.254	-1.39163	0.397148
		2d	1.03175	0.419615	0.027	0.137365	1.92614
		4d	1.0343	0.419615	0.026	0.139914	1.92869
		6d	0.745184	0.388488	0.074	-0.0828593	1.57323
	2d	4h	-1.20465	0.419615	0.012	-2.09904	-0.310264
		12h	-1.52899	0.448588	0.004	-2.48514	-0.572852
		1d	-1.03175	0.419615	0.027	-1.92614	-0.137365
		4d	0.00254882	0.448588	0.996	-0.953593	0.958691
		6d	-0.28657	0.419615	0.505	-1.18096	0.607819
	4d	4h	-1.2072	0.419615	0.012	-2.10159	-0.312812
		12h	-1.53154	0.448588	0.004	-2.48769	-0.575401
		1d	-1.0343	0.419615	0.026	-1.92869	-0.139914
		2d	-0.00254882	0.448588	0.996	-0.958691	0.953593
		6d	-0.289119	0.419615	0.501	-1.18351	0.60527
	6d	4h	-0.918083	0.388488	0.032	-1.74613	-0.0900395
		12h	-1.24242	0.419615	0.01	-2.13681	-0.348036
		1d	-0.745184	0.388488	0.074	-1.57323	0.0828593
		2d	0.28657	0.419615	0.505	-0.607819	1.18096
		4d	0.289119	0.419615	0.501	-0.60527	1.18351
	*. The mean difference is significance at the 0.05 level.
	Multiple Comparisons									Multiple Comparisons									Multiple Comparisons
	dependent variable: srebp									dependent variable: fas									dependent variable: accα
	LSD									LSD									LSD
	(I) VAR00001		Mean Difference (I-J)	Std. Error	Sig.	95% Confidence Interval				(I) VAR00001		Mean Difference (I-J)	Std. Error	Sig.	95% Confidence Interval				(I) VAR00001		Mean Difference (I-J)	Std. Error	Sig.	95% Confidence Interval
						Lower Bound	Upper Bound								Lower Bound	Upper Bound								Lower Bound	Upper Bound
	4h	12h	-0.004508	0.00315074	0.17	-0.0111275	0.00211147			4h	12h	0.0607275	0.0248688	0.025	0.00848005	0.112975			4h	12h	0.91256	0.369823	0.025	0.132302	1.69282
		1d	0.00078875	0.00315074	0.805	-0.00583072	0.00740822				1d	0.109888	0.0248688	0	0.0576403	0.162135				1d	1.25965	0.369823	0.003	0.479393	2.03991
		2d	-0.00292275	0.00315074	0.366	-0.00954222	0.00369672				2d	0.114845	0.0248688	0	0.0625973	0.167092				2d	1.34687	0.369823	0.002	0.566614	2.12713
		4d	-0.00133475	0.00315074	0.677	-0.00795422	0.00528472				4d	0.116491	0.0248688	0	0.0642433	0.168738				4d	1.36381	0.369823	0.002	0.583556	2.14407
		6d	-0.0046385	0.00315074	0.158	-0.011258	0.00198097				6d	0.115666	0.0248688	0	0.0634183	0.167913				6d	1.36055	0.399454	0.003	0.517777	2.20333
	12h	4h	0.004508	0.00315074	0.17	-0.00211147	0.0111275			12h	4h	-0.0607275	0.0248688	0.025	-0.112975	-0.00848005			12h	4h	-0.91256	0.369823	0.025	-1.69282	-0.132302
		1d	0.00529675	0.00315074	0.11	-0.00132272	0.0119162				1d	0.0491603	0.0248688	0.064	-0.0030872	0.101408				1d	0.347091	0.369823	0.361	-0.433167	1.12735
		2d	0.00158525	0.00315074	0.621	-0.00503422	0.00820472				2d	0.0541172	0.0248688	0.043	0.0018698	0.106365				2d	0.434312	0.369823	0.256	-0.345946	1.21457
		4d	0.00317325	0.00315074	0.327	-0.00344622	0.00979272				4d	0.0557633	0.0248688	0.038	0.0035158	0.108011				4d	0.451254	0.369823	0.239	-0.329004	1.23151
		6d	-0.0001305	0.00315074	0.967	-0.00674997	0.00648897				6d	0.0549383	0.0248688	0.04	0.0026908	0.107186				6d	0.447992	0.399454	0.278	-0.394783	1.29077
	1d	4h	-0.00078875	0.00315074	0.805	-0.00740822	0.00583072			1d	4h	-0.109888	0.0248688	0	-0.162135	-0.0576403			1d	4h	-1.25965	0.369823	0.003	-2.03991	-0.479393
		12h	-0.00529675	0.00315074	0.11	-0.0119162	0.00132272				12h	-0.0491603	0.0248688	0.064	-0.101408	0.0030872				12h	-0.347091	0.369823	0.361	-1.12735	0.433167
		2d	-0.0037115	0.00315074	0.254	-0.010331	0.00290797				2d	0.004957	0.0248688	0.844	-0.0472904	0.0572044				2d	0.087221	0.369823	0.816	-0.693037	0.867479
		4d	-0.0021235	0.00315074	0.509	-0.00874297	0.00449597				4d	0.006603	0.0248688	0.794	-0.0456444	0.0588504				4d	0.104163	0.369823	0.782	-0.676095	0.884421
		6d	-0.00542725	0.00315074	0.102	-0.0120467	0.00119222				6d	0.005778	0.0248688	0.819	-0.0464694	0.0580254				6d	0.100901	0.399454	0.804	-0.741874	0.943676
	2d	4h	0.00292275	0.00315074	0.366	-0.00369672	0.00954222			2d	4h	-0.114845	0.0248688	0	-0.167092	-0.0625973			2d	4h	-1.34687	0.369823	0.002	-2.12713	-0.566614
		12h	-0.00158525	0.00315074	0.621	-0.00820472	0.00503422				12h	-0.0541172	0.0248688	0.043	-0.106365	-0.0018698				12h	-0.434312	0.369823	0.256	-1.21457	0.345946
		1d	0.0037115	0.00315074	0.254	-0.00290797	0.010331				1d	-0.004957	0.0248688	0.844	-0.0572044	0.0472904				1d	-0.087221	0.369823	0.816	-0.867479	0.693037
		4d	0.001588	0.00315074	0.62	-0.00503147	0.00820747				4d	0.001646	0.0248688	0.948	-0.0506014	0.0538934				4d	0.0169417	0.369823	0.964	-0.763316	0.7972
		6d	-0.00171575	0.00315074	0.593	-0.00833522	0.00490372				6d	0.000821	0.0248688	0.974	-0.0514264	0.0530684				6d	0.0136801	0.399454	0.973	-0.829095	0.856455
	4d	4h	0.00133475	0.00315074	0.677	-0.00528472	0.00795422			4d	4h	-0.116491	0.0248688	0	-0.168738	-0.0642433			4d	4h	-1.36381	0.369823	0.002	-2.14407	-0.583556
		12h	-0.00317325	0.00315074	0.327	-0.00979272	0.00344622				12h	-0.0557633	0.0248688	0.038	-0.108011	-0.0035158				12h	-0.451254	0.369823	0.239	-1.23151	0.329004
		1d	0.0021235	0.00315074	0.509	-0.00449597	0.00874297				1d	-0.006603	0.0248688	0.794	-0.0588504	0.0456444				1d	-0.104163	0.369823	0.782	-0.884421	0.676095
		2d	-0.001588	0.00315074	0.62	-0.00820747	0.00503147				2d	-0.001646	0.0248688	0.948	-0.0538934	0.0506014				2d	-0.0169417	0.369823	0.964	-0.7972	0.763316
		6d	-0.00330375	0.00315074	0.308	-0.00992322	0.00331572				6d	-0.000825	0.0248688	0.974	-0.0530724	0.0514224				6d	-0.00326167	0.399454	0.994	-0.846037	0.839513
	6d	4h	0.0046385	0.00315074	0.158	-0.00198097	0.011258			6d	4h	-0.115666	0.0248688	0	-0.167913	-0.0634183			6d	4h	-1.36055	0.399454	0.003	-2.20333	-0.517777
		12h	0.0001305	0.00315074	0.967	-0.00648897	0.00674997				12h	-0.0549383	0.0248688	0.04	-0.107186	-0.0026908				12h	-0.447992	0.399454	0.278	-1.29077	0.394783
		1d	0.00542725	0.00315074	0.102	-0.00119222	0.0120467				1d	-0.005778	0.0248688	0.819	-0.0580254	0.0464694				1d	-0.100901	0.399454	0.804	-0.943676	0.741874
		2d	0.00171575	0.00315074	0.593	-0.00490372	0.00833522				2d	-0.000821	0.0248688	0.974	-0.0530684	0.0514264				2d	-0.0136801	0.399454	0.973	-0.856455	0.829095
		4d	0.00330375	0.00315074	0.308	-0.00331572	0.00992322				4d	0.000825	0.0248688	0.974	-0.0514224	0.0530724				4d	0.00326167	0.399454	0.994	-0.839513	0.846037
	*. The mean difference is significance at the 0.05 level.									*. The mean difference is significance at the 0.05 level.									*. The mean difference is significance at the 0.05 level.
	Multiple Comparisons									Multiple Comparisons									Multiple Comparisons
	dependent variable: pparα									dependent variable: cpt-1a									dependent variable: cpt-1b
	LSD									LSD									LSD
	(I) VAR00001		Mean Difference (I-J)	Std. Error	Sig.	95% Confidence Interval				(I) VAR00001		Mean Difference (I-J)	Std. Error	Sig.	95% Confidence Interval				(I) VAR00001		Mean Difference (I-J)	Std. Error	Sig.	95% Confidence Interval
						Lower Bound	Upper Bound								Lower Bound	Upper Bound								Lower Bound	Upper Bound
	4h	12h	0.00716025	0.00362251	0.064	-0.000450363	0.0147709			4h	12h	-0.0133048	0.0301209	0.665	-0.0771582	0.0505487			4h	12h	-0.0081055	0.0551595	0.885	-0.124482	0.108271
		1d	0.0106303	0.00362251	0.009	0.00301964	0.0182409				1d	-0.00454375	0.0245936	0.856	-0.0566798	0.0475923				1d	-0.00611492	0.0595791	0.919	-0.131816	0.119586
		2d	0.0081045	0.00362251	0.038	0.000493887	0.0157151				2d	-0.00777575	0.0245936	0.756	-0.0599118	0.0443603				2d	-0.0455742	0.0551595	0.42	-0.161951	0.0708022
		4d	0.00874	0.00362251	0.027	0.00112939	0.0163506				4d	-0.0909932	0.0245936	0.002	-0.143129	-0.0388572				4d	-0.199517	0.0551595	0.002	-0.315893	-0.0831403
		6d	0.00707825	0.00362251	0.066	-0.000532363	0.0146889				6d	-0.0633385	0.0245936	0.02	-0.115475	-0.0112024				6d	-0.19881	0.0551595	0.002	-0.315186	-0.0824335
	12h	4h	-0.00716025	0.00362251	0.064	-0.0147709	0.000450363			12h	4h	0.0133048	0.0301209	0.665	-0.0505487	0.0771582			12h	4h	0.0081055	0.0551595	0.885	-0.108271	0.124482
		1d	0.00347	0.00362251	0.351	-0.00414061	0.0110806				1d	0.008761	0.0301209	0.775	-0.0550924	0.0726144				1d	0.00199058	0.0595791	0.974	-0.12371	0.127692
		2d	0.00094425	0.00362251	0.797	-0.00666636	0.00855486				2d	0.005529	0.0301209	0.857	-0.0583244	0.0693824				2d	-0.0374688	0.0551595	0.506	-0.153845	0.0789077
		4d	0.00157975	0.00362251	0.668	-0.00603086	0.00919036				4d	-0.0776885	0.0301209	0.02	-0.141542	-0.0138351				4d	-0.191411	0.0551595	0.003	-0.307788	-0.0750348
		6d	-8.2e-05	0.00362251	0.982	-0.00769261	0.00752861				6d	-0.0500338	0.0301209	0.116	-0.113887	0.0138197				6d	-0.190704	0.0551595	0.003	-0.307081	-0.074328
	1d	4h	-0.0106303	0.00362251	0.009	-0.0182409	-0.00301964			1d	4h	0.00454375	0.0245936	0.856	-0.0475923	0.0566798			1d	4h	0.00611492	0.0595791	0.919	-0.119586	0.131816
		12h	-0.00347	0.00362251	0.351	-0.0110806	0.00414061				12h	-0.008761	0.0301209	0.775	-0.0726144	0.0550924				12h	-0.00199058	0.0595791	0.974	-0.127692	0.12371
		2d	-0.00252575	0.00362251	0.495	-0.0101364	0.00508486				2d	-0.003232	0.0245936	0.897	-0.0553681	0.0489041				2d	-0.0394593	0.0595791	0.517	-0.16516	0.0862416
		4d	-0.00189025	0.00362251	0.608	-0.00950086	0.00572036				4d	-0.0864495	0.0245936	0.003	-0.138586	-0.0343134				4d	-0.193402	0.0595791	0.005	-0.319103	-0.0677009
		6d	-0.003552	0.00362251	0.34	-0.0111626	0.00405861				6d	-0.0587947	0.0245936	0.029	-0.110931	-0.00665866				6d	-0.192695	0.0595791	0.005	-0.318396	-0.0669941
	2d	4h	-0.0081045	0.00362251	0.038	-0.0157151	-0.000493887			2d	4h	0.00777575	0.0245936	0.756	-0.0443603	0.0599118			2d	4h	0.0455742	0.0551595	0.42	-0.0708022	0.161951
		12h	-0.00094425	0.00362251	0.797	-0.00855486	0.00666636				12h	-0.005529	0.0301209	0.857	-0.0693824	0.0583244				12h	0.0374688	0.0551595	0.506	-0.0789077	0.153845
		1d	0.00252575	0.00362251	0.495	-0.00508486	0.0101364				1d	0.003232	0.0245936	0.897	-0.0489041	0.0553681				1d	0.0394593	0.0595791	0.517	-0.0862416	0.16516
		4d	0.0006355	0.00362251	0.863	-0.00697511	0.00824611				4d	-0.0832175	0.0245936	0.004	-0.135354	-0.0310814				4d	-0.153943	0.0551595	0.013	-0.270319	-0.037566
		6d	-0.00102625	0.00362251	0.78	-0.00863686	0.00658436				6d	-0.0555628	0.0245936	0.038	-0.107699	-0.00342666				6d	-0.153236	0.0551595	0.013	-0.269612	-0.0368593
	4d	4h	-0.00874	0.00362251	0.027	-0.0163506	-0.00112939			4d	4h	0.0909932	0.0245936	0.002	0.0388572	0.143129			4d	4h	0.199517	0.0551595	0.002	0.0831403	0.315893
		12h	-0.00157975	0.00362251	0.668	-0.00919036	0.00603086				12h	0.0776885	0.0301209	0.02	0.0138351	0.141542				12h	0.191411	0.0551595	0.003	0.0750348	0.307788
		1d	0.00189025	0.00362251	0.608	-0.00572036	0.00950086				1d	0.0864495	0.0245936	0.003	0.0343134	0.138586				1d	0.193402	0.0595791	0.005	0.0677009	0.319103
		2d	-0.0006355	0.00362251	0.863	-0.00824611	0.00697511				2d	0.0832175	0.0245936	0.004	0.0310814	0.135354				2d	0.153943	0.0551595	0.013	0.037566	0.270319
		6d	-0.00166175	0.00362251	0.652	-0.00927236	0.00594886				6d	0.0276547	0.0245936	0.277	-0.0244813	0.0797908				6d	0.00070675	0.0551595	0.99	-0.11567	0.117083
	6d	4h	-0.00707825	0.00362251	0.066	-0.0146889	0.000532363			6d	4h	0.0633385	0.0245936	0.02	0.0112024	0.115475			6d	4h	0.19881	0.0551595	0.002	0.0824335	0.315186
		12h	8.2e-05	0.00362251	0.982	-0.00752861	0.00769261				12h	0.0500338	0.0301209	0.116	-0.0138197	0.113887				12h	0.190704	0.0551595	0.003	0.074328	0.307081
		1d	0.003552	0.00362251	0.34	-0.00405861	0.0111626				1d	0.0587947	0.0245936	0.029	0.00665866	0.110931				1d	0.192695	0.0595791	0.005	0.0669941	0.318396
		2d	0.00102625	0.00362251	0.78	-0.00658436	0.00863686				2d	0.0555628	0.0245936	0.038	0.00342666	0.107699				2d	0.153236	0.0551595	0.013	0.0368593	0.269612
		4d	0.00166175	0.00362251	0.652	-0.00594886	0.00927236				4d	-0.0276547	0.0245936	0.277	-0.0797908	0.0244813				4d	-0.00070675	0.0551595	0.99	-0.117083	0.11567
	*. The mean difference is significance at the 0.05 level.									*. The mean difference is significance at the 0.05 level.									*. The mean difference is significance at the 0.05 level.
	Multiple Comparisons									Multiple Comparisons
	dependent variable: hsl									dependent variable: atgl
	LSD									LSD
	(I) VAR00001		Mean Difference (I-J)	Std. Error	Sig.	95% Confidence Interval				(I) VAR00001		Mean Difference (I-J)	Std. Error	Sig.	95% Confidence Interval
						Lower Bound	Upper Bound								Lower Bound	Upper Bound
	4h	12h	-0.0071445	0.00183853	0.001	-0.0110071	-0.00328189			4h	12h	-0.00862225	0.00475875	0.089	-0.0187104	0.00146586
		1d	-0.00264425	0.00183853	0.168	-0.00650686	0.00121836				1d	-0.0063935	0.00388551	0.119	-0.0146304	0.00184341
		2d	-0.00170225	0.00183853	0.367	-0.00556486	0.00216036				2d	-0.002849	0.00388551	0.474	-0.0110859	0.00538791
		4d	-0.00145125	0.00183853	0.44	-0.00531386	0.00241136				4d	-0.0163503	0.00388551	0.001	-0.0245872	-0.00811334
		6d	-0.003537	0.00183853	0.07	-0.00739961	0.000325607				6d	-0.0140735	0.00388551	0.002	-0.0223104	-0.00583659
	12h	4h	0.0071445	0.00183853	0.001	0.00328189	0.0110071			12h	4h	0.00862225	0.00475875	0.089	-0.00146586	0.0187104
		1d	0.00450025	0.00183853	0.025	0.000637643	0.00836286				1d	0.00222875	0.00475875	0.646	-0.00785936	0.0123169
		2d	0.00544225	0.00183853	0.008	0.00157964	0.00930486				2d	0.00577325	0.00475875	0.243	-0.00431486	0.0158614
		4d	0.00569325	0.00183853	0.006	0.00183064	0.00955586				4d	-0.007728	0.00475875	0.124	-0.0178161	0.00236011
		6d	0.0036075	0.00183853	0.065	-0.000255107	0.00747011				6d	-0.00545125	0.00475875	0.269	-0.0155394	0.00463686
	1d	4h	0.00264425	0.00183853	0.168	-0.00121836	0.00650686			1d	4h	0.0063935	0.00388551	0.119	-0.00184341	0.0146304
		12h	-0.00450025	0.00183853	0.025	-0.00836286	-0.000637643				12h	-0.00222875	0.00475875	0.646	-0.0123169	0.00785936
		2d	0.000942	0.00183853	0.615	-0.00292061	0.00480461				2d	0.0035445	0.00388551	0.375	-0.00469241	0.0117814
		4d	0.001193	0.00183853	0.525	-0.00266961	0.00505561				4d	-0.00995675	0.00388551	0.021	-0.0181937	-0.00171984
		6d	-0.00089275	0.00183853	0.633	-0.00475536	0.00296986				6d	-0.00768	0.00388551	0.066	-0.0159169	0.000556906
	2d	4h	0.00170225	0.00183853	0.367	-0.00216036	0.00556486			2d	4h	0.002849	0.00388551	0.474	-0.00538791	0.0110859
		12h	-0.00544225	0.00183853	0.008	-0.00930486	-0.00157964				12h	-0.00577325	0.00475875	0.243	-0.0158614	0.00431486
		1d	-0.000942	0.00183853	0.615	-0.00480461	0.00292061				1d	-0.0035445	0.00388551	0.375	-0.0117814	0.00469241
		4d	0.000251	0.00183853	0.893	-0.00361161	0.00411361				4d	-0.0135012	0.00388551	0.003	-0.0217382	-0.00526434
		6d	-0.00183475	0.00183853	0.332	-0.00569736	0.00202786				6d	-0.0112245	0.00388551	0.011	-0.0194614	-0.00298759
	4d	4h	0.00145125	0.00183853	0.44	-0.00241136	0.00531386			4d	4h	0.0163503	0.00388551	0.001	0.00811334	0.0245872
		12h	-0.00569325	0.00183853	0.006	-0.00955586	-0.00183064				12h	0.007728	0.00475875	0.124	-0.00236011	0.0178161
		1d	-0.001193	0.00183853	0.525	-0.00505561	0.00266961				1d	0.00995675	0.00388551	0.021	0.00171984	0.0181937
		2d	-0.000251	0.00183853	0.893	-0.00411361	0.00361161				2d	0.0135012	0.00388551	0.003	0.00526434	0.0217382
		6d	-0.00208575	0.00183853	0.271	-0.00594836	0.00177686				6d	0.00227675	0.00388551	0.566	-0.00596016	0.0105137
	6d	4h	0.003537	0.00183853	0.07	-0.000325607	0.00739961			6d	4h	0.0140735	0.00388551	0.002	0.00583659	0.0223104
		12h	-0.0036075	0.00183853	0.065	-0.00747011	0.000255107				12h	0.00545125	0.00475875	0.269	-0.00463686	0.0155394
		1d	0.00089275	0.00183853	0.633	-0.00296986	0.00475536				1d	0.00768	0.00388551	0.066	-0.000556906	0.0159169
		2d	0.00183475	0.00183853	0.332	-0.00202786	0.00569736				2d	0.0112245	0.00388551	0.011	0.00298759	0.0194614
		4d	0.00208575	0.00183853	0.271	-0.00177686	0.00594836				4d	-0.00227675	0.00388551	0.566	-0.0105137	0.00596016
	*. The mean difference is significance at the 0.05 level.									*. The mean difference is significance at the 0.05 level.

## Sheet: Fig 1E
	Multiple Comparisons
	dependent variable: Pro
	LSD
	(I) VAR00001		Mean Difference (I-J)	Std. Error	Sig.	95% Confidence Interval
						Lower Bound	Upper Bound
	1d	2d	18.6978	17.5701	0.347	-30.0847	67.4803
		4d	21.6358	17.5701	0.286	-27.1467	70.4183
		6d	14.6987	17.5701	0.45	-34.0839	63.4812
	2d	1d	-18.6978	17.5701	0.347	-67.4803	30.0847
		4d	2.938	17.5701	0.875	-45.8445	51.7205
		6d	-3.99915	17.5701	0.831	-52.7817	44.7834
	4d	1d	-21.6358	17.5701	0.286	-70.4183	27.1467
		2d	-2.938	17.5701	0.875	-51.7205	45.8445
		6d	-6.93715	17.5701	0.713	-55.7197	41.8454
	6d	1d	-14.6987	17.5701	0.45	-63.4812	34.0839
		2d	3.99915	17.5701	0.831	-44.7834	52.7817
		4d	6.93715	17.5701	0.713	-41.8454	55.7197
	*. The mean difference is significance at the 0.05 level.
	Multiple Comparisons								Multiple Comparisons
	dependent variable: asna								dependent variable: gdh1α
	LSD								LSD
	(I) VAR00001		Mean Difference (I-J)	Std. Error	Sig.	95% Confidence Interval			(I) VAR00001		Mean Difference (I-J)	Std. Error	Sig.	95% Confidence Interval
						Lower Bound	Upper Bound							Lower Bound	Upper Bound
	1d	2d	0.0005375	0.00119049	0.66	-0.00205635	0.00313135		1d	2d	0.00076625	0.00295529	0.801	-0.00591909	0.00745159
		4d	0.00021175	0.00119049	0.862	-0.0023821	0.0028056			4d	-0.0059285	0.00361948	0.136	-0.0141163	0.00225933
		6d	-0.00180725	0.00119049	0.155	-0.0044011	0.000786599			6d	-0.0079905	0.00319208	0.034	-0.0152115	-0.000769509
	2d	1d	-0.0005375	0.00119049	0.66	-0.00313135	0.00205635		2d	1d	-0.00076625	0.00295529	0.801	-0.00745159	0.00591909
		4d	-0.00032575	0.00119049	0.789	-0.0029196	0.0022681			4d	-0.00669475	0.00361948	0.097	-0.0148826	0.00149308
		6d	-0.00234475	0.00119049	0.072	-0.0049386	0.000249099			6d	-0.00875675	0.00319208	0.023	-0.0159777	-0.00153576
	4d	1d	-0.00021175	0.00119049	0.862	-0.0028056	0.0023821		4d	1d	0.0059285	0.00361948	0.136	-0.00225933	0.0141163
		2d	0.00032575	0.00119049	0.789	-0.0022681	0.0029196			2d	0.00669475	0.00361948	0.097	-0.00149308	0.0148826
		6d	-0.002019	0.00119049	0.116	-0.00461285	0.000574849			6d	-0.002062	0.00381527	0.602	-0.0106927	0.00656874
	6d	1d	0.00180725	0.00119049	0.155	-0.000786599	0.0044011		6d	1d	0.0079905	0.00319208	0.034	0.000769509	0.0152115
		2d	0.00234475	0.00119049	0.072	-0.000249099	0.0049386			2d	0.00875675	0.00319208	0.023	0.00153576	0.0159777
		4d	0.002019	0.00119049	0.116	-0.000574849	0.00461285			4d	0.002062	0.00381527	0.602	-0.00656874	0.0106927
	*. The mean difference is significance at the 0.05 level.								*. The mean difference is significance at the 0.05 level.
	Multiple Comparisons								Multiple Comparisons
	dependent variable: mtor								dependent variable: gdh1α
	LSD								LSD
	(I) VAR00001		Mean Difference (I-J)	Std. Error	Sig.	95% Confidence Interval			(I) VAR00001		Mean Difference (I-J)	Std. Error	Sig.	95% Confidence Interval
						Lower Bound	Upper Bound							Lower Bound	Upper Bound
	1d	2d	0.000973	0.00219906	0.668	-0.0039268	0.0058728		1d	2d	0.00106567	0.000951228	0.289	-0.0010538	0.00318513
		4d	-0.00180075	0.00219906	0.432	-0.00670055	0.00309905			4d	-0.00149733	0.000951228	0.147	-0.0036168	0.000622135
		6d	-0.0022785	0.00269328	0.417	-0.00827951	0.00372251			6d	-0.000500667	0.00101691	0.633	-0.00276647	0.00176514
	2d	1d	-0.000973	0.00219906	0.668	-0.0058728	0.0039268		2d	1d	-0.00106567	0.000951228	0.289	-0.00318513	0.0010538
		4d	-0.00277375	0.00219906	0.236	-0.00767355	0.00212605			4d	-0.002563	0.000880666	0.016	-0.00452525	-0.000600753
		6d	-0.0032515	0.00269328	0.255	-0.00925251	0.00274951			6d	-0.00156633	0.000951228	0.131	-0.0036858	0.000553135
	4d	1d	0.00180075	0.00219906	0.432	-0.00309905	0.00670055		4d	1d	0.00149733	0.000951228	0.147	-0.000622135	0.0036168
		2d	0.00277375	0.00219906	0.236	-0.00212605	0.00767355			2d	0.002563	0.000880666	0.016	0.000600753	0.00452525
		6d	-0.00047775	0.00269328	0.863	-0.00647876	0.00552326			6d	0.000996667	0.000951228	0.319	-0.0011228	0.00311613
	6d	1d	0.0022785	0.00269328	0.417	-0.00372251	0.00827951		6d	1d	0.000500667	0.00101691	0.633	-0.00176514	0.00276647
		2d	0.0032515	0.00269328	0.255	-0.00274951	0.00925251			2d	0.00156633	0.000951228	0.131	-0.000553135	0.0036858
		4d	0.00047775	0.00269328	0.863	-0.00552326	0.00647876			4d	-0.000996667	0.000951228	0.319	-0.00311613	0.0011228
	*. The mean difference is significance at the 0.05 level.								*. The mean difference is significance at the 0.05 level.

## Sheet: Fig 1F
	Multiple Comparisons
	dependent variable: Pro
	LSD
	(I) VAR00001		Mean Difference (I-J)	Std. Error	Sig.	95% Confidence Interval
						Lower Bound	Upper Bound
	1d	2d	7.95445	5.75772	0.239	-8.0315	23.9404
		4d	1.27165	5.75772	0.836	-14.7143	17.2576
		6d	13.768	5.75772	0.075	-2.218	29.7539
	2d	1d	-7.95445	5.75772	0.239	-23.9404	8.0315
		4d	-6.6828	5.75772	0.31	-22.6688	9.3032
		6d	5.8135	5.75772	0.37	-10.1725	21.7995
	4d	1d	-1.27165	5.75772	0.836	-17.2576	14.7143
		2d	6.6828	5.75772	0.31	-9.3032	22.6688
		6d	12.4963	5.75772	0.096	-3.4897	28.4823
	6d	1d	-13.768	5.75772	0.075	-29.7539	2.218
		2d	-5.8135	5.75772	0.37	-21.7995	10.1725
		4d	-12.4963	5.75772	0.096	-28.4823	3.4897
	*. The mean difference is significance at the 0.05 level.
	Multiple Comparisons								Multiple Comparisons
	dependent variable: asna								dependent variable: gdh1α
	LSD								LSD
	(I) VAR00001		Mean Difference (I-J)	Std. Error	Sig.	95% Confidence Interval			(I) VAR00001		Mean Difference (I-J)	Std. Error	Sig.	95% Confidence Interval
						Lower Bound	Upper Bound							Lower Bound	Upper Bound
	1d	2d	0.000378333	0.00117584	0.754	-0.00220968	0.00296635		1d	2d	0.008888	0.00507624	0.108	-0.00228473	0.0200607
		4d	0.00116783	0.00117584	0.342	-0.00142018	0.00375585			4d	-0.0004745	0.00507624	0.927	-0.0116472	0.0106982
		6d	0.00183508	0.00117584	0.147	-0.000752933	0.0044231			6d	0.000191667	0.00548297	0.973	-0.0118763	0.0122596
	2d	1d	-0.000378333	0.00117584	0.754	-0.00296635	0.00220968		2d	1d	-0.008888	0.00507624	0.108	-0.0200607	0.00228473
		4d	0.0007895	0.00108862	0.483	-0.00160654	0.00318554			4d	-0.0093625	0.00507624	0.092	-0.0205352	0.00181024
		6d	0.00145675	0.00108862	0.208	-0.000939288	0.00385279			6d	-0.00869633	0.00548297	0.141	-0.0207643	0.0033716
	4d	1d	-0.00116783	0.00117584	0.342	-0.00375585	0.00142018		4d	1d	0.0004745	0.00507624	0.927	-0.0106982	0.0116472
		2d	-0.0007895	0.00108862	0.483	-0.00318554	0.00160654			2d	0.0093625	0.00507624	0.092	-0.00181024	0.0205352
		6d	0.00066725	0.00108862	0.552	-0.00172879	0.00306329			6d	0.000666167	0.00548297	0.905	-0.0114018	0.0127341
	6d	1d	-0.00183508	0.00117584	0.147	-0.0044231	0.000752933		6d	1d	-0.000191667	0.00548297	0.973	-0.0122596	0.0118763
		2d	-0.00145675	0.00108862	0.208	-0.00385279	0.000939288			2d	0.00869633	0.00548297	0.141	-0.0033716	0.0207643
		4d	-0.00066725	0.00108862	0.552	-0.00306329	0.00172879			4d	-0.000666167	0.00548297	0.905	-0.0127341	0.0114018
	*. The mean difference is significance at the 0.05 level.								*. The mean difference is significance at the 0.05 level.
	Multiple Comparisons								Multiple Comparisons
	dependent variable: mtor								dependent variable: gdh1α
	LSD								LSD
	(I) VAR00001		Mean Difference (I-J)	Std. Error	Sig.	95% Confidence Interval			(I) VAR00001		Mean Difference (I-J)	Std. Error	Sig.	95% Confidence Interval
						Lower Bound	Upper Bound							Lower Bound	Upper Bound
	1d	2d	0.0012165	0.00213487	0.579	-0.00343499	0.00586799		1d	2d	-0.127703	0.0922858	0.192	-0.328776	0.0733704
		4d	-0.00224875	0.00213487	0.313	-0.00690024	0.00240274			4d	-0.0001565	0.0922858	0.999	-0.20123	0.200917
		6d	-0.00251875	0.00213487	0.261	-0.00717024	0.00213274			6d	-0.000614	0.0922858	0.995	-0.201687	0.200459
	2d	1d	-0.0012165	0.00213487	0.579	-0.00586799	0.00343499		2d	1d	0.127703	0.0922858	0.192	-0.0733704	0.328776
		4d	-0.00346525	0.00213487	0.131	-0.00811674	0.00118624			4d	0.127547	0.0922858	0.192	-0.0735269	0.32862
		6d	-0.00373525	0.00213487	0.106	-0.00838674	0.000916242			6d	0.127089	0.0922858	0.194	-0.0739844	0.328162
	4d	1d	0.00224875	0.00213487	0.313	-0.00240274	0.00690024		4d	1d	0.0001565	0.0922858	0.999	-0.200917	0.20123
		2d	0.00346525	0.00213487	0.131	-0.00118624	0.00811674			2d	-0.127547	0.0922858	0.192	-0.32862	0.0735269
		6d	-0.00027	0.00213487	0.901	-0.00492149	0.00438149			6d	-0.0004575	0.0922858	0.996	-0.201531	0.200616
	6d	1d	0.00251875	0.00213487	0.261	-0.00213274	0.00717024		6d	1d	0.000614	0.0922858	0.995	-0.200459	0.201687
		2d	0.00373525	0.00213487	0.106	-0.000916242	0.00838674			2d	-0.127089	0.0922858	0.194	-0.328162	0.0739844
		4d	0.00027	0.00213487	0.901	-0.00438149	0.00492149			4d	0.0004575	0.0922858	0.996	-0.200616	0.201531
	*. The mean difference is significance at the 0.05 level.								*. The mean difference is significance at the 0.05 level.
