# Supplementary material for: Improved liver lipid catabolism and utilization in growth hormone transgenic common carp (Cyprinus carpio L.) through enhanced lipolytic and fatty acid β-oxidation pathways
Source: Front Endocrinol (Lausanne). 2022 Sep 12;13:982488. doi: 10.3389/fendo.2022.982488 (PMC9510774; doi:10.3389/fendo.2022.982488)
Supplement: Supplementary file 5 [file Table_5.xlsx]

## Sheet: final body weight
Dependent variavle:	FBW
Source	Type III Sum of Squares	df	Mean Square	F	Sig.
Corrected Model	2034.060a	3	678.02	690.37	5.38617e-10
Intercept	55323	1	55323	56330.8	1.11177e-16
T	1984.35	1	1984.35	2020.5	6.62534e-11
F	45.0701	1	45.0701	45.8911	0.000141489
T * F	4.64012	1	4.64012	4.72464	0.0614703
Error	7.85688	8	0.98211
Total	57364.9	12
Corrected Total	2041.92	11
a. R Squared = .996（Adjusted R Squared = .995）

## Sheet: weight gain
Dependent variavle:	WG
Source	Type III Sum of Squares	df	Mean Square	F	Sig.
Corrected Model	892552	3	297517	15.102	0.001
Intercept	4.14029e+07	1	4.14029e+07	2101.59	0
T	846405	1	846405	42.963	0
F	40523.2	1	40523.2	2.057	0.189
T * F	5623.33	1	5623.33	0.285	0.608
Error	157606	8	19700.7
Total	4.24531e+07	12
Corrected Total	1.05016e+06	11
a. R Squared = .850（Adjusted R Squared = .794）

## Sheet: specific growth rate
Dependent variavle:	SGR
Source	Type III Sum of Squares	df	Mean Square	F	Sig.
Corrected Model	0.708	3	0.236	13.255	0.002
Intercept	329.939	1	329.939	18539.1	0
T	0.706	1	0.706	39.696	0
F	0	1	0	0.012	0.916
T * F	0.001	1	0.001	0.057	0.817
Error	0.142	8	0.018
Total	330.789	12
Corrected Total	0.85	11
a. R Squared = .833（Adjusted R Squared = .770）

## Sheet: feed intake
								Multiple Comparisons									Multiple Comparisons
								Dependent variavle:	FI								Dependent variavle:	FI
Dependent variavle:	FI							F			Mean Difference (I-J)	Std. Error	Sig.	95% Confidence Interval			T			Mean Difference (I-J)	Std. Error	Sig.	95% Confidence Interval
Source	Type III Sum of Squares	df	Mean Square	F	Sig.									Lower Bound	Upper Bound								Lower Bound	Upper Bound
Corrected Model	3151.97	3	1050.66	1252.09	0			NF	wt	TG	-30.363	0.748	0	-32.087	-28.638		wt	NF	HF	-27.703	0.748	0	-29.428	-25.978
Intercept	81496.3	1	81496.3	97120.7	0				TG	wt	30.363	0.748	0	28.638	32.087			HF	NF	27.703	0.748	0	25.978	29.428
T	1688.56	1	1688.56	2012.29	0			HF	wt	TG	-17.087	0.748	0	-18.811	-15.362		TG	NF	HF	-14.427	0.748	0	-16.152	-12.702
F	1331.22	1	1331.22	1586.44	0				TG	wt	17.087	0.748	0	15.362	18.811			HF	NF	14.427	0.748	0	12.702	16.152
T * F	132.189	1	132.189	157.532	0
Error	6.713	8	0.839
Total	84655	12
Corrected Total	3158.68	11
a. R Squared = .998（Adjusted R Squared = .997）

## Sheet: feed efficiency
								Multiple Comparisons									Multiple Comparisons
Dependent variavle:	FE							Dependent variavle:	FE								Dependent variavle:	FE
Source	Type III Sum of Squares	df	Mean Square	F	Sig.			F			Mean Difference (I-J)	Std. Error	Sig.	95% Confidence Interval			T			Mean Difference (I-J)	Std. Error	Sig.	95% Confidence Interval
Corrected Model	0.168	3	0.056	160.987	0									Lower Bound	Upper Bound								Lower Bound	Upper Bound
Intercept	8.593	1	8.593	24700.4	0			NF	wt	TG	0.035	0.015	0.051	0	0.07		wt	NF	HF	0.304	0.015	0	0.269	0.339
T	0.012	1	0.012	35.812	0				TG	wt	-0.035	0.015	0.051	-0.07	0			HF	NF	-0.304	0.015	0	-0.339	-0.269
F	0.126	1	0.126	361.87	0			HF	wt	TG	-0.164	0.015	0	-0.199	-0.129		TG	NF	HF	0.105	0.015	0	0.07	0.141
T * F	0.03	1	0.03	85.278	0				TG	wt	0.164	0.015	0	0.129	0.199			HF	NF	-0.105	0.015	0	-0.141	-0.07
Error	0.003	8	0
Total	8.764	12
Corrected Total	0.171	11
a. R Squared = .984（Adjusted R Squared = .978）
