# Supplementary material for: Improved liver lipid catabolism and utilization in growth hormone transgenic common carp (Cyprinus carpio L.) through enhanced lipolytic and fatty acid β-oxidation pathways
Source: Front Endocrinol (Lausanne). 2022 Sep 12;13:982488. doi: 10.3389/fendo.2022.982488 (PMC9510774; doi:10.3389/fendo.2022.982488)
Supplement: Supplementary file 6 [file Table_6.xls]

Table S5. Protein interaction analysis of DEGs
gene1	gene2	protein_cluster1	protein_cluster2	score
carp1000765	Ccarpnew3800195	7460.GB19915-PA	7460.GB11906-PA	282
carp0301107	carp0301147	7897.ENSLACP00000012697	7897.ENSLACP00000011814	154
carp0301349	Ccarpnew0500252	7897.ENSLACP00000015604	7897.ENSLACP00000009424	993
carp3100264	Ccarpnew0500252	7897.ENSLACP00000015604	7897.ENSLACP00000009424	993
carp1200394	carp2000224	7897.ENSLACP00000017082	7897.ENSLACP00000016088	185
Ccarpnew4200063	carp0301147	7897.ENSLACP00000017807	7897.ENSLACP00000011814	650
carp3801070	carp4700346	7955.ENSDARP00000003177	7955.ENSDARP00000003038	928
carpUN05814	carp4700346	7955.ENSDARP00000003177	7955.ENSDARP00000003038	928
carp4300050	carp4700389	7955.ENSDARP00000003829	7955.ENSDARP00000003198	555
carp4500252	carp3100381	7955.ENSDARP00000003875	7955.ENSDARP00000003276	237
carp0301261	carp4700389	7955.ENSDARP00000003894	7955.ENSDARP00000003198	168
carp0301261	carp4300050	7955.ENSDARP00000003894	7955.ENSDARP00000003829	201
carp0301251	carp4700346	7955.ENSDARP00000004352	7955.ENSDARP00000003038	271
carp0301251	carp3801070	7955.ENSDARP00000004352	7955.ENSDARP00000003177	377
carp0301251	carpUN05814	7955.ENSDARP00000004352	7955.ENSDARP00000003177	377
carp2100149	carp4600348	7955.ENSDARP00000004469	7955.ENSDARP00000003152	302
CcarpnewUN01764	carp4700389	7955.ENSDARP00000005405	7955.ENSDARP00000003198	889
CcarpnewUN01764	carp4300050	7955.ENSDARP00000005405	7955.ENSDARP00000003829	534
CcarpnewUN01764	carp4500252	7955.ENSDARP00000005405	7955.ENSDARP00000003875	165
CcarpnewUN01764	carp0301261	7955.ENSDARP00000005405	7955.ENSDARP00000003894	243
carp2300381	carp4700389	7955.ENSDARP00000005578	7955.ENSDARP00000003198	277
carp2300381	carp3100381	7955.ENSDARP00000005578	7955.ENSDARP00000003276	167
carp2300381	carp4300050	7955.ENSDARP00000005578	7955.ENSDARP00000003829	201
carp2300381	carp0301261	7955.ENSDARP00000005578	7955.ENSDARP00000003894	730
carp2300381	CcarpnewUN01764	7955.ENSDARP00000005578	7955.ENSDARP00000005405	334
carp2300381	carp0101443	7955.ENSDARP00000005578	7955.ENSDARP00000005448	158
carp1800759	carp2400220	7955.ENSDARP00000005772	7955.ENSDARP00000005771	766
carp1500185	carp3800959	7955.ENSDARP00000006095	7955.ENSDARP00000004557	224
CcarpnewUN01503	carp2100149	7955.ENSDARP00000006410	7955.ENSDARP00000004469	264
carp4900498	carp2100149	7955.ENSDARP00000006410	7955.ENSDARP00000004469	264
CcarpnewUN01503	carp3800959	7955.ENSDARP00000006410	7955.ENSDARP00000004557	791
carp4900498	carp3800959	7955.ENSDARP00000006410	7955.ENSDARP00000004557	791
CcarpnewUN01503	carp0101443	7955.ENSDARP00000006410	7955.ENSDARP00000005448	698
carp4900498	carp0101443	7955.ENSDARP00000006410	7955.ENSDARP00000005448	698
carpUN04663	carp0101443	7955.ENSDARP00000006784	7955.ENSDARP00000005448	366
carpUN04663	CcarpnewUN01503	7955.ENSDARP00000006784	7955.ENSDARP00000006410	915
carpUN04663	carp4900498	7955.ENSDARP00000006784	7955.ENSDARP00000006410	915
Ccarpnew0300031	carp2400220	7955.ENSDARP00000006973	7955.ENSDARP00000005771	173
Ccarpnew0300031	Ccarpnew1500141	7955.ENSDARP00000006973	7955.ENSDARP00000006201	278
carp3800139	carp3801070	7955.ENSDARP00000007058	7955.ENSDARP00000003177	169
carp3800139	carpUN05814	7955.ENSDARP00000007058	7955.ENSDARP00000003177	169
carp3800139	carp2400220	7955.ENSDARP00000007058	7955.ENSDARP00000005771	155
carp0301308	carp0101443	7955.ENSDARP00000007330	7955.ENSDARP00000005448	150
carp0301308	carp2400220	7955.ENSDARP00000007330	7955.ENSDARP00000005771	244
carp0301308	carp1800759	7955.ENSDARP00000007330	7955.ENSDARP00000005772	152
carp0301308	CcarpnewUN01503	7955.ENSDARP00000007330	7955.ENSDARP00000006410	379
carp0301308	carp4900498	7955.ENSDARP00000007330	7955.ENSDARP00000006410	379
carp0301308	carpUN04663	7955.ENSDARP00000007330	7955.ENSDARP00000006784	206
Ccarpnew4900036	carp4700389	7955.ENSDARP00000007628	7955.ENSDARP00000003198	848
carp1200544	carp4700389	7955.ENSDARP00000007628	7955.ENSDARP00000003198	848
Ccarpnew4900036	carp4300050	7955.ENSDARP00000007628	7955.ENSDARP00000003829	395
carp1200544	carp4300050	7955.ENSDARP00000007628	7955.ENSDARP00000003829	395
Ccarpnew4900036	carp0301261	7955.ENSDARP00000007628	7955.ENSDARP00000003894	449
carp1200544	carp0301261	7955.ENSDARP00000007628	7955.ENSDARP00000003894	449
Ccarpnew4900036	CcarpnewUN01764	7955.ENSDARP00000007628	7955.ENSDARP00000005405	974
carp1200544	CcarpnewUN01764	7955.ENSDARP00000007628	7955.ENSDARP00000005405	974
Ccarpnew4900036	carp2300381	7955.ENSDARP00000007628	7955.ENSDARP00000005578	864
carp1200544	carp2300381	7955.ENSDARP00000007628	7955.ENSDARP00000005578	864
carpUN08674	carp1800759	7955.ENSDARP00000007796	7955.ENSDARP00000005772	380
Ccarpnew4900066	carp2300381	7955.ENSDARP00000008091	7955.ENSDARP00000005578	317
Ccarpnew4900066	Ccarpnew4900036	7955.ENSDARP00000008091	7955.ENSDARP00000007628	207
Ccarpnew4900066	carp1200544	7955.ENSDARP00000008091	7955.ENSDARP00000007628	207
carpUN08624	carp1500185	7955.ENSDARP00000008287	7955.ENSDARP00000006095	437
carp3900568	carp4300050	7955.ENSDARP00000008636	7955.ENSDARP00000003829	187
carp3900568	carp3700390	7955.ENSDARP00000008636	7955.ENSDARP00000004962	220
carp3900568	CcarpnewUN01764	7955.ENSDARP00000008636	7955.ENSDARP00000005405	260
carp3900568	carp2400220	7955.ENSDARP00000008636	7955.ENSDARP00000005771	151
carp3900568	Ccarpnew4900036	7955.ENSDARP00000008636	7955.ENSDARP00000007628	321
carp3900568	carp1200544	7955.ENSDARP00000008636	7955.ENSDARP00000007628	321
carp3900568	Ccarpnew4900066	7955.ENSDARP00000008636	7955.ENSDARP00000008091	168
carp0101820	carp0301261	7955.ENSDARP00000008663	7955.ENSDARP00000003894	468
carp0101820	CcarpnewUN01764	7955.ENSDARP00000008663	7955.ENSDARP00000005405	187
carp0101820	carp2300381	7955.ENSDARP00000008663	7955.ENSDARP00000005578	401
carp0101820	Ccarpnew0300031	7955.ENSDARP00000008663	7955.ENSDARP00000006973	236
carp0101820	Ccarpnew4900036	7955.ENSDARP00000008663	7955.ENSDARP00000007628	496
carp0101820	carp1200544	7955.ENSDARP00000008663	7955.ENSDARP00000007628	496
carp0101820	Ccarpnew4900066	7955.ENSDARP00000008663	7955.ENSDARP00000008091	165
carp0101820	carp3900568	7955.ENSDARP00000008663	7955.ENSDARP00000008636	312
Ccarpnew3100060	carp4700389	7955.ENSDARP00000008668	7955.ENSDARP00000003198	999
Ccarpnew3100060	carp4300050	7955.ENSDARP00000008668	7955.ENSDARP00000003829	716
Ccarpnew3100060	carp0301261	7955.ENSDARP00000008668	7955.ENSDARP00000003894	296
Ccarpnew3100060	CcarpnewUN01764	7955.ENSDARP00000008668	7955.ENSDARP00000005405	961
Ccarpnew3100060	carp2300381	7955.ENSDARP00000008668	7955.ENSDARP00000005578	441
Ccarpnew3100060	Ccarpnew4900036	7955.ENSDARP00000008668	7955.ENSDARP00000007628	929
Ccarpnew3100060	carp1200544	7955.ENSDARP00000008668	7955.ENSDARP00000007628	929
Ccarpnew3100060	carp0101820	7955.ENSDARP00000008668	7955.ENSDARP00000008663	172
carp1101383	carp4700389	7955.ENSDARP00000009149	7955.ENSDARP00000003198	199
carp1101383	carp0301261	7955.ENSDARP00000009149	7955.ENSDARP00000003894	318
carp1101383	CcarpnewUN01764	7955.ENSDARP00000009149	7955.ENSDARP00000005405	337
carp1101383	Ccarpnew4900036	7955.ENSDARP00000009149	7955.ENSDARP00000007628	153
carp1101383	carp1200544	7955.ENSDARP00000009149	7955.ENSDARP00000007628	153
carp1101383	carp3900568	7955.ENSDARP00000009149	7955.ENSDARP00000008636	160
carp1101383	carp0101820	7955.ENSDARP00000009149	7955.ENSDARP00000008663	198
carp1101383	Ccarpnew3100060	7955.ENSDARP00000009149	7955.ENSDARP00000008668	217
carp3500429	carp1800759	7955.ENSDARP00000009303	7955.ENSDARP00000005772	163
carp3500429	Ccarpnew4900036	7955.ENSDARP00000009303	7955.ENSDARP00000007628	298
carp3500429	carp1200544	7955.ENSDARP00000009303	7955.ENSDARP00000007628	298
carp3500429	carp3900568	7955.ENSDARP00000009303	7955.ENSDARP00000008636	224
carp3500429	carp0101820	7955.ENSDARP00000009303	7955.ENSDARP00000008663	269
carp3500429	carp1101383	7955.ENSDARP00000009303	7955.ENSDARP00000009149	270
carp1100680	carp4700346	7955.ENSDARP00000009591	7955.ENSDARP00000003038	171
carp1100680	carp4600348	7955.ENSDARP00000009591	7955.ENSDARP00000003152	203
carp1100680	carp2100149	7955.ENSDARP00000009591	7955.ENSDARP00000004469	225
carp1100680	carp0101443	7955.ENSDARP00000009591	7955.ENSDARP00000005448	212
carp1100680	CcarpnewUN01503	7955.ENSDARP00000009591	7955.ENSDARP00000006410	595
carp1100680	carp4900498	7955.ENSDARP00000009591	7955.ENSDARP00000006410	595
carp1100680	carp0301308	7955.ENSDARP00000009591	7955.ENSDARP00000007330	310
carp1100680	Ccarpnew4900036	7955.ENSDARP00000009591	7955.ENSDARP00000007628	236
carp1100680	carp1200544	7955.ENSDARP00000009591	7955.ENSDARP00000007628	236
carpUN02587	carp4700346	7955.ENSDARP00000010440	7955.ENSDARP00000003038	298
carpUN02587	carp3801070	7955.ENSDARP00000010440	7955.ENSDARP00000003177	298
carpUN02587	carpUN05814	7955.ENSDARP00000010440	7955.ENSDARP00000003177	298
carpUN02587	carp0301251	7955.ENSDARP00000010440	7955.ENSDARP00000004352	248
carpUN02587	carp1800215	7955.ENSDARP00000010440	7955.ENSDARP00000007473	173
carpUN02587	carp1100680	7955.ENSDARP00000010440	7955.ENSDARP00000009591	153
CcarpnewUN01738	carp3700390	7955.ENSDARP00000011008	7955.ENSDARP00000004962	297
carp3400600	carp3700390	7955.ENSDARP00000011008	7955.ENSDARP00000004962	297
CcarpnewUN01738	Ccarpnew4900066	7955.ENSDARP00000011008	7955.ENSDARP00000008091	215
carp3400600	Ccarpnew4900066	7955.ENSDARP00000011008	7955.ENSDARP00000008091	215
CcarpnewUN01738	carp1100680	7955.ENSDARP00000011008	7955.ENSDARP00000009591	216
carp3400600	carp1100680	7955.ENSDARP00000011008	7955.ENSDARP00000009591	216
carp0501106	carp0301261	7955.ENSDARP00000011049	7955.ENSDARP00000003894	590
carp0501106	carp2300381	7955.ENSDARP00000011049	7955.ENSDARP00000005578	177
carp0501106	Ccarpnew1500141	7955.ENSDARP00000011049	7955.ENSDARP00000006201	189
carp0501106	carp0101820	7955.ENSDARP00000011049	7955.ENSDARP00000008663	196
carp2900313	carp1800759	7955.ENSDARP00000011354	7955.ENSDARP00000005772	858
CcarpnewUN01727	carp1800759	7955.ENSDARP00000011354	7955.ENSDARP00000005772	858
carp2900313	carpUN08674	7955.ENSDARP00000011354	7955.ENSDARP00000007796	245
CcarpnewUN01727	carpUN08674	7955.ENSDARP00000011354	7955.ENSDARP00000007796	245
carp4600366	carp4700389	7955.ENSDARP00000011603	7955.ENSDARP00000003198	150
carp4600366	CcarpnewUN01764	7955.ENSDARP00000011603	7955.ENSDARP00000005405	395
carp4600366	Ccarpnew4900036	7955.ENSDARP00000011603	7955.ENSDARP00000007628	357
carp4600366	carp1200544	7955.ENSDARP00000011603	7955.ENSDARP00000007628	357
carp4600366	Ccarpnew4900066	7955.ENSDARP00000011603	7955.ENSDARP00000008091	276
carp4600366	carp3900568	7955.ENSDARP00000011603	7955.ENSDARP00000008636	282
carp4600366	carp0101820	7955.ENSDARP00000011603	7955.ENSDARP00000008663	287
carp4600366	Ccarpnew3100060	7955.ENSDARP00000011603	7955.ENSDARP00000008668	152
carp4600366	carp1101383	7955.ENSDARP00000011603	7955.ENSDARP00000009149	493
carp4600366	carp3500429	7955.ENSDARP00000011603	7955.ENSDARP00000009303	235
carp1000907	carp4700389	7955.ENSDARP00000011642	7955.ENSDARP00000003198	649
carp1000907	carp3100381	7955.ENSDARP00000011642	7955.ENSDARP00000003276	503
carp1000907	carp4300050	7955.ENSDARP00000011642	7955.ENSDARP00000003829	230
carp1000907	carp0301261	7955.ENSDARP00000011642	7955.ENSDARP00000003894	279
carp1000907	CcarpnewUN01764	7955.ENSDARP00000011642	7955.ENSDARP00000005405	604
carp1000907	carp2300381	7955.ENSDARP00000011642	7955.ENSDARP00000005578	689
carp1000907	CcarpnewUN01503	7955.ENSDARP00000011642	7955.ENSDARP00000006410	304
carp1000907	carp4900498	7955.ENSDARP00000011642	7955.ENSDARP00000006410	304
carp1000907	Ccarpnew4900036	7955.ENSDARP00000011642	7955.ENSDARP00000007628	609
carp1000907	carp1200544	7955.ENSDARP00000011642	7955.ENSDARP00000007628	609
carp1000907	Ccarpnew4900066	7955.ENSDARP00000011642	7955.ENSDARP00000008091	191
carp1000907	carp3900568	7955.ENSDARP00000011642	7955.ENSDARP00000008636	243
carp1000907	carp0101820	7955.ENSDARP00000011642	7955.ENSDARP00000008663	166
carp1000907	Ccarpnew3100060	7955.ENSDARP00000011642	7955.ENSDARP00000008668	581
carp1000907	carp1101383	7955.ENSDARP00000011642	7955.ENSDARP00000009149	271
carpUN01002	carp4700346	7955.ENSDARP00000012255	7955.ENSDARP00000003038	670
carpUN01002	carp3801070	7955.ENSDARP00000012255	7955.ENSDARP00000003177	327
carpUN01002	carpUN05814	7955.ENSDARP00000012255	7955.ENSDARP00000003177	327
carpUN01002	carp4500252	7955.ENSDARP00000012255	7955.ENSDARP00000003875	177
Ccarpnew4000048	carp4600348	7955.ENSDARP00000013210	7955.ENSDARP00000003152	345
Ccarpnew4000048	carp3100381	7955.ENSDARP00000013210	7955.ENSDARP00000003276	179
Ccarpnew4000048	carp0301251	7955.ENSDARP00000013210	7955.ENSDARP00000004352	219
Ccarpnew4000048	carp2100149	7955.ENSDARP00000013210	7955.ENSDARP00000004469	153
Ccarpnew4000048	carpUN08624	7955.ENSDARP00000013210	7955.ENSDARP00000008287	324
Ccarpnew4000048	carp0101820	7955.ENSDARP00000013210	7955.ENSDARP00000008663	243
Ccarpnew4000048	carp1100680	7955.ENSDARP00000013210	7955.ENSDARP00000009591	298
carp0200622	carp4600348	7955.ENSDARP00000013224	7955.ENSDARP00000003152	217
carpUN11669	carp4600348	7955.ENSDARP00000013224	7955.ENSDARP00000003152	217
carp0200622	carp2100149	7955.ENSDARP00000013224	7955.ENSDARP00000004469	310
carpUN11669	carp2100149	7955.ENSDARP00000013224	7955.ENSDARP00000004469	310
carp0200622	Ccarpnew4000048	7955.ENSDARP00000013224	7955.ENSDARP00000013210	191
carpUN11669	Ccarpnew4000048	7955.ENSDARP00000013224	7955.ENSDARP00000013210	191
carp0400713	carp4000431	7955.ENSDARP00000013329	7955.ENSDARP00000005048	172
carp0400713	carp0101443	7955.ENSDARP00000013329	7955.ENSDARP00000005448	528
carp0400713	Ccarpnew1500141	7955.ENSDARP00000013329	7955.ENSDARP00000006201	320
carp0400713	Ccarpnew0300031	7955.ENSDARP00000013329	7955.ENSDARP00000006973	561
carp0400713	carp3900568	7955.ENSDARP00000013329	7955.ENSDARP00000008636	165
carp0400713	carp0101820	7955.ENSDARP00000013329	7955.ENSDARP00000008663	287
carp0400713	carp1101383	7955.ENSDARP00000013329	7955.ENSDARP00000009149	172
carp0400713	carp4600366	7955.ENSDARP00000013329	7955.ENSDARP00000011603	326
carp0300872	carp1600174	7955.ENSDARP00000013441	7955.ENSDARP00000002476	166
carp1900308	carp1600174	7955.ENSDARP00000013441	7955.ENSDARP00000002476	166
carp0300872	carp4600348	7955.ENSDARP00000013441	7955.ENSDARP00000003152	392
carp1900308	carp4600348	7955.ENSDARP00000013441	7955.ENSDARP00000003152	392
carp0300872	carp0301261	7955.ENSDARP00000013441	7955.ENSDARP00000003894	404
carp1900308	carp0301261	7955.ENSDARP00000013441	7955.ENSDARP00000003894	404
carp0300872	carp0301251	7955.ENSDARP00000013441	7955.ENSDARP00000004352	222
carp1900308	carp0301251	7955.ENSDARP00000013441	7955.ENSDARP00000004352	222
carp0300872	carp2100149	7955.ENSDARP00000013441	7955.ENSDARP00000004469	210
carp1900308	carp2100149	7955.ENSDARP00000013441	7955.ENSDARP00000004469	210
carp0300872	carp0200467	7955.ENSDARP00000013441	7955.ENSDARP00000005085	175
carp0300872	carp1200485	7955.ENSDARP00000013441	7955.ENSDARP00000005085	175
carp1900308	carp0200467	7955.ENSDARP00000013441	7955.ENSDARP00000005085	175
carp1900308	carp1200485	7955.ENSDARP00000013441	7955.ENSDARP00000005085	175
carp0300872	carp2300381	7955.ENSDARP00000013441	7955.ENSDARP00000005578	154
carp1900308	carp2300381	7955.ENSDARP00000013441	7955.ENSDARP00000005578	154
carp0300872	Ccarpnew1500141	7955.ENSDARP00000013441	7955.ENSDARP00000006201	255
carp1900308	Ccarpnew1500141	7955.ENSDARP00000013441	7955.ENSDARP00000006201	255
carp0300872	Ccarpnew0300031	7955.ENSDARP00000013441	7955.ENSDARP00000006973	286
carp1900308	Ccarpnew0300031	7955.ENSDARP00000013441	7955.ENSDARP00000006973	286
carp0300872	carp3800268	7955.ENSDARP00000013441	7955.ENSDARP00000007196	570
carp1900308	carp3800268	7955.ENSDARP00000013441	7955.ENSDARP00000007196	570
carp0300872	Ccarpnew4900036	7955.ENSDARP00000013441	7955.ENSDARP00000007628	168
carp0300872	carp1200544	7955.ENSDARP00000013441	7955.ENSDARP00000007628	168
carp1900308	Ccarpnew4900036	7955.ENSDARP00000013441	7955.ENSDARP00000007628	168
carp1900308	carp1200544	7955.ENSDARP00000013441	7955.ENSDARP00000007628	168
carp0300872	carp3900568	7955.ENSDARP00000013441	7955.ENSDARP00000008636	261
carp1900308	carp3900568	7955.ENSDARP00000013441	7955.ENSDARP00000008636	261
carp0300872	carp1101383	7955.ENSDARP00000013441	7955.ENSDARP00000009149	255
carp1900308	carp1101383	7955.ENSDARP00000013441	7955.ENSDARP00000009149	255
carp0300872	carp1100680	7955.ENSDARP00000013441	7955.ENSDARP00000009591	489
carp1900308	carp1100680	7955.ENSDARP00000013441	7955.ENSDARP00000009591	489
carp0300872	Ccarpnew4000048	7955.ENSDARP00000013441	7955.ENSDARP00000013210	228
carp1900308	Ccarpnew4000048	7955.ENSDARP00000013441	7955.ENSDARP00000013210	228
carp0300872	carp0400713	7955.ENSDARP00000013441	7955.ENSDARP00000013329	316
carp1900308	carp0400713	7955.ENSDARP00000013441	7955.ENSDARP00000013329	316
Ccarpnew4200017	carp4300050	7955.ENSDARP00000013803	7955.ENSDARP00000003829	258
Ccarpnew4200017	carp2100149	7955.ENSDARP00000013803	7955.ENSDARP00000004469	577
Ccarpnew4200017	Ccarpnew4900036	7955.ENSDARP00000013803	7955.ENSDARP00000007628	309
Ccarpnew4200017	carp1200544	7955.ENSDARP00000013803	7955.ENSDARP00000007628	309
Ccarpnew4200017	carp3900568	7955.ENSDARP00000013803	7955.ENSDARP00000008636	280
Ccarpnew4200017	carp1000907	7955.ENSDARP00000013803	7955.ENSDARP00000011642	220
Ccarpnew4200017	Ccarpnew4000048	7955.ENSDARP00000013803	7955.ENSDARP00000013210	301
Ccarpnew4200017	carp0300872	7955.ENSDARP00000013803	7955.ENSDARP00000013441	166
Ccarpnew4200017	carp1900308	7955.ENSDARP00000013803	7955.ENSDARP00000013441	166
carp1800282	carp4600348	7955.ENSDARP00000014266	7955.ENSDARP00000003152	163
carp1800282	carp2100149	7955.ENSDARP00000014266	7955.ENSDARP00000004469	217
carp1800282	carp4000431	7955.ENSDARP00000014266	7955.ENSDARP00000005048	292
carp1800282	Ccarpnew1800007	7955.ENSDARP00000014266	7955.ENSDARP00000007836	158
carp1800282	carp3900568	7955.ENSDARP00000014266	7955.ENSDARP00000008636	205
carp1800282	carpUN02587	7955.ENSDARP00000014266	7955.ENSDARP00000010440	150
carp1800282	Ccarpnew4000048	7955.ENSDARP00000014266	7955.ENSDARP00000013210	191
carp1800282	carp0200622	7955.ENSDARP00000014266	7955.ENSDARP00000013224	208
carp1800282	carpUN11669	7955.ENSDARP00000014266	7955.ENSDARP00000013224	208
carp1500221	carp1800759	7955.ENSDARP00000014386	7955.ENSDARP00000005772	224
carp1500221	Ccarpnew1500141	7955.ENSDARP00000014386	7955.ENSDARP00000006201	179
carp1500221	carpUN04663	7955.ENSDARP00000014386	7955.ENSDARP00000006784	173
carp1500221	carp4600366	7955.ENSDARP00000014386	7955.ENSDARP00000011603	159
carp1500221	carp1000907	7955.ENSDARP00000014386	7955.ENSDARP00000011642	210
carp1500221	Ccarpnew4000048	7955.ENSDARP00000014386	7955.ENSDARP00000013210	155
carp1500221	carp0400713	7955.ENSDARP00000014386	7955.ENSDARP00000013329	452
carp1500221	carp0300872	7955.ENSDARP00000014386	7955.ENSDARP00000013441	375
carp1500221	carp1900308	7955.ENSDARP00000014386	7955.ENSDARP00000013441	375
Ccarpnew3900002	carpUN04535	7955.ENSDARP00000014980	7955.ENSDARP00000003281	216
Ccarpnew3900002	carp4300050	7955.ENSDARP00000014980	7955.ENSDARP00000003829	161
Ccarpnew3900002	carp0101443	7955.ENSDARP00000014980	7955.ENSDARP00000005448	210
Ccarpnew3900002	carp0101820	7955.ENSDARP00000014980	7955.ENSDARP00000008663	246
Ccarpnew3900002	carp3801187	7955.ENSDARP00000014980	7955.ENSDARP00000011595	201
carp1300088	carp4700389	7955.ENSDARP00000015246	7955.ENSDARP00000003198	764
carp1300088	carp4300050	7955.ENSDARP00000015246	7955.ENSDARP00000003829	330
carp1300088	carp0301261	7955.ENSDARP00000015246	7955.ENSDARP00000003894	166
carp1300088	CcarpnewUN01764	7955.ENSDARP00000015246	7955.ENSDARP00000005405	917
carp1300088	carp2300381	7955.ENSDARP00000015246	7955.ENSDARP00000005578	419
carp1300088	Ccarpnew4900036	7955.ENSDARP00000015246	7955.ENSDARP00000007628	774
carp1300088	carp1200544	7955.ENSDARP00000015246	7955.ENSDARP00000007628	774
carp1300088	Ccarpnew4900066	7955.ENSDARP00000015246	7955.ENSDARP00000008091	151
carp1300088	carp3900568	7955.ENSDARP00000015246	7955.ENSDARP00000008636	350
carp1300088	carp0101820	7955.ENSDARP00000015246	7955.ENSDARP00000008663	174
carp1300088	Ccarpnew3100060	7955.ENSDARP00000015246	7955.ENSDARP00000008668	780
carp1300088	carp4600366	7955.ENSDARP00000015246	7955.ENSDARP00000011603	211
carp1300088	carp1000907	7955.ENSDARP00000015246	7955.ENSDARP00000011642	242
carp1300088	Ccarpnew4200017	7955.ENSDARP00000015246	7955.ENSDARP00000013803	195
CcarpnewUN01971	carp4600348	7955.ENSDARP00000015266	7955.ENSDARP00000003152	221
CcarpnewUN01971	carp2100149	7955.ENSDARP00000015266	7955.ENSDARP00000004469	179
CcarpnewUN01971	CcarpnewUN01764	7955.ENSDARP00000015266	7955.ENSDARP00000005405	165
CcarpnewUN01971	CcarpnewUN01503	7955.ENSDARP00000015266	7955.ENSDARP00000006410	222
CcarpnewUN01971	carp4900498	7955.ENSDARP00000015266	7955.ENSDARP00000006410	222
CcarpnewUN01971	carp1100680	7955.ENSDARP00000015266	7955.ENSDARP00000009591	254
CcarpnewUN01971	Ccarpnew4000048	7955.ENSDARP00000015266	7955.ENSDARP00000013210	155
CcarpnewUN01971	carp0300872	7955.ENSDARP00000015266	7955.ENSDARP00000013441	151
CcarpnewUN01971	carp1900308	7955.ENSDARP00000015266	7955.ENSDARP00000013441	151
carpUN09902	Ccarpnew0300031	7955.ENSDARP00000015775	7955.ENSDARP00000006973	216
carpUN09902	Ccarpnew4900036	7955.ENSDARP00000015775	7955.ENSDARP00000007628	357
carpUN09902	carp1200544	7955.ENSDARP00000015775	7955.ENSDARP00000007628	357
carpUN09902	carp0101820	7955.ENSDARP00000015775	7955.ENSDARP00000008663	269
carpUN09902	carp1101383	7955.ENSDARP00000015775	7955.ENSDARP00000009149	707
carpUN09902	carp3500429	7955.ENSDARP00000015775	7955.ENSDARP00000009303	283
carpUN09902	carp1000907	7955.ENSDARP00000015775	7955.ENSDARP00000011642	222
carpUN09902	carp1500221	7955.ENSDARP00000015775	7955.ENSDARP00000014386	175
carpUN01522	carp3700390	7955.ENSDARP00000016115	7955.ENSDARP00000004962	156
carpUN01522	carp0101443	7955.ENSDARP00000016115	7955.ENSDARP00000005448	198
carpUN01522	CcarpnewUN01503	7955.ENSDARP00000016115	7955.ENSDARP00000006410	177
carpUN01522	carp4900498	7955.ENSDARP00000016115	7955.ENSDARP00000006410	177
carp0301061	carp2300381	7955.ENSDARP00000016305	7955.ENSDARP00000005578	219
carp0301061	Ccarpnew4900036	7955.ENSDARP00000016305	7955.ENSDARP00000007628	196
carp0301061	carp1200544	7955.ENSDARP00000016305	7955.ENSDARP00000007628	196
carp0301061	Ccarpnew3100060	7955.ENSDARP00000016305	7955.ENSDARP00000008668	171
carp0301061	carp3500429	7955.ENSDARP00000016305	7955.ENSDARP00000009303	159
carp3800531	carp4600348	7955.ENSDARP00000016803	7955.ENSDARP00000003152	182
carp3800531	carp2100149	7955.ENSDARP00000016803	7955.ENSDARP00000004469	180
carp3800531	carp3800268	7955.ENSDARP00000016803	7955.ENSDARP00000007196	193
carp3800531	Ccarpnew4900036	7955.ENSDARP00000016803	7955.ENSDARP00000007628	159
carp3800531	carp1200544	7955.ENSDARP00000016803	7955.ENSDARP00000007628	159
carp3800531	carp1101383	7955.ENSDARP00000016803	7955.ENSDARP00000009149	158
carp3800531	carp3500429	7955.ENSDARP00000016803	7955.ENSDARP00000009303	163
carp3800531	carp1100680	7955.ENSDARP00000016803	7955.ENSDARP00000009591	172
carp3800531	carp3801187	7955.ENSDARP00000016803	7955.ENSDARP00000011595	200
carp3800531	carpUN01002	7955.ENSDARP00000016803	7955.ENSDARP00000012255	159
carp3800531	Ccarpnew4000048	7955.ENSDARP00000016803	7955.ENSDARP00000013210	194
carp3800531	carp0300872	7955.ENSDARP00000016803	7955.ENSDARP00000013441	225
carp3800531	carp1900308	7955.ENSDARP00000016803	7955.ENSDARP00000013441	225
carp3800531	carp1500221	7955.ENSDARP00000016803	7955.ENSDARP00000014386	218
carp3800531	CcarpnewUN01971	7955.ENSDARP00000016803	7955.ENSDARP00000015266	177
carp3800531	carpUN09902	7955.ENSDARP00000016803	7955.ENSDARP00000015775	161
carp3301284	carpUN08674	7955.ENSDARP00000017029	7955.ENSDARP00000007796	151
carp3301283	carpUN08674	7955.ENSDARP00000017029	7955.ENSDARP00000007796	151
carp0300811	carp0301261	7955.ENSDARP00000017103	7955.ENSDARP00000003894	175
CcarpnewUN01300	carp0301261	7955.ENSDARP00000017103	7955.ENSDARP00000003894	175
carp0300811	CcarpnewUN01764	7955.ENSDARP00000017103	7955.ENSDARP00000005405	182
CcarpnewUN01300	CcarpnewUN01764	7955.ENSDARP00000017103	7955.ENSDARP00000005405	182
carp0300811	carp2300381	7955.ENSDARP00000017103	7955.ENSDARP00000005578	155
CcarpnewUN01300	carp2300381	7955.ENSDARP00000017103	7955.ENSDARP00000005578	155
carp0300811	Ccarpnew4900036	7955.ENSDARP00000017103	7955.ENSDARP00000007628	254
carp0300811	carp1200544	7955.ENSDARP00000017103	7955.ENSDARP00000007628	254
CcarpnewUN01300	Ccarpnew4900036	7955.ENSDARP00000017103	7955.ENSDARP00000007628	254
CcarpnewUN01300	carp1200544	7955.ENSDARP00000017103	7955.ENSDARP00000007628	254
carp0300811	Ccarpnew4900066	7955.ENSDARP00000017103	7955.ENSDARP00000008091	286
CcarpnewUN01300	Ccarpnew4900066	7955.ENSDARP00000017103	7955.ENSDARP00000008091	286
carp0300811	Ccarpnew3100060	7955.ENSDARP00000017103	7955.ENSDARP00000008668	177
CcarpnewUN01300	Ccarpnew3100060	7955.ENSDARP00000017103	7955.ENSDARP00000008668	177
carp0300811	carp1000907	7955.ENSDARP00000017103	7955.ENSDARP00000011642	216
CcarpnewUN01300	carp1000907	7955.ENSDARP00000017103	7955.ENSDARP00000011642	216
carp0300811	carp0200622	7955.ENSDARP00000017103	7955.ENSDARP00000013224	186
carp0300811	carpUN11669	7955.ENSDARP00000017103	7955.ENSDARP00000013224	186
CcarpnewUN01300	carp0200622	7955.ENSDARP00000017103	7955.ENSDARP00000013224	186
CcarpnewUN01300	carpUN11669	7955.ENSDARP00000017103	7955.ENSDARP00000013224	186
carp0300811	carp0301061	7955.ENSDARP00000017103	7955.ENSDARP00000016305	900
CcarpnewUN01300	carp0301061	7955.ENSDARP00000017103	7955.ENSDARP00000016305	900
Ccarpnew1300098	carp4700389	7955.ENSDARP00000017163	7955.ENSDARP00000003198	150
Ccarpnew1300098	carp4300050	7955.ENSDARP00000017163	7955.ENSDARP00000003829	188
Ccarpnew1300098	CcarpnewUN01764	7955.ENSDARP00000017163	7955.ENSDARP00000005405	367
Ccarpnew1300098	Ccarpnew3100060	7955.ENSDARP00000017163	7955.ENSDARP00000008668	402
CcarpnewUN00703	carp4600348	7955.ENSDARP00000017428	7955.ENSDARP00000003152	150
CcarpnewUN00703	Ccarpnew4000048	7955.ENSDARP00000017428	7955.ENSDARP00000013210	210
CcarpnewUN00703	carp0300872	7955.ENSDARP00000017428	7955.ENSDARP00000013441	154
CcarpnewUN00703	carp1900308	7955.ENSDARP00000017428	7955.ENSDARP00000013441	154
CcarpnewUN00703	carp3800531	7955.ENSDARP00000017428	7955.ENSDARP00000016803	164
Ccarpnew2100089	carp3801070	7955.ENSDARP00000017456	7955.ENSDARP00000003177	159
Ccarpnew2100089	carpUN05814	7955.ENSDARP00000017456	7955.ENSDARP00000003177	159
carp2101183	carp3801070	7955.ENSDARP00000017456	7955.ENSDARP00000003177	159
carp2101183	carpUN05814	7955.ENSDARP00000017456	7955.ENSDARP00000003177	159
Ccarpnew2100090	carp3801070	7955.ENSDARP00000017456	7955.ENSDARP00000003177	159
Ccarpnew2100090	carpUN05814	7955.ENSDARP00000017456	7955.ENSDARP00000003177	159
carpUN01777	carp3801070	7955.ENSDARP00000017456	7955.ENSDARP00000003177	159
carpUN01777	carpUN05814	7955.ENSDARP00000017456	7955.ENSDARP00000003177	159
Ccarpnew2100089	carp3100381	7955.ENSDARP00000017456	7955.ENSDARP00000003276	289
carp2101183	carp3100381	7955.ENSDARP00000017456	7955.ENSDARP00000003276	289
Ccarpnew2100090	carp3100381	7955.ENSDARP00000017456	7955.ENSDARP00000003276	289
carpUN01777	carp3100381	7955.ENSDARP00000017456	7955.ENSDARP00000003276	289
Ccarpnew2100089	carp0301251	7955.ENSDARP00000017456	7955.ENSDARP00000004352	157
carp2101183	carp0301251	7955.ENSDARP00000017456	7955.ENSDARP00000004352	157
Ccarpnew2100090	carp0301251	7955.ENSDARP00000017456	7955.ENSDARP00000004352	157
carpUN01777	carp0301251	7955.ENSDARP00000017456	7955.ENSDARP00000004352	157
Ccarpnew2100089	carp0200467	7955.ENSDARP00000017456	7955.ENSDARP00000005085	195
Ccarpnew2100089	carp1200485	7955.ENSDARP00000017456	7955.ENSDARP00000005085	195
carp2101183	carp0200467	7955.ENSDARP00000017456	7955.ENSDARP00000005085	195
carp2101183	carp1200485	7955.ENSDARP00000017456	7955.ENSDARP00000005085	195
Ccarpnew2100090	carp0200467	7955.ENSDARP00000017456	7955.ENSDARP00000005085	195
Ccarpnew2100090	carp1200485	7955.ENSDARP00000017456	7955.ENSDARP00000005085	195
carpUN01777	carp0200467	7955.ENSDARP00000017456	7955.ENSDARP00000005085	195
carpUN01777	carp1200485	7955.ENSDARP00000017456	7955.ENSDARP00000005085	195
Ccarpnew2100089	CcarpnewUN01764	7955.ENSDARP00000017456	7955.ENSDARP00000005405	283
carp2101183	CcarpnewUN01764	7955.ENSDARP00000017456	7955.ENSDARP00000005405	283
Ccarpnew2100090	CcarpnewUN01764	7955.ENSDARP00000017456	7955.ENSDARP00000005405	283
carpUN01777	CcarpnewUN01764	7955.ENSDARP00000017456	7955.ENSDARP00000005405	283
Ccarpnew2100089	carp2400220	7955.ENSDARP00000017456	7955.ENSDARP00000005771	391
carp2101183	carp2400220	7955.ENSDARP00000017456	7955.ENSDARP00000005771	391
Ccarpnew2100090	carp2400220	7955.ENSDARP00000017456	7955.ENSDARP00000005771	391
carpUN01777	carp2400220	7955.ENSDARP00000017456	7955.ENSDARP00000005771	391
Ccarpnew2100089	carp1800759	7955.ENSDARP00000017456	7955.ENSDARP00000005772	230
carp2101183	carp1800759	7955.ENSDARP00000017456	7955.ENSDARP00000005772	230
Ccarpnew2100090	carp1800759	7955.ENSDARP00000017456	7955.ENSDARP00000005772	230
carpUN01777	carp1800759	7955.ENSDARP00000017456	7955.ENSDARP00000005772	230
Ccarpnew2100089	Ccarpnew1500141	7955.ENSDARP00000017456	7955.ENSDARP00000006201	282
carp2101183	Ccarpnew1500141	7955.ENSDARP00000017456	7955.ENSDARP00000006201	282
Ccarpnew2100090	Ccarpnew1500141	7955.ENSDARP00000017456	7955.ENSDARP00000006201	282
carpUN01777	Ccarpnew1500141	7955.ENSDARP00000017456	7955.ENSDARP00000006201	282
Ccarpnew2100089	Ccarpnew0300031	7955.ENSDARP00000017456	7955.ENSDARP00000006973	279
carp2101183	Ccarpnew0300031	7955.ENSDARP00000017456	7955.ENSDARP00000006973	279
Ccarpnew2100090	Ccarpnew0300031	7955.ENSDARP00000017456	7955.ENSDARP00000006973	279
carpUN01777	Ccarpnew0300031	7955.ENSDARP00000017456	7955.ENSDARP00000006973	279
Ccarpnew2100089	carp3800268	7955.ENSDARP00000017456	7955.ENSDARP00000007196	622
carp2101183	carp3800268	7955.ENSDARP00000017456	7955.ENSDARP00000007196	622
Ccarpnew2100090	carp3800268	7955.ENSDARP00000017456	7955.ENSDARP00000007196	622
carpUN01777	carp3800268	7955.ENSDARP00000017456	7955.ENSDARP00000007196	622
Ccarpnew2100089	Ccarpnew4900036	7955.ENSDARP00000017456	7955.ENSDARP00000007628	404
Ccarpnew2100089	carp1200544	7955.ENSDARP00000017456	7955.ENSDARP00000007628	404
carp2101183	Ccarpnew4900036	7955.ENSDARP00000017456	7955.ENSDARP00000007628	404
carp2101183	carp1200544	7955.ENSDARP00000017456	7955.ENSDARP00000007628	404
Ccarpnew2100090	Ccarpnew4900036	7955.ENSDARP00000017456	7955.ENSDARP00000007628	404
Ccarpnew2100090	carp1200544	7955.ENSDARP00000017456	7955.ENSDARP00000007628	404
carpUN01777	Ccarpnew4900036	7955.ENSDARP00000017456	7955.ENSDARP00000007628	404
carpUN01777	carp1200544	7955.ENSDARP00000017456	7955.ENSDARP00000007628	404
Ccarpnew2100089	carp3900568	7955.ENSDARP00000017456	7955.ENSDARP00000008636	303
carp2101183	carp3900568	7955.ENSDARP00000017456	7955.ENSDARP00000008636	303
Ccarpnew2100090	carp3900568	7955.ENSDARP00000017456	7955.ENSDARP00000008636	303
carpUN01777	carp3900568	7955.ENSDARP00000017456	7955.ENSDARP00000008636	303
Ccarpnew2100089	carp0101820	7955.ENSDARP00000017456	7955.ENSDARP00000008663	269
carp2101183	carp0101820	7955.ENSDARP00000017456	7955.ENSDARP00000008663	269
Ccarpnew2100090	carp0101820	7955.ENSDARP00000017456	7955.ENSDARP00000008663	269
carpUN01777	carp0101820	7955.ENSDARP00000017456	7955.ENSDARP00000008663	269
Ccarpnew2100089	carp1101383	7955.ENSDARP00000017456	7955.ENSDARP00000009149	298
carp2101183	carp1101383	7955.ENSDARP00000017456	7955.ENSDARP00000009149	298
Ccarpnew2100090	carp1101383	7955.ENSDARP00000017456	7955.ENSDARP00000009149	298
carpUN01777	carp1101383	7955.ENSDARP00000017456	7955.ENSDARP00000009149	298
Ccarpnew2100089	carp3500429	7955.ENSDARP00000017456	7955.ENSDARP00000009303	286
carp2101183	carp3500429	7955.ENSDARP00000017456	7955.ENSDARP00000009303	286
Ccarpnew2100090	carp3500429	7955.ENSDARP00000017456	7955.ENSDARP00000009303	286
carpUN01777	carp3500429	7955.ENSDARP00000017456	7955.ENSDARP00000009303	286
Ccarpnew2100089	carp1100680	7955.ENSDARP00000017456	7955.ENSDARP00000009591	407
carp2101183	carp1100680	7955.ENSDARP00000017456	7955.ENSDARP00000009591	407
Ccarpnew2100090	carp1100680	7955.ENSDARP00000017456	7955.ENSDARP00000009591	407
carpUN01777	carp1100680	7955.ENSDARP00000017456	7955.ENSDARP00000009591	407
Ccarpnew2100089	carp2900313	7955.ENSDARP00000017456	7955.ENSDARP00000011354	196
Ccarpnew2100089	CcarpnewUN01727	7955.ENSDARP00000017456	7955.ENSDARP00000011354	196
carp2101183	carp2900313	7955.ENSDARP00000017456	7955.ENSDARP00000011354	196
carp2101183	CcarpnewUN01727	7955.ENSDARP00000017456	7955.ENSDARP00000011354	196
Ccarpnew2100090	carp2900313	7955.ENSDARP00000017456	7955.ENSDARP00000011354	196
Ccarpnew2100090	CcarpnewUN01727	7955.ENSDARP00000017456	7955.ENSDARP00000011354	196
carpUN01777	carp2900313	7955.ENSDARP00000017456	7955.ENSDARP00000011354	196
carpUN01777	CcarpnewUN01727	7955.ENSDARP00000017456	7955.ENSDARP00000011354	196
Ccarpnew2100089	carp4600366	7955.ENSDARP00000017456	7955.ENSDARP00000011603	256
carp2101183	carp4600366	7955.ENSDARP00000017456	7955.ENSDARP00000011603	256
Ccarpnew2100090	carp4600366	7955.ENSDARP00000017456	7955.ENSDARP00000011603	256
carpUN01777	carp4600366	7955.ENSDARP00000017456	7955.ENSDARP00000011603	256
Ccarpnew2100089	carp1000907	7955.ENSDARP00000017456	7955.ENSDARP00000011642	160
carp2101183	carp1000907	7955.ENSDARP00000017456	7955.ENSDARP00000011642	160
Ccarpnew2100090	carp1000907	7955.ENSDARP00000017456	7955.ENSDARP00000011642	160
carpUN01777	carp1000907	7955.ENSDARP00000017456	7955.ENSDARP00000011642	160
Ccarpnew2100089	Ccarpnew4000048	7955.ENSDARP00000017456	7955.ENSDARP00000013210	220
carp2101183	Ccarpnew4000048	7955.ENSDARP00000017456	7955.ENSDARP00000013210	220
Ccarpnew2100090	Ccarpnew4000048	7955.ENSDARP00000017456	7955.ENSDARP00000013210	220
carpUN01777	Ccarpnew4000048	7955.ENSDARP00000017456	7955.ENSDARP00000013210	220
Ccarpnew2100089	carp0400713	7955.ENSDARP00000017456	7955.ENSDARP00000013329	349
carp2101183	carp0400713	7955.ENSDARP00000017456	7955.ENSDARP00000013329	349
Ccarpnew2100090	carp0400713	7955.ENSDARP00000017456	7955.ENSDARP00000013329	349
carpUN01777	carp0400713	7955.ENSDARP00000017456	7955.ENSDARP00000013329	349
Ccarpnew2100089	carp0300872	7955.ENSDARP00000017456	7955.ENSDARP00000013441	999
Ccarpnew2100089	carp1900308	7955.ENSDARP00000017456	7955.ENSDARP00000013441	999
carp2101183	carp0300872	7955.ENSDARP00000017456	7955.ENSDARP00000013441	999
carp2101183	carp1900308	7955.ENSDARP00000017456	7955.ENSDARP00000013441	999
Ccarpnew2100090	carp0300872	7955.ENSDARP00000017456	7955.ENSDARP00000013441	999
Ccarpnew2100090	carp1900308	7955.ENSDARP00000017456	7955.ENSDARP00000013441	999
carpUN01777	carp0300872	7955.ENSDARP00000017456	7955.ENSDARP00000013441	999
carpUN01777	carp1900308	7955.ENSDARP00000017456	7955.ENSDARP00000013441	999
Ccarpnew2100089	Ccarpnew4200017	7955.ENSDARP00000017456	7955.ENSDARP00000013803	264
carp2101183	Ccarpnew4200017	7955.ENSDARP00000017456	7955.ENSDARP00000013803	264
Ccarpnew2100090	Ccarpnew4200017	7955.ENSDARP00000017456	7955.ENSDARP00000013803	264
carpUN01777	Ccarpnew4200017	7955.ENSDARP00000017456	7955.ENSDARP00000013803	264
Ccarpnew2100089	carp1500221	7955.ENSDARP00000017456	7955.ENSDARP00000014386	268
carp2101183	carp1500221	7955.ENSDARP00000017456	7955.ENSDARP00000014386	268
Ccarpnew2100090	carp1500221	7955.ENSDARP00000017456	7955.ENSDARP00000014386	268
carpUN01777	carp1500221	7955.ENSDARP00000017456	7955.ENSDARP00000014386	268
Ccarpnew2100089	CcarpnewUN01971	7955.ENSDARP00000017456	7955.ENSDARP00000015266	191
carp2101183	CcarpnewUN01971	7955.ENSDARP00000017456	7955.ENSDARP00000015266	191
Ccarpnew2100090	CcarpnewUN01971	7955.ENSDARP00000017456	7955.ENSDARP00000015266	191
carpUN01777	CcarpnewUN01971	7955.ENSDARP00000017456	7955.ENSDARP00000015266	191
Ccarpnew2100089	carpUN09902	7955.ENSDARP00000017456	7955.ENSDARP00000015775	267
carp2101183	carpUN09902	7955.ENSDARP00000017456	7955.ENSDARP00000015775	267
Ccarpnew2100090	carpUN09902	7955.ENSDARP00000017456	7955.ENSDARP00000015775	267
carpUN01777	carpUN09902	7955.ENSDARP00000017456	7955.ENSDARP00000015775	267
Ccarpnew2100089	carp3800531	7955.ENSDARP00000017456	7955.ENSDARP00000016803	252
carp2101183	carp3800531	7955.ENSDARP00000017456	7955.ENSDARP00000016803	252
Ccarpnew2100090	carp3800531	7955.ENSDARP00000017456	7955.ENSDARP00000016803	252
carpUN01777	carp3800531	7955.ENSDARP00000017456	7955.ENSDARP00000016803	252
CcarpnewUN00789	carp4700389	7955.ENSDARP00000017491	7955.ENSDARP00000003198	573
CcarpnewUN00789	carp3100381	7955.ENSDARP00000017491	7955.ENSDARP00000003276	161
CcarpnewUN00789	CcarpnewUN01764	7955.ENSDARP00000017491	7955.ENSDARP00000005405	795
CcarpnewUN00789	Ccarpnew4900036	7955.ENSDARP00000017491	7955.ENSDARP00000007628	167
CcarpnewUN00789	carp1200544	7955.ENSDARP00000017491	7955.ENSDARP00000007628	167
CcarpnewUN00789	Ccarpnew3100060	7955.ENSDARP00000017491	7955.ENSDARP00000008668	531
CcarpnewUN00789	carp1000907	7955.ENSDARP00000017491	7955.ENSDARP00000011642	692
CcarpnewUN00789	carp1300088	7955.ENSDARP00000017491	7955.ENSDARP00000015246	386
carp1501667	Ccarpnew1500141	7955.ENSDARP00000017569	7955.ENSDARP00000006201	846
carp1501667	Ccarpnew0300031	7955.ENSDARP00000017569	7955.ENSDARP00000006973	568
carp1501667	carp3900568	7955.ENSDARP00000017569	7955.ENSDARP00000008636	177
carp1501667	carp0101820	7955.ENSDARP00000017569	7955.ENSDARP00000008663	918
carp1501667	carp1101383	7955.ENSDARP00000017569	7955.ENSDARP00000009149	175
carp1501667	carp4600366	7955.ENSDARP00000017569	7955.ENSDARP00000011603	232
carp1501667	carp1000907	7955.ENSDARP00000017569	7955.ENSDARP00000011642	183
carp1501667	carp0400713	7955.ENSDARP00000017569	7955.ENSDARP00000013329	850
carp1501667	carp0300872	7955.ENSDARP00000017569	7955.ENSDARP00000013441	195
carp1501667	carp1900308	7955.ENSDARP00000017569	7955.ENSDARP00000013441	195
carp1501667	Ccarpnew2100089	7955.ENSDARP00000017569	7955.ENSDARP00000017456	565
carp1501667	carp2101183	7955.ENSDARP00000017569	7955.ENSDARP00000017456	565
carp1501667	Ccarpnew2100090	7955.ENSDARP00000017569	7955.ENSDARP00000017456	565
carp1501667	carpUN01777	7955.ENSDARP00000017569	7955.ENSDARP00000017456	565
carp1700297	carp4700389	7955.ENSDARP00000017582	7955.ENSDARP00000003198	164
carp1700297	CcarpnewUN01764	7955.ENSDARP00000017582	7955.ENSDARP00000005405	351
carp1700297	carp2300381	7955.ENSDARP00000017582	7955.ENSDARP00000005578	406
carp1700297	Ccarpnew4900036	7955.ENSDARP00000017582	7955.ENSDARP00000007628	417
carp1700297	carp1200544	7955.ENSDARP00000017582	7955.ENSDARP00000007628	417
carp1700297	Ccarpnew3100060	7955.ENSDARP00000017582	7955.ENSDARP00000008668	222
carp1700297	carp1000907	7955.ENSDARP00000017582	7955.ENSDARP00000011642	514
carp1700297	Ccarpnew4200017	7955.ENSDARP00000017582	7955.ENSDARP00000013803	150
carp1700297	carp1300088	7955.ENSDARP00000017582	7955.ENSDARP00000015246	228
carp1700297	carpUN09902	7955.ENSDARP00000017582	7955.ENSDARP00000015775	196
carp1700297	carp0300811	7955.ENSDARP00000017582	7955.ENSDARP00000017103	157
carp1700297	CcarpnewUN01300	7955.ENSDARP00000017582	7955.ENSDARP00000017103	157
carp1700297	Ccarpnew2100089	7955.ENSDARP00000017582	7955.ENSDARP00000017456	207
carp1700297	carp2101183	7955.ENSDARP00000017582	7955.ENSDARP00000017456	207
carp1700297	Ccarpnew2100090	7955.ENSDARP00000017582	7955.ENSDARP00000017456	207
carp1700297	carpUN01777	7955.ENSDARP00000017582	7955.ENSDARP00000017456	207
carp1700297	CcarpnewUN00789	7955.ENSDARP00000017582	7955.ENSDARP00000017491	278
carp4600369	carpUN06254	7955.ENSDARP00000017764	7955.ENSDARP00000014290	965
carp4600369	carp3800531	7955.ENSDARP00000017764	7955.ENSDARP00000016803	158
Ccarpnew0500076	carp4700389	7955.ENSDARP00000017797	7955.ENSDARP00000003198	789
Ccarpnew0500076	carp4300050	7955.ENSDARP00000017797	7955.ENSDARP00000003829	280
Ccarpnew0500076	CcarpnewUN01764	7955.ENSDARP00000017797	7955.ENSDARP00000005405	981
Ccarpnew0500076	Ccarpnew4900036	7955.ENSDARP00000017797	7955.ENSDARP00000007628	885
Ccarpnew0500076	carp1200544	7955.ENSDARP00000017797	7955.ENSDARP00000007628	885
Ccarpnew0500076	carp2800224	7955.ENSDARP00000017797	7955.ENSDARP00000008507	323
Ccarpnew0500076	carp3900568	7955.ENSDARP00000017797	7955.ENSDARP00000008636	476
Ccarpnew0500076	Ccarpnew3100060	7955.ENSDARP00000017797	7955.ENSDARP00000008668	888
Ccarpnew0500076	carp1101383	7955.ENSDARP00000017797	7955.ENSDARP00000009149	157
Ccarpnew0500076	carp4600366	7955.ENSDARP00000017797	7955.ENSDARP00000011603	160
Ccarpnew0500076	carp1000907	7955.ENSDARP00000017797	7955.ENSDARP00000011642	405
Ccarpnew0500076	Ccarpnew4200017	7955.ENSDARP00000017797	7955.ENSDARP00000013803	197
Ccarpnew0500076	carp1300088	7955.ENSDARP00000017797	7955.ENSDARP00000015246	803
Ccarpnew0500076	Ccarpnew1300098	7955.ENSDARP00000017797	7955.ENSDARP00000017163	194
Ccarpnew0500076	CcarpnewUN00789	7955.ENSDARP00000017797	7955.ENSDARP00000017491	706
Ccarpnew0500076	carp1700297	7955.ENSDARP00000017797	7955.ENSDARP00000017582	230
carp0200689	carp4700389	7955.ENSDARP00000017895	7955.ENSDARP00000003198	201
carp0200689	carp4300050	7955.ENSDARP00000017895	7955.ENSDARP00000003829	208
carp0200689	CcarpnewUN01764	7955.ENSDARP00000017895	7955.ENSDARP00000005405	491
carp0200689	carp2400220	7955.ENSDARP00000017895	7955.ENSDARP00000005771	498
carp0200689	Ccarpnew0300031	7955.ENSDARP00000017895	7955.ENSDARP00000006973	576
carp0200689	Ccarpnew4900036	7955.ENSDARP00000017895	7955.ENSDARP00000007628	230
carp0200689	carp1200544	7955.ENSDARP00000017895	7955.ENSDARP00000007628	230
carp0200689	carp0101820	7955.ENSDARP00000017895	7955.ENSDARP00000008663	632
carp0200689	Ccarpnew3100060	7955.ENSDARP00000017895	7955.ENSDARP00000008668	274
carp0200689	carp1101383	7955.ENSDARP00000017895	7955.ENSDARP00000009149	816
carp0200689	carp3500429	7955.ENSDARP00000017895	7955.ENSDARP00000009303	264
carp0200689	carp4600366	7955.ENSDARP00000017895	7955.ENSDARP00000011603	157
carp0200689	carp3800846	7955.ENSDARP00000017895	7955.ENSDARP00000012295	309
carp0200689	carp0400713	7955.ENSDARP00000017895	7955.ENSDARP00000013329	591
carp0200689	carp1500221	7955.ENSDARP00000017895	7955.ENSDARP00000014386	189
carp0200689	carpUN09902	7955.ENSDARP00000017895	7955.ENSDARP00000015775	812
carp0200689	carp3800531	7955.ENSDARP00000017895	7955.ENSDARP00000016803	218
carp0200689	Ccarpnew2100089	7955.ENSDARP00000017895	7955.ENSDARP00000017456	511
carp0200689	carp2101183	7955.ENSDARP00000017895	7955.ENSDARP00000017456	511
carp0200689	Ccarpnew2100090	7955.ENSDARP00000017895	7955.ENSDARP00000017456	511
carp0200689	carpUN01777	7955.ENSDARP00000017895	7955.ENSDARP00000017456	511
carp0200689	carp1501667	7955.ENSDARP00000017895	7955.ENSDARP00000017569	180
carpUN05905	carp4000431	7955.ENSDARP00000017923	7955.ENSDARP00000005048	548
carpUN05905	carp0101443	7955.ENSDARP00000017923	7955.ENSDARP00000005448	211
carpUN05905	CcarpnewUN01503	7955.ENSDARP00000017923	7955.ENSDARP00000006410	212
carpUN05905	carp4900498	7955.ENSDARP00000017923	7955.ENSDARP00000006410	212
carpUN05905	carp1100680	7955.ENSDARP00000017923	7955.ENSDARP00000009591	199
carpUN05905	Ccarpnew4000048	7955.ENSDARP00000017923	7955.ENSDARP00000013210	187
carpUN05905	carpUN01522	7955.ENSDARP00000017923	7955.ENSDARP00000016115	384
carp0101868	carp0301261	7955.ENSDARP00000018009	7955.ENSDARP00000003894	497
carp0101868	carp2300381	7955.ENSDARP00000018009	7955.ENSDARP00000005578	602
carp0101868	Ccarpnew4900036	7955.ENSDARP00000018009	7955.ENSDARP00000007628	226
carp0101868	carp1200544	7955.ENSDARP00000018009	7955.ENSDARP00000007628	226
carp0101868	carp3900568	7955.ENSDARP00000018009	7955.ENSDARP00000008636	159
carp0101868	Ccarpnew3100060	7955.ENSDARP00000018009	7955.ENSDARP00000008668	256
carp0101868	carp1000907	7955.ENSDARP00000018009	7955.ENSDARP00000011642	438
carp0101868	Ccarpnew4200017	7955.ENSDARP00000018009	7955.ENSDARP00000013803	473
carp0101868	carp1300088	7955.ENSDARP00000018009	7955.ENSDARP00000015246	152
carp0101868	carp1700297	7955.ENSDARP00000018009	7955.ENSDARP00000017582	167
CcarpnewUN00622	carp0101443	7955.ENSDARP00000018261	7955.ENSDARP00000005448	802
CcarpnewUN00622	carp2300381	7955.ENSDARP00000018261	7955.ENSDARP00000005578	158
CcarpnewUN00622	CcarpnewUN01503	7955.ENSDARP00000018261	7955.ENSDARP00000006410	672
CcarpnewUN00622	carp4900498	7955.ENSDARP00000018261	7955.ENSDARP00000006410	672
CcarpnewUN00622	carpUN04663	7955.ENSDARP00000018261	7955.ENSDARP00000006784	450
CcarpnewUN00622	carp0301308	7955.ENSDARP00000018261	7955.ENSDARP00000007330	150
CcarpnewUN00622	carp1100680	7955.ENSDARP00000018261	7955.ENSDARP00000009591	212
CcarpnewUN00622	carp0400713	7955.ENSDARP00000018261	7955.ENSDARP00000013329	528
CcarpnewUN00622	carpUN05905	7955.ENSDARP00000018261	7955.ENSDARP00000017923	157
CcarpnewUN01553	carp3100381	7955.ENSDARP00000018458	7955.ENSDARP00000003276	269
CcarpnewUN01553	carp4500252	7955.ENSDARP00000018458	7955.ENSDARP00000003875	178
CcarpnewUN01553	carp4000431	7955.ENSDARP00000018458	7955.ENSDARP00000005048	151
CcarpnewUN01553	CcarpnewUN01764	7955.ENSDARP00000018458	7955.ENSDARP00000005405	157
CcarpnewUN01553	carp2300381	7955.ENSDARP00000018458	7955.ENSDARP00000005578	238
CcarpnewUN01553	carp2400220	7955.ENSDARP00000018458	7955.ENSDARP00000005771	169
CcarpnewUN01553	carp1800759	7955.ENSDARP00000018458	7955.ENSDARP00000005772	286
CcarpnewUN01553	Ccarpnew0300031	7955.ENSDARP00000018458	7955.ENSDARP00000006973	197
CcarpnewUN01553	carp3800268	7955.ENSDARP00000018458	7955.ENSDARP00000007196	284
CcarpnewUN01553	Ccarpnew4900036	7955.ENSDARP00000018458	7955.ENSDARP00000007628	201
CcarpnewUN01553	carp1200544	7955.ENSDARP00000018458	7955.ENSDARP00000007628	201
CcarpnewUN01553	carp3900568	7955.ENSDARP00000018458	7955.ENSDARP00000008636	207
CcarpnewUN01553	carp1000907	7955.ENSDARP00000018458	7955.ENSDARP00000011642	202
CcarpnewUN01553	carp3800846	7955.ENSDARP00000018458	7955.ENSDARP00000012295	202
CcarpnewUN01553	Ccarpnew4000048	7955.ENSDARP00000018458	7955.ENSDARP00000013210	216
CcarpnewUN01553	carp0400713	7955.ENSDARP00000018458	7955.ENSDARP00000013329	261
CcarpnewUN01553	carp0300872	7955.ENSDARP00000018458	7955.ENSDARP00000013441	999
CcarpnewUN01553	carp1900308	7955.ENSDARP00000018458	7955.ENSDARP00000013441	999
CcarpnewUN01553	Ccarpnew4200017	7955.ENSDARP00000018458	7955.ENSDARP00000013803	291
CcarpnewUN01553	carp1500221	7955.ENSDARP00000018458	7955.ENSDARP00000014386	173
CcarpnewUN01553	carp3800531	7955.ENSDARP00000018458	7955.ENSDARP00000016803	238
CcarpnewUN01553	Ccarpnew2100089	7955.ENSDARP00000018458	7955.ENSDARP00000017456	980
CcarpnewUN01553	carp2101183	7955.ENSDARP00000018458	7955.ENSDARP00000017456	980
CcarpnewUN01553	Ccarpnew2100090	7955.ENSDARP00000018458	7955.ENSDARP00000017456	980
CcarpnewUN01553	carpUN01777	7955.ENSDARP00000018458	7955.ENSDARP00000017456	980
CcarpnewUN01553	carp1501667	7955.ENSDARP00000018458	7955.ENSDARP00000017569	229
CcarpnewUN01553	carp0200689	7955.ENSDARP00000018458	7955.ENSDARP00000017895	153
Ccarpnew2300272	carp4700346	7955.ENSDARP00000018627	7955.ENSDARP00000003038	706
Ccarpnew2300272	carp4500252	7955.ENSDARP00000018627	7955.ENSDARP00000003875	151
Ccarpnew2300272	carp4000431	7955.ENSDARP00000018627	7955.ENSDARP00000005048	613
Ccarpnew2300272	carp1100680	7955.ENSDARP00000018627	7955.ENSDARP00000009591	150
carp1000673	carp2300381	7955.ENSDARP00000018636	7955.ENSDARP00000005578	252
carp1000673	carp2400220	7955.ENSDARP00000018636	7955.ENSDARP00000005771	181
carp1000673	carp0101820	7955.ENSDARP00000018636	7955.ENSDARP00000008663	189
carp1000673	Ccarpnew3100060	7955.ENSDARP00000018636	7955.ENSDARP00000008668	163
carp1000673	carp0200622	7955.ENSDARP00000018636	7955.ENSDARP00000013224	167
carp1000673	carpUN11669	7955.ENSDARP00000018636	7955.ENSDARP00000013224	167
carp1000673	carp1501667	7955.ENSDARP00000018636	7955.ENSDARP00000017569	253
carp1000673	carp0200689	7955.ENSDARP00000018636	7955.ENSDARP00000017895	199
carp3000040	carp1100680	7955.ENSDARP00000018668	7955.ENSDARP00000009591	157
carp3000040	carpUN05905	7955.ENSDARP00000018668	7955.ENSDARP00000017923	764
carp2101167	carp3801070	7955.ENSDARP00000018669	7955.ENSDARP00000003177	177
carp2101167	carpUN05814	7955.ENSDARP00000018669	7955.ENSDARP00000003177	177
carp2101167	carp2100149	7955.ENSDARP00000018669	7955.ENSDARP00000004469	250
carp2101167	carp1100680	7955.ENSDARP00000018669	7955.ENSDARP00000009591	255
carp2101167	carpUN02587	7955.ENSDARP00000018669	7955.ENSDARP00000010440	297
carp2101167	Ccarpnew4000048	7955.ENSDARP00000018669	7955.ENSDARP00000013210	190
carp2101167	carp0300872	7955.ENSDARP00000018669	7955.ENSDARP00000013441	381
carp2101167	carp1900308	7955.ENSDARP00000018669	7955.ENSDARP00000013441	381
carp2101167	carp3800531	7955.ENSDARP00000018669	7955.ENSDARP00000016803	644
carp2101167	Ccarpnew2100089	7955.ENSDARP00000018669	7955.ENSDARP00000017456	176
carp2101167	carp2101183	7955.ENSDARP00000018669	7955.ENSDARP00000017456	176
carp2101167	Ccarpnew2100090	7955.ENSDARP00000018669	7955.ENSDARP00000017456	176
carp2101167	carpUN01777	7955.ENSDARP00000018669	7955.ENSDARP00000017456	176
carp2700317	Ccarpnew4900036	7955.ENSDARP00000018770	7955.ENSDARP00000007628	264
carp2700317	carp1200544	7955.ENSDARP00000018770	7955.ENSDARP00000007628	264
carp2700317	carp0101820	7955.ENSDARP00000018770	7955.ENSDARP00000008663	163
carp2700317	carp3500429	7955.ENSDARP00000018770	7955.ENSDARP00000009303	255
carp2700317	carp4600366	7955.ENSDARP00000018770	7955.ENSDARP00000011603	279
carp2700317	carpUN09902	7955.ENSDARP00000018770	7955.ENSDARP00000015775	237
carp2700317	carp1000673	7955.ENSDARP00000018770	7955.ENSDARP00000018636	519
carp3300566	carp0101443	7955.ENSDARP00000018865	7955.ENSDARP00000005448	181
carp3300566	carp3301284	7955.ENSDARP00000018865	7955.ENSDARP00000017029	174
carp3300566	carp3301283	7955.ENSDARP00000018865	7955.ENSDARP00000017029	174
carp3300566	carpUN05905	7955.ENSDARP00000018865	7955.ENSDARP00000017923	159
carp3300566	CcarpnewUN00622	7955.ENSDARP00000018865	7955.ENSDARP00000018261	181
carp3800764	carp4700389	7955.ENSDARP00000018923	7955.ENSDARP00000003198	193
carp3800764	carp3100381	7955.ENSDARP00000018923	7955.ENSDARP00000003276	919
carp3800764	carp4300050	7955.ENSDARP00000018923	7955.ENSDARP00000003829	186
carp3800764	CcarpnewUN01764	7955.ENSDARP00000018923	7955.ENSDARP00000005405	327
carp3800764	carp2400220	7955.ENSDARP00000018923	7955.ENSDARP00000005771	151
carp3800764	Ccarpnew0300031	7955.ENSDARP00000018923	7955.ENSDARP00000006973	208
carp3800764	Ccarpnew4900036	7955.ENSDARP00000018923	7955.ENSDARP00000007628	321
carp3800764	carp1200544	7955.ENSDARP00000018923	7955.ENSDARP00000007628	321
carp3800764	Ccarpnew4900066	7955.ENSDARP00000018923	7955.ENSDARP00000008091	168
carp3800764	carp3900568	7955.ENSDARP00000018923	7955.ENSDARP00000008636	204
carp3800764	carp0101820	7955.ENSDARP00000018923	7955.ENSDARP00000008663	282
carp3800764	carp3500429	7955.ENSDARP00000018923	7955.ENSDARP00000009303	224
carp3800764	carp1100680	7955.ENSDARP00000018923	7955.ENSDARP00000009591	158
carp3800764	carp0501106	7955.ENSDARP00000018923	7955.ENSDARP00000011049	157
carp3800764	carp4600366	7955.ENSDARP00000018923	7955.ENSDARP00000011603	185
carp3800764	carp1000907	7955.ENSDARP00000018923	7955.ENSDARP00000011642	190
carp3800764	carp0400713	7955.ENSDARP00000018923	7955.ENSDARP00000013329	165
carp3800764	carp0300872	7955.ENSDARP00000018923	7955.ENSDARP00000013441	395
carp3800764	carp1900308	7955.ENSDARP00000018923	7955.ENSDARP00000013441	395
carp3800764	Ccarpnew4200017	7955.ENSDARP00000018923	7955.ENSDARP00000013803	621
carp3800764	carp1300088	7955.ENSDARP00000018923	7955.ENSDARP00000015246	309
carp3800764	carpUN09902	7955.ENSDARP00000018923	7955.ENSDARP00000015775	237
carp3800764	carp3800531	7955.ENSDARP00000018923	7955.ENSDARP00000016803	194
carp3800764	Ccarpnew2100089	7955.ENSDARP00000018923	7955.ENSDARP00000017456	350
carp3800764	carp2101183	7955.ENSDARP00000018923	7955.ENSDARP00000017456	350
carp3800764	Ccarpnew2100090	7955.ENSDARP00000018923	7955.ENSDARP00000017456	350
carp3800764	carpUN01777	7955.ENSDARP00000018923	7955.ENSDARP00000017456	350
carp3800764	CcarpnewUN00789	7955.ENSDARP00000018923	7955.ENSDARP00000017491	167
carp3800764	carp1501667	7955.ENSDARP00000018923	7955.ENSDARP00000017569	177
carp3800764	Ccarpnew0500076	7955.ENSDARP00000018923	7955.ENSDARP00000017797	494
carp3800764	carp0101868	7955.ENSDARP00000018923	7955.ENSDARP00000018009	228
carp3800764	CcarpnewUN01553	7955.ENSDARP00000018923	7955.ENSDARP00000018458	226
carp0200942	carp4700389	7955.ENSDARP00000018924	7955.ENSDARP00000003198	985
carp0200942	carp4300050	7955.ENSDARP00000018924	7955.ENSDARP00000003829	344
carp0200942	carp0301261	7955.ENSDARP00000018924	7955.ENSDARP00000003894	202
carp0200942	CcarpnewUN01764	7955.ENSDARP00000018924	7955.ENSDARP00000005405	944
carp0200942	carp2300381	7955.ENSDARP00000018924	7955.ENSDARP00000005578	193
carp0200942	Ccarpnew4900036	7955.ENSDARP00000018924	7955.ENSDARP00000007628	853
carp0200942	carp1200544	7955.ENSDARP00000018924	7955.ENSDARP00000007628	853
carp0200942	carp3900568	7955.ENSDARP00000018924	7955.ENSDARP00000008636	467
carp0200942	carp0101820	7955.ENSDARP00000018924	7955.ENSDARP00000008663	166
carp0200942	Ccarpnew3100060	7955.ENSDARP00000018924	7955.ENSDARP00000008668	997
carp0200942	carp1000907	7955.ENSDARP00000018924	7955.ENSDARP00000011642	176
carp0200942	carp1800535	7955.ENSDARP00000018924	7955.ENSDARP00000012821	179
carp0200942	carp1300088	7955.ENSDARP00000018924	7955.ENSDARP00000015246	774
carp0200942	Ccarpnew1300098	7955.ENSDARP00000018924	7955.ENSDARP00000017163	433
carp0200942	CcarpnewUN00789	7955.ENSDARP00000018924	7955.ENSDARP00000017491	799
carp0200942	carp1700297	7955.ENSDARP00000018924	7955.ENSDARP00000017582	163
carp0200942	Ccarpnew0500076	7955.ENSDARP00000018924	7955.ENSDARP00000017797	897
carp0200942	carp0200689	7955.ENSDARP00000018924	7955.ENSDARP00000017895	169
carp0200942	carp0101868	7955.ENSDARP00000018924	7955.ENSDARP00000018009	179
carp0200942	carp2700317	7955.ENSDARP00000018924	7955.ENSDARP00000018770	202
carp0200942	carp3800764	7955.ENSDARP00000018924	7955.ENSDARP00000018923	251
carp3301260	carp0101443	7955.ENSDARP00000019368	7955.ENSDARP00000005448	151
carp3301260	Ccarpnew0300031	7955.ENSDARP00000019368	7955.ENSDARP00000006973	296
carp3301260	carp3800846	7955.ENSDARP00000019368	7955.ENSDARP00000012295	175
carp3301260	carp0400713	7955.ENSDARP00000019368	7955.ENSDARP00000013329	635
carp3301260	carpUN01522	7955.ENSDARP00000019368	7955.ENSDARP00000016115	547
carp3301260	carp1501667	7955.ENSDARP00000019368	7955.ENSDARP00000017569	150
carp3301260	carp0200689	7955.ENSDARP00000019368	7955.ENSDARP00000017895	237
carp3301260	CcarpnewUN00622	7955.ENSDARP00000019368	7955.ENSDARP00000018261	151
carp4000485	carp1100680	7955.ENSDARP00000019575	7955.ENSDARP00000009591	150
carp4000485	carpUN05905	7955.ENSDARP00000019575	7955.ENSDARP00000017923	370
carpUN04704	carp0101443	7955.ENSDARP00000019674	7955.ENSDARP00000005448	316
carpUN04704	CcarpnewUN01503	7955.ENSDARP00000019674	7955.ENSDARP00000006410	713
carpUN04704	carp4900498	7955.ENSDARP00000019674	7955.ENSDARP00000006410	713
carpUN04704	carpUN04663	7955.ENSDARP00000019674	7955.ENSDARP00000006784	680
carpUN04704	carpUN06254	7955.ENSDARP00000019674	7955.ENSDARP00000014290	630
carpUN04704	carpUN01522	7955.ENSDARP00000019674	7955.ENSDARP00000016115	209
carpUN04704	Ccarpnew2100089	7955.ENSDARP00000019674	7955.ENSDARP00000017456	237
carpUN04704	carp2101183	7955.ENSDARP00000019674	7955.ENSDARP00000017456	237
carpUN04704	Ccarpnew2100090	7955.ENSDARP00000019674	7955.ENSDARP00000017456	237
carpUN04704	carpUN01777	7955.ENSDARP00000019674	7955.ENSDARP00000017456	237
carpUN04704	carpUN05905	7955.ENSDARP00000019674	7955.ENSDARP00000017923	294
carpUN04704	CcarpnewUN00622	7955.ENSDARP00000019674	7955.ENSDARP00000018261	201
carp2700281	carp3900568	7955.ENSDARP00000019686	7955.ENSDARP00000008636	163
carp2700281	Ccarpnew4200017	7955.ENSDARP00000019686	7955.ENSDARP00000013803	179
carp2700281	CcarpnewUN01971	7955.ENSDARP00000019686	7955.ENSDARP00000015266	575
carp2700281	Ccarpnew0500076	7955.ENSDARP00000019686	7955.ENSDARP00000017797	794
carp2700281	carp3800764	7955.ENSDARP00000019686	7955.ENSDARP00000018923	163
carp1600427	carp1800759	7955.ENSDARP00000019792	7955.ENSDARP00000005772	432
carp1600428	carp1800759	7955.ENSDARP00000019792	7955.ENSDARP00000005772	432
carp3100049	carp1800759	7955.ENSDARP00000019792	7955.ENSDARP00000005772	432
carp1600427	carp2900313	7955.ENSDARP00000019792	7955.ENSDARP00000011354	161
carp1600427	CcarpnewUN01727	7955.ENSDARP00000019792	7955.ENSDARP00000011354	161
carp1600428	carp2900313	7955.ENSDARP00000019792	7955.ENSDARP00000011354	161
carp1600428	CcarpnewUN01727	7955.ENSDARP00000019792	7955.ENSDARP00000011354	161
carp3100049	carp2900313	7955.ENSDARP00000019792	7955.ENSDARP00000011354	161
carp3100049	CcarpnewUN01727	7955.ENSDARP00000019792	7955.ENSDARP00000011354	161
carp1600427	CcarpnewUN01553	7955.ENSDARP00000019792	7955.ENSDARP00000018458	243
carp1600428	CcarpnewUN01553	7955.ENSDARP00000019792	7955.ENSDARP00000018458	243
carp3100049	CcarpnewUN01553	7955.ENSDARP00000019792	7955.ENSDARP00000018458	243
Ccarpnew0400131	carp0301261	7955.ENSDARP00000020101	7955.ENSDARP00000003894	189
Ccarpnew0400131	carp0501106	7955.ENSDARP00000020101	7955.ENSDARP00000011049	185
Ccarpnew0400131	Ccarpnew2100089	7955.ENSDARP00000020101	7955.ENSDARP00000017456	199
Ccarpnew0400131	carp2101183	7955.ENSDARP00000020101	7955.ENSDARP00000017456	199
Ccarpnew0400131	Ccarpnew2100090	7955.ENSDARP00000020101	7955.ENSDARP00000017456	199
Ccarpnew0400131	carpUN01777	7955.ENSDARP00000020101	7955.ENSDARP00000017456	199
Ccarpnew0400131	carpUN04704	7955.ENSDARP00000020101	7955.ENSDARP00000019674	234
carp0301132	carp4700389	7955.ENSDARP00000020323	7955.ENSDARP00000003198	625
carp0301132	carp4300050	7955.ENSDARP00000020323	7955.ENSDARP00000003829	228
carp0301132	CcarpnewUN01764	7955.ENSDARP00000020323	7955.ENSDARP00000005405	937
carp0301132	carp2300381	7955.ENSDARP00000020323	7955.ENSDARP00000005578	201
carp0301132	Ccarpnew4900036	7955.ENSDARP00000020323	7955.ENSDARP00000007628	524
carp0301132	carp1200544	7955.ENSDARP00000020323	7955.ENSDARP00000007628	524
carp0301132	Ccarpnew4900066	7955.ENSDARP00000020323	7955.ENSDARP00000008091	171
carp0301132	carp3900568	7955.ENSDARP00000020323	7955.ENSDARP00000008636	359
carp0301132	Ccarpnew3100060	7955.ENSDARP00000020323	7955.ENSDARP00000008668	767
carp0301132	carp4600366	7955.ENSDARP00000020323	7955.ENSDARP00000011603	190
carp0301132	carp1000907	7955.ENSDARP00000020323	7955.ENSDARP00000011642	187
carp0301132	Ccarpnew4200017	7955.ENSDARP00000020323	7955.ENSDARP00000013803	251
carp0301132	carp1300088	7955.ENSDARP00000020323	7955.ENSDARP00000015246	893
carp0301132	CcarpnewUN00789	7955.ENSDARP00000020323	7955.ENSDARP00000017491	337
carp0301132	carp1700297	7955.ENSDARP00000020323	7955.ENSDARP00000017582	161
carp0301132	Ccarpnew0500076	7955.ENSDARP00000020323	7955.ENSDARP00000017797	972
carp0301132	carp3800764	7955.ENSDARP00000020323	7955.ENSDARP00000018923	340
carp0301132	carp0200942	7955.ENSDARP00000020323	7955.ENSDARP00000018924	768
carp1500147	carp0101443	7955.ENSDARP00000020860	7955.ENSDARP00000005448	173
carpUN11741	carp0101443	7955.ENSDARP00000020860	7955.ENSDARP00000005448	173
carp1500147	Ccarpnew1500141	7955.ENSDARP00000020860	7955.ENSDARP00000006201	915
carpUN11741	Ccarpnew1500141	7955.ENSDARP00000020860	7955.ENSDARP00000006201	915
carp1500147	carp3800846	7955.ENSDARP00000020860	7955.ENSDARP00000012295	174
carpUN11741	carp3800846	7955.ENSDARP00000020860	7955.ENSDARP00000012295	174
carp1500147	CcarpnewUN01971	7955.ENSDARP00000020860	7955.ENSDARP00000015266	176
carpUN11741	CcarpnewUN01971	7955.ENSDARP00000020860	7955.ENSDARP00000015266	176
carp1500147	carpUN09902	7955.ENSDARP00000020860	7955.ENSDARP00000015775	278
carpUN11741	carpUN09902	7955.ENSDARP00000020860	7955.ENSDARP00000015775	278
carp1500147	carpUN01522	7955.ENSDARP00000020860	7955.ENSDARP00000016115	218
carpUN11741	carpUN01522	7955.ENSDARP00000020860	7955.ENSDARP00000016115	218
carp1500147	carp0301061	7955.ENSDARP00000020860	7955.ENSDARP00000016305	171
carpUN11741	carp0301061	7955.ENSDARP00000020860	7955.ENSDARP00000016305	171
carp1500147	carp0200689	7955.ENSDARP00000020860	7955.ENSDARP00000017895	472
carpUN11741	carp0200689	7955.ENSDARP00000020860	7955.ENSDARP00000017895	472
carp1500147	CcarpnewUN00622	7955.ENSDARP00000020860	7955.ENSDARP00000018261	183
carpUN11741	CcarpnewUN00622	7955.ENSDARP00000020860	7955.ENSDARP00000018261	183
carp1500147	carp2101167	7955.ENSDARP00000020860	7955.ENSDARP00000018669	207
carpUN11741	carp2101167	7955.ENSDARP00000020860	7955.ENSDARP00000018669	207
carp1500147	carp3301260	7955.ENSDARP00000020860	7955.ENSDARP00000019368	463
carpUN11741	carp3301260	7955.ENSDARP00000020860	7955.ENSDARP00000019368	463
carp1500147	carp2700281	7955.ENSDARP00000020860	7955.ENSDARP00000019686	361
carpUN11741	carp2700281	7955.ENSDARP00000020860	7955.ENSDARP00000019686	361
carp2201226	carpUN04535	7955.ENSDARP00000021569	7955.ENSDARP00000003281	975
carp2201226	carp2400220	7955.ENSDARP00000021569	7955.ENSDARP00000005771	152
carp2201226	carp1100680	7955.ENSDARP00000021569	7955.ENSDARP00000009591	241
carp2201226	carp3800846	7955.ENSDARP00000021569	7955.ENSDARP00000012295	199
carp2201226	Ccarpnew4000048	7955.ENSDARP00000021569	7955.ENSDARP00000013210	183
carp2201226	carp1500221	7955.ENSDARP00000021569	7955.ENSDARP00000014386	237
carp2201226	carp3800531	7955.ENSDARP00000021569	7955.ENSDARP00000016803	280
carp2201226	CcarpnewUN01553	7955.ENSDARP00000021569	7955.ENSDARP00000018458	197
carp2201226	carp2101167	7955.ENSDARP00000021569	7955.ENSDARP00000018669	234
carp2201226	carp3300566	7955.ENSDARP00000021569	7955.ENSDARP00000018865	232
carp3301298	carp3800846	7955.ENSDARP00000021782	7955.ENSDARP00000012295	175
carp3301298	carp4000485	7955.ENSDARP00000021782	7955.ENSDARP00000019575	165
Ccarpnew0600043	carp1800759	7955.ENSDARP00000021993	7955.ENSDARP00000005772	160
Ccarpnew0600043	Ccarpnew0300031	7955.ENSDARP00000021993	7955.ENSDARP00000006973	232
Ccarpnew0600043	carp1101383	7955.ENSDARP00000021993	7955.ENSDARP00000009149	160
Ccarpnew0600043	carp1100680	7955.ENSDARP00000021993	7955.ENSDARP00000009591	242
Ccarpnew0600043	carp0400713	7955.ENSDARP00000021993	7955.ENSDARP00000013329	262
Ccarpnew0600043	carp1500221	7955.ENSDARP00000021993	7955.ENSDARP00000014386	205
Ccarpnew0600043	carp3800531	7955.ENSDARP00000021993	7955.ENSDARP00000016803	245
Ccarpnew0600043	Ccarpnew2100089	7955.ENSDARP00000021993	7955.ENSDARP00000017456	328
Ccarpnew0600043	carp2101183	7955.ENSDARP00000021993	7955.ENSDARP00000017456	328
Ccarpnew0600043	Ccarpnew2100090	7955.ENSDARP00000021993	7955.ENSDARP00000017456	328
Ccarpnew0600043	carpUN01777	7955.ENSDARP00000021993	7955.ENSDARP00000017456	328
Ccarpnew0600043	CcarpnewUN01553	7955.ENSDARP00000021993	7955.ENSDARP00000018458	173
Ccarpnew0600043	carp2101167	7955.ENSDARP00000021993	7955.ENSDARP00000018669	274
Ccarpnew0600043	carp1500147	7955.ENSDARP00000021993	7955.ENSDARP00000020860	212
Ccarpnew0600043	carpUN11741	7955.ENSDARP00000021993	7955.ENSDARP00000020860	212
Ccarpnew0600043	carp2201226	7955.ENSDARP00000021993	7955.ENSDARP00000021569	172
carp2400196	carp0101443	7955.ENSDARP00000022134	7955.ENSDARP00000005448	167
carp4500246	carp0101443	7955.ENSDARP00000022134	7955.ENSDARP00000005448	167
Ccarpnew2400033	carp0101443	7955.ENSDARP00000022134	7955.ENSDARP00000005448	167
carp2400196	carpUN09902	7955.ENSDARP00000022134	7955.ENSDARP00000015775	285
carp4500246	carpUN09902	7955.ENSDARP00000022134	7955.ENSDARP00000015775	285
Ccarpnew2400033	carpUN09902	7955.ENSDARP00000022134	7955.ENSDARP00000015775	285
carp2400196	carp0200689	7955.ENSDARP00000022134	7955.ENSDARP00000017895	574
carp4500246	carp0200689	7955.ENSDARP00000022134	7955.ENSDARP00000017895	574
Ccarpnew2400033	carp0200689	7955.ENSDARP00000022134	7955.ENSDARP00000017895	574
carp2400196	CcarpnewUN00622	7955.ENSDARP00000022134	7955.ENSDARP00000018261	169
carp4500246	CcarpnewUN00622	7955.ENSDARP00000022134	7955.ENSDARP00000018261	169
Ccarpnew2400033	CcarpnewUN00622	7955.ENSDARP00000022134	7955.ENSDARP00000018261	169
carp2400196	carp3301260	7955.ENSDARP00000022134	7955.ENSDARP00000019368	197
carp4500246	carp3301260	7955.ENSDARP00000022134	7955.ENSDARP00000019368	197
Ccarpnew2400033	carp3301260	7955.ENSDARP00000022134	7955.ENSDARP00000019368	197
carp2400196	carp1500147	7955.ENSDARP00000022134	7955.ENSDARP00000020860	999
carp2400196	carpUN11741	7955.ENSDARP00000022134	7955.ENSDARP00000020860	999
carp4500246	carp1500147	7955.ENSDARP00000022134	7955.ENSDARP00000020860	999
carp4500246	carpUN11741	7955.ENSDARP00000022134	7955.ENSDARP00000020860	999
Ccarpnew2400033	carp1500147	7955.ENSDARP00000022134	7955.ENSDARP00000020860	999
Ccarpnew2400033	carpUN11741	7955.ENSDARP00000022134	7955.ENSDARP00000020860	999
carp4800312	carp1600174	7955.ENSDARP00000022302	7955.ENSDARP00000002476	166
carp4800312	carp4600348	7955.ENSDARP00000022302	7955.ENSDARP00000003152	411
carp4800312	carp0301261	7955.ENSDARP00000022302	7955.ENSDARP00000003894	335
carp4800312	carp0301251	7955.ENSDARP00000022302	7955.ENSDARP00000004352	393
carp4800312	carp2100149	7955.ENSDARP00000022302	7955.ENSDARP00000004469	210
carp4800312	carp2400220	7955.ENSDARP00000022302	7955.ENSDARP00000005771	277
carp4800312	Ccarpnew1500141	7955.ENSDARP00000022302	7955.ENSDARP00000006201	255
carp4800312	Ccarpnew0300031	7955.ENSDARP00000022302	7955.ENSDARP00000006973	288
carp4800312	carp3800268	7955.ENSDARP00000022302	7955.ENSDARP00000007196	273
carp4800312	carp0301308	7955.ENSDARP00000022302	7955.ENSDARP00000007330	194
carp4800312	Ccarpnew4900036	7955.ENSDARP00000022302	7955.ENSDARP00000007628	196
carp4800312	carp1200544	7955.ENSDARP00000022302	7955.ENSDARP00000007628	196
carp4800312	carp3900568	7955.ENSDARP00000022302	7955.ENSDARP00000008636	260
carp4800312	carp1101383	7955.ENSDARP00000022302	7955.ENSDARP00000009149	255
carp4800312	carp1100680	7955.ENSDARP00000022302	7955.ENSDARP00000009591	489
carp4800312	Ccarpnew4000048	7955.ENSDARP00000022302	7955.ENSDARP00000013210	228
carp4800312	carp0400713	7955.ENSDARP00000022302	7955.ENSDARP00000013329	200
carp4800312	carp0300872	7955.ENSDARP00000022302	7955.ENSDARP00000013441	234
carp4800312	carp1900308	7955.ENSDARP00000022302	7955.ENSDARP00000013441	234
carp4800312	Ccarpnew4200017	7955.ENSDARP00000022302	7955.ENSDARP00000013803	166
carp4800312	carp1500221	7955.ENSDARP00000022302	7955.ENSDARP00000014386	623
carp4800312	CcarpnewUN01971	7955.ENSDARP00000022302	7955.ENSDARP00000015266	151
carp4800312	carp3800531	7955.ENSDARP00000022302	7955.ENSDARP00000016803	276
carp4800312	Ccarpnew2100089	7955.ENSDARP00000022302	7955.ENSDARP00000017456	887
carp4800312	carp2101183	7955.ENSDARP00000022302	7955.ENSDARP00000017456	887
carp4800312	Ccarpnew2100090	7955.ENSDARP00000022302	7955.ENSDARP00000017456	887
carp4800312	carpUN01777	7955.ENSDARP00000022302	7955.ENSDARP00000017456	887
carp4800312	carp1501667	7955.ENSDARP00000022302	7955.ENSDARP00000017569	173
carp4800312	CcarpnewUN01553	7955.ENSDARP00000022302	7955.ENSDARP00000018458	705
carp4800312	carp2101167	7955.ENSDARP00000022302	7955.ENSDARP00000018669	381
carp4800312	carp3800764	7955.ENSDARP00000022302	7955.ENSDARP00000018923	395
carp4800312	carp4000485	7955.ENSDARP00000022302	7955.ENSDARP00000019575	167
carp4800312	carpUN04704	7955.ENSDARP00000022302	7955.ENSDARP00000019674	300
carp5000272	carp3800139	7955.ENSDARP00000023227	7955.ENSDARP00000007058	402
carp5000272	CcarpnewUN01971	7955.ENSDARP00000023227	7955.ENSDARP00000015266	151
carp5000272	carp2700281	7955.ENSDARP00000023227	7955.ENSDARP00000019686	156
CcarpnewUN00943	carp2100149	7955.ENSDARP00000023235	7955.ENSDARP00000004469	188
carpUN03984	carp2100149	7955.ENSDARP00000023235	7955.ENSDARP00000004469	188
CcarpnewUN00943	carpUN04704	7955.ENSDARP00000023235	7955.ENSDARP00000019674	297
carpUN03984	carpUN04704	7955.ENSDARP00000023235	7955.ENSDARP00000019674	297
carp1500157	carp4600348	7955.ENSDARP00000023241	7955.ENSDARP00000003152	294
carp1500157	carp2100149	7955.ENSDARP00000023241	7955.ENSDARP00000004469	243
carp1500157	carp0101443	7955.ENSDARP00000023241	7955.ENSDARP00000005448	151
carp1500157	carp1500185	7955.ENSDARP00000023241	7955.ENSDARP00000006095	215
carp1500157	CcarpnewUN01503	7955.ENSDARP00000023241	7955.ENSDARP00000006410	271
carp1500157	carp4900498	7955.ENSDARP00000023241	7955.ENSDARP00000006410	271
carp1500157	carp0301308	7955.ENSDARP00000023241	7955.ENSDARP00000007330	232
carp1500157	carp0101820	7955.ENSDARP00000023241	7955.ENSDARP00000008663	152
carp1500157	carp1100680	7955.ENSDARP00000023241	7955.ENSDARP00000009591	611
carp1500157	carpUN01002	7955.ENSDARP00000023241	7955.ENSDARP00000012255	173
carp1500157	carp1800535	7955.ENSDARP00000023241	7955.ENSDARP00000012821	184
carp1500157	Ccarpnew4000048	7955.ENSDARP00000023241	7955.ENSDARP00000013210	209
carp1500157	carp0200622	7955.ENSDARP00000023241	7955.ENSDARP00000013224	178
carp1500157	carpUN11669	7955.ENSDARP00000023241	7955.ENSDARP00000013224	178
carp1500157	carp0300872	7955.ENSDARP00000023241	7955.ENSDARP00000013441	203
carp1500157	carp1900308	7955.ENSDARP00000023241	7955.ENSDARP00000013441	203
carp1500157	carp3800531	7955.ENSDARP00000023241	7955.ENSDARP00000016803	296
carp1500157	CcarpnewUN00703	7955.ENSDARP00000023241	7955.ENSDARP00000017428	187
carp1500157	Ccarpnew2100089	7955.ENSDARP00000023241	7955.ENSDARP00000017456	225
carp1500157	carp2101183	7955.ENSDARP00000023241	7955.ENSDARP00000017456	225
carp1500157	Ccarpnew2100090	7955.ENSDARP00000023241	7955.ENSDARP00000017456	225
carp1500157	carpUN01777	7955.ENSDARP00000023241	7955.ENSDARP00000017456	225
carp1500157	CcarpnewUN00622	7955.ENSDARP00000023241	7955.ENSDARP00000018261	151
carp1500157	carp2101167	7955.ENSDARP00000023241	7955.ENSDARP00000018669	233
carp1500157	carp3800764	7955.ENSDARP00000023241	7955.ENSDARP00000018923	175
carp1500157	carp4800312	7955.ENSDARP00000023241	7955.ENSDARP00000022302	203
carp1500157	carp5000272	7955.ENSDARP00000023241	7955.ENSDARP00000023227	181
carp2700399	Ccarpnew4200017	7955.ENSDARP00000023293	7955.ENSDARP00000013803	368
carp0101775	carp2100149	7955.ENSDARP00000023313	7955.ENSDARP00000004469	247
carp0101775	carp3900568	7955.ENSDARP00000023313	7955.ENSDARP00000008636	185
carp0101775	carp1100680	7955.ENSDARP00000023313	7955.ENSDARP00000009591	167
carp0101775	carp3801187	7955.ENSDARP00000023313	7955.ENSDARP00000011595	150
carp0101775	carp1000907	7955.ENSDARP00000023313	7955.ENSDARP00000011642	165
carp0101775	CcarpnewUN01971	7955.ENSDARP00000023313	7955.ENSDARP00000015266	180
carp0101775	carp3800531	7955.ENSDARP00000023313	7955.ENSDARP00000016803	163
carp0101775	Ccarpnew2100089	7955.ENSDARP00000023313	7955.ENSDARP00000017456	167
carp0101775	carp2101183	7955.ENSDARP00000023313	7955.ENSDARP00000017456	167
carp0101775	Ccarpnew2100090	7955.ENSDARP00000023313	7955.ENSDARP00000017456	167
carp0101775	carpUN01777	7955.ENSDARP00000023313	7955.ENSDARP00000017456	167
carp0101775	Ccarpnew0500076	7955.ENSDARP00000023313	7955.ENSDARP00000017797	209
carp0101775	carp0200689	7955.ENSDARP00000023313	7955.ENSDARP00000017895	319
carp0101775	carp3800764	7955.ENSDARP00000023313	7955.ENSDARP00000018923	208
carp0101775	carp0200942	7955.ENSDARP00000023313	7955.ENSDARP00000018924	168
carp0101775	carp1500147	7955.ENSDARP00000023313	7955.ENSDARP00000020860	237
carp0101775	carpUN11741	7955.ENSDARP00000023313	7955.ENSDARP00000020860	237
carp0101775	carp4800312	7955.ENSDARP00000023313	7955.ENSDARP00000022302	174
carp0200168	carp1600174	7955.ENSDARP00000023515	7955.ENSDARP00000002476	237
carp0200168	carp2400220	7955.ENSDARP00000023515	7955.ENSDARP00000005771	212
carp0200168	carp0501106	7955.ENSDARP00000023515	7955.ENSDARP00000011049	152
carp0200168	carp1500221	7955.ENSDARP00000023515	7955.ENSDARP00000014386	185
carp0200168	Ccarpnew2100089	7955.ENSDARP00000023515	7955.ENSDARP00000017456	222
carp0200168	carp2101183	7955.ENSDARP00000023515	7955.ENSDARP00000017456	222
carp0200168	Ccarpnew2100090	7955.ENSDARP00000023515	7955.ENSDARP00000017456	222
carp0200168	carpUN01777	7955.ENSDARP00000023515	7955.ENSDARP00000017456	222
carp0200168	carp1501667	7955.ENSDARP00000023515	7955.ENSDARP00000017569	232
carp0200168	carp1500147	7955.ENSDARP00000023515	7955.ENSDARP00000020860	457
carp0200168	carpUN11741	7955.ENSDARP00000023515	7955.ENSDARP00000020860	457
Ccarpnew0300051	carp2800224	7955.ENSDARP00000023708	7955.ENSDARP00000008507	708
Ccarpnew3300056	carp1800759	7955.ENSDARP00000023863	7955.ENSDARP00000005772	475
Ccarpnew3300056	Ccarpnew1500141	7955.ENSDARP00000023863	7955.ENSDARP00000006201	240
Ccarpnew3300056	Ccarpnew0300031	7955.ENSDARP00000023863	7955.ENSDARP00000006973	534
Ccarpnew3300056	carp3800268	7955.ENSDARP00000023863	7955.ENSDARP00000007196	163
Ccarpnew3300056	Ccarpnew4900036	7955.ENSDARP00000023863	7955.ENSDARP00000007628	160
Ccarpnew3300056	carp1200544	7955.ENSDARP00000023863	7955.ENSDARP00000007628	160
Ccarpnew3300056	carpUN08674	7955.ENSDARP00000023863	7955.ENSDARP00000007796	188
Ccarpnew3300056	carp0101820	7955.ENSDARP00000023863	7955.ENSDARP00000008663	287
Ccarpnew3300056	carp0400713	7955.ENSDARP00000023863	7955.ENSDARP00000013329	260
Ccarpnew3300056	carp0300872	7955.ENSDARP00000023863	7955.ENSDARP00000013441	239
Ccarpnew3300056	carp1900308	7955.ENSDARP00000023863	7955.ENSDARP00000013441	239
Ccarpnew3300056	carp1500221	7955.ENSDARP00000023863	7955.ENSDARP00000014386	202
Ccarpnew3300056	carpUN09902	7955.ENSDARP00000023863	7955.ENSDARP00000015775	266
Ccarpnew3300056	carp3800531	7955.ENSDARP00000023863	7955.ENSDARP00000016803	567
Ccarpnew3300056	Ccarpnew2100089	7955.ENSDARP00000023863	7955.ENSDARP00000017456	193
Ccarpnew3300056	carp2101183	7955.ENSDARP00000023863	7955.ENSDARP00000017456	193
Ccarpnew3300056	Ccarpnew2100090	7955.ENSDARP00000023863	7955.ENSDARP00000017456	193
Ccarpnew3300056	carpUN01777	7955.ENSDARP00000023863	7955.ENSDARP00000017456	193
Ccarpnew3300056	carp1501667	7955.ENSDARP00000023863	7955.ENSDARP00000017569	988
Ccarpnew3300056	carp0200689	7955.ENSDARP00000023863	7955.ENSDARP00000017895	428
Ccarpnew3300056	CcarpnewUN01553	7955.ENSDARP00000023863	7955.ENSDARP00000018458	152
Ccarpnew3300056	carp1000673	7955.ENSDARP00000023863	7955.ENSDARP00000018636	553
Ccarpnew3300056	carp2101167	7955.ENSDARP00000023863	7955.ENSDARP00000018669	493
Ccarpnew3300056	carp1500147	7955.ENSDARP00000023863	7955.ENSDARP00000020860	264
Ccarpnew3300056	carpUN11741	7955.ENSDARP00000023863	7955.ENSDARP00000020860	264
Ccarpnew3300056	carp4800312	7955.ENSDARP00000023863	7955.ENSDARP00000022302	274
carp2600100	carp4000431	7955.ENSDARP00000023917	7955.ENSDARP00000005048	195
carp2600100	carp1100680	7955.ENSDARP00000023917	7955.ENSDARP00000009591	521
carp2600100	Ccarpnew2100089	7955.ENSDARP00000023917	7955.ENSDARP00000017456	242
carp2600100	carp2101183	7955.ENSDARP00000023917	7955.ENSDARP00000017456	242
carp2600100	Ccarpnew2100090	7955.ENSDARP00000023917	7955.ENSDARP00000017456	242
carp2600100	carpUN01777	7955.ENSDARP00000023917	7955.ENSDARP00000017456	242
carp2600100	carp1501667	7955.ENSDARP00000023917	7955.ENSDARP00000017569	436
carp2600100	carp1500147	7955.ENSDARP00000023917	7955.ENSDARP00000020860	164
carp2600100	carpUN11741	7955.ENSDARP00000023917	7955.ENSDARP00000020860	164
carp2600100	CcarpnewUN00943	7955.ENSDARP00000023917	7955.ENSDARP00000023235	216
carp2600100	carpUN03984	7955.ENSDARP00000023917	7955.ENSDARP00000023235	216
carp2600100	carp1500157	7955.ENSDARP00000023917	7955.ENSDARP00000023241	226
carp0600252	carp2201226	7955.ENSDARP00000024085	7955.ENSDARP00000021569	178
carpUN11093	carp4700389	7955.ENSDARP00000024354	7955.ENSDARP00000003198	187
carpUN11093	carp4300050	7955.ENSDARP00000024354	7955.ENSDARP00000003829	173
carpUN11093	carp4500252	7955.ENSDARP00000024354	7955.ENSDARP00000003875	364
carpUN11093	carp0301261	7955.ENSDARP00000024354	7955.ENSDARP00000003894	381
carpUN11093	CcarpnewUN01764	7955.ENSDARP00000024354	7955.ENSDARP00000005405	251
carpUN11093	carp2300381	7955.ENSDARP00000024354	7955.ENSDARP00000005578	289
carpUN11093	carp2400220	7955.ENSDARP00000024354	7955.ENSDARP00000005771	238
carpUN11093	carp1800759	7955.ENSDARP00000024354	7955.ENSDARP00000005772	381
carpUN11093	Ccarpnew1500141	7955.ENSDARP00000024354	7955.ENSDARP00000006201	387
carpUN11093	Ccarpnew0300031	7955.ENSDARP00000024354	7955.ENSDARP00000006973	605
carpUN11093	Ccarpnew4900036	7955.ENSDARP00000024354	7955.ENSDARP00000007628	635
carpUN11093	carp1200544	7955.ENSDARP00000024354	7955.ENSDARP00000007628	635
carpUN11093	carp3900568	7955.ENSDARP00000024354	7955.ENSDARP00000008636	478
carpUN11093	carp0101820	7955.ENSDARP00000024354	7955.ENSDARP00000008663	728
carpUN11093	Ccarpnew3100060	7955.ENSDARP00000024354	7955.ENSDARP00000008668	705
carpUN11093	carp1101383	7955.ENSDARP00000024354	7955.ENSDARP00000009149	571
carpUN11093	carp4600366	7955.ENSDARP00000024354	7955.ENSDARP00000011603	462
carpUN11093	carp1000907	7955.ENSDARP00000024354	7955.ENSDARP00000011642	251
carpUN11093	Ccarpnew4000048	7955.ENSDARP00000024354	7955.ENSDARP00000013210	215
carpUN11093	carp0400713	7955.ENSDARP00000024354	7955.ENSDARP00000013329	184
carpUN11093	carp0300872	7955.ENSDARP00000024354	7955.ENSDARP00000013441	276
carpUN11093	carp1900308	7955.ENSDARP00000024354	7955.ENSDARP00000013441	276
carpUN11093	carp1500221	7955.ENSDARP00000024354	7955.ENSDARP00000014386	259
carpUN11093	carp1300088	7955.ENSDARP00000024354	7955.ENSDARP00000015246	330
carpUN11093	carpUN09902	7955.ENSDARP00000024354	7955.ENSDARP00000015775	313
carpUN11093	carp3800531	7955.ENSDARP00000024354	7955.ENSDARP00000016803	242
carpUN11093	Ccarpnew1300098	7955.ENSDARP00000024354	7955.ENSDARP00000017163	250
carpUN11093	Ccarpnew2100089	7955.ENSDARP00000024354	7955.ENSDARP00000017456	650
carpUN11093	carp2101183	7955.ENSDARP00000024354	7955.ENSDARP00000017456	650
carpUN11093	Ccarpnew2100090	7955.ENSDARP00000024354	7955.ENSDARP00000017456	650
carpUN11093	carpUN01777	7955.ENSDARP00000024354	7955.ENSDARP00000017456	650
carpUN11093	carp1501667	7955.ENSDARP00000024354	7955.ENSDARP00000017569	585
carpUN11093	carp1700297	7955.ENSDARP00000024354	7955.ENSDARP00000017582	350
carpUN11093	Ccarpnew0500076	7955.ENSDARP00000024354	7955.ENSDARP00000017797	314
carpUN11093	carp0200689	7955.ENSDARP00000024354	7955.ENSDARP00000017895	809
carpUN11093	CcarpnewUN01553	7955.ENSDARP00000024354	7955.ENSDARP00000018458	236
carpUN11093	carp1000673	7955.ENSDARP00000024354	7955.ENSDARP00000018636	631
carpUN11093	carp2700317	7955.ENSDARP00000024354	7955.ENSDARP00000018770	322
carpUN11093	carp3800764	7955.ENSDARP00000024354	7955.ENSDARP00000018923	448
carpUN11093	carp0200942	7955.ENSDARP00000024354	7955.ENSDARP00000018924	282
carpUN11093	carp3301260	7955.ENSDARP00000024354	7955.ENSDARP00000019368	578
carpUN11093	carp0301132	7955.ENSDARP00000024354	7955.ENSDARP00000020323	261
carpUN11093	carp2201226	7955.ENSDARP00000024354	7955.ENSDARP00000021569	256
carpUN11093	carp4800312	7955.ENSDARP00000024354	7955.ENSDARP00000022302	276
carpUN11093	Ccarpnew3300056	7955.ENSDARP00000024354	7955.ENSDARP00000023863	358
carp1000608	carp4700389	7955.ENSDARP00000024862	7955.ENSDARP00000003198	364
carp1000608	carp4300050	7955.ENSDARP00000024862	7955.ENSDARP00000003829	199
carp1000608	CcarpnewUN01764	7955.ENSDARP00000024862	7955.ENSDARP00000005405	370
carp1000608	carp2300381	7955.ENSDARP00000024862	7955.ENSDARP00000005578	179
carp1000608	Ccarpnew4900036	7955.ENSDARP00000024862	7955.ENSDARP00000007628	417
carp1000608	carp1200544	7955.ENSDARP00000024862	7955.ENSDARP00000007628	417
carp1000608	Ccarpnew4900066	7955.ENSDARP00000024862	7955.ENSDARP00000008091	281
carp1000608	carp0101820	7955.ENSDARP00000024862	7955.ENSDARP00000008663	248
carp1000608	Ccarpnew3100060	7955.ENSDARP00000024862	7955.ENSDARP00000008668	471
carp1000608	carp3500429	7955.ENSDARP00000024862	7955.ENSDARP00000009303	205
carp1000608	carp4600366	7955.ENSDARP00000024862	7955.ENSDARP00000011603	268
carp1000608	carp1300088	7955.ENSDARP00000024862	7955.ENSDARP00000015246	283
carp1000608	carpUN09902	7955.ENSDARP00000024862	7955.ENSDARP00000015775	270
carp1000608	carp0301061	7955.ENSDARP00000024862	7955.ENSDARP00000016305	227
carp1000608	Ccarpnew2100089	7955.ENSDARP00000024862	7955.ENSDARP00000017456	192
carp1000608	carp2101183	7955.ENSDARP00000024862	7955.ENSDARP00000017456	192
carp1000608	Ccarpnew2100090	7955.ENSDARP00000024862	7955.ENSDARP00000017456	192
carp1000608	carpUN01777	7955.ENSDARP00000024862	7955.ENSDARP00000017456	192
carp1000608	carp1700297	7955.ENSDARP00000024862	7955.ENSDARP00000017582	165
carp1000608	Ccarpnew0500076	7955.ENSDARP00000024862	7955.ENSDARP00000017797	326
carp1000608	carp0200942	7955.ENSDARP00000024862	7955.ENSDARP00000018924	410
carp1000608	carp0301132	7955.ENSDARP00000024862	7955.ENSDARP00000020323	259
carp1000608	carpUN11093	7955.ENSDARP00000024862	7955.ENSDARP00000024354	210
Ccarpnew4100120	carpUN01522	7955.ENSDARP00000024981	7955.ENSDARP00000016115	199
Ccarpnew0200038	CcarpnewUN01764	7955.ENSDARP00000025022	7955.ENSDARP00000005405	866
Ccarpnew3800106	CcarpnewUN01764	7955.ENSDARP00000025022	7955.ENSDARP00000005405	866
Ccarpnew0200038	carp1800759	7955.ENSDARP00000025022	7955.ENSDARP00000005772	449
Ccarpnew3800106	carp1800759	7955.ENSDARP00000025022	7955.ENSDARP00000005772	449
Ccarpnew0200038	carp3900568	7955.ENSDARP00000025022	7955.ENSDARP00000008636	170
Ccarpnew3800106	carp3900568	7955.ENSDARP00000025022	7955.ENSDARP00000008636	170
Ccarpnew0200038	Ccarpnew3100060	7955.ENSDARP00000025022	7955.ENSDARP00000008668	543
Ccarpnew3800106	Ccarpnew3100060	7955.ENSDARP00000025022	7955.ENSDARP00000008668	543
Ccarpnew0200038	Ccarpnew0500076	7955.ENSDARP00000025022	7955.ENSDARP00000017797	585
Ccarpnew3800106	Ccarpnew0500076	7955.ENSDARP00000025022	7955.ENSDARP00000017797	585
Ccarpnew0200038	carp3800764	7955.ENSDARP00000025022	7955.ENSDARP00000018923	170
Ccarpnew3800106	carp3800764	7955.ENSDARP00000025022	7955.ENSDARP00000018923	170
Ccarpnew0200038	carp0200942	7955.ENSDARP00000025022	7955.ENSDARP00000018924	165
Ccarpnew3800106	carp0200942	7955.ENSDARP00000025022	7955.ENSDARP00000018924	165
Ccarpnew0200038	carp0301132	7955.ENSDARP00000025022	7955.ENSDARP00000020323	235
Ccarpnew3800106	carp0301132	7955.ENSDARP00000025022	7955.ENSDARP00000020323	235
carp2101338	carp0300872	7955.ENSDARP00000025210	7955.ENSDARP00000013441	237
carp2101338	carp1900308	7955.ENSDARP00000025210	7955.ENSDARP00000013441	237
carp2101338	Ccarpnew2100089	7955.ENSDARP00000025210	7955.ENSDARP00000017456	585
carp2101338	carp2101183	7955.ENSDARP00000025210	7955.ENSDARP00000017456	585
carp2101338	Ccarpnew2100090	7955.ENSDARP00000025210	7955.ENSDARP00000017456	585
carp2101338	carpUN01777	7955.ENSDARP00000025210	7955.ENSDARP00000017456	585
carp2101338	CcarpnewUN01553	7955.ENSDARP00000025210	7955.ENSDARP00000018458	175
carp2101338	carp4800312	7955.ENSDARP00000025210	7955.ENSDARP00000022302	244
carp2101338	carp0600252	7955.ENSDARP00000025210	7955.ENSDARP00000024085	225
carpUN01647	carp4700389	7955.ENSDARP00000025350	7955.ENSDARP00000003198	204
carpUN01647	CcarpnewUN01764	7955.ENSDARP00000025350	7955.ENSDARP00000005405	177
carpUN01647	Ccarpnew4900036	7955.ENSDARP00000025350	7955.ENSDARP00000007628	235
carpUN01647	carp1200544	7955.ENSDARP00000025350	7955.ENSDARP00000007628	235
carpUN01647	Ccarpnew3100060	7955.ENSDARP00000025350	7955.ENSDARP00000008668	197
carpUN01647	carp1601062	7955.ENSDARP00000025350	7955.ENSDARP00000014010	375
carpUN01647	carp4000485	7955.ENSDARP00000025350	7955.ENSDARP00000019575	355
carp1400801	carp1100680	7955.ENSDARP00000025377	7955.ENSDARP00000009591	158
carp1400801	carp0300872	7955.ENSDARP00000025377	7955.ENSDARP00000013441	232
carp1400801	carp1900308	7955.ENSDARP00000025377	7955.ENSDARP00000013441	232
carp1400801	Ccarpnew2100089	7955.ENSDARP00000025377	7955.ENSDARP00000017456	161
carp1400801	carp2101183	7955.ENSDARP00000025377	7955.ENSDARP00000017456	161
carp1400801	Ccarpnew2100090	7955.ENSDARP00000025377	7955.ENSDARP00000017456	161
carp1400801	carpUN01777	7955.ENSDARP00000025377	7955.ENSDARP00000017456	161
carp1400801	carpUN05905	7955.ENSDARP00000025377	7955.ENSDARP00000017923	383
carp1400801	CcarpnewUN01553	7955.ENSDARP00000025377	7955.ENSDARP00000018458	218
carp1400801	carp4800312	7955.ENSDARP00000025377	7955.ENSDARP00000022302	241
carp3301175	carp0101443	7955.ENSDARP00000025613	7955.ENSDARP00000005448	501
carpUN05892	carp0101443	7955.ENSDARP00000025613	7955.ENSDARP00000005448	501
carp3301175	CcarpnewUN01503	7955.ENSDARP00000025613	7955.ENSDARP00000006410	523
carp3301175	carp4900498	7955.ENSDARP00000025613	7955.ENSDARP00000006410	523
carpUN05892	CcarpnewUN01503	7955.ENSDARP00000025613	7955.ENSDARP00000006410	523
carpUN05892	carp4900498	7955.ENSDARP00000025613	7955.ENSDARP00000006410	523
carp3301175	carp0300872	7955.ENSDARP00000025613	7955.ENSDARP00000013441	902
carp3301175	carp1900308	7955.ENSDARP00000025613	7955.ENSDARP00000013441	902
carpUN05892	carp0300872	7955.ENSDARP00000025613	7955.ENSDARP00000013441	902
carpUN05892	carp1900308	7955.ENSDARP00000025613	7955.ENSDARP00000013441	902
carp3301175	carpUN01522	7955.ENSDARP00000025613	7955.ENSDARP00000016115	209
carpUN05892	carpUN01522	7955.ENSDARP00000025613	7955.ENSDARP00000016115	209
carp3301175	carpUN05905	7955.ENSDARP00000025613	7955.ENSDARP00000017923	298
carpUN05892	carpUN05905	7955.ENSDARP00000025613	7955.ENSDARP00000017923	298
carp3301175	CcarpnewUN00622	7955.ENSDARP00000025613	7955.ENSDARP00000018261	198
carpUN05892	CcarpnewUN00622	7955.ENSDARP00000025613	7955.ENSDARP00000018261	198
carp3301175	carp3300566	7955.ENSDARP00000025613	7955.ENSDARP00000018865	452
carpUN05892	carp3300566	7955.ENSDARP00000025613	7955.ENSDARP00000018865	452
Ccarpnew3500012	carp4700346	7955.ENSDARP00000025702	7955.ENSDARP00000003038	151
Ccarpnew3500012	carp0301251	7955.ENSDARP00000025702	7955.ENSDARP00000004352	296
Ccarpnew3500012	carp0101443	7955.ENSDARP00000025702	7955.ENSDARP00000005448	255
Ccarpnew3500012	CcarpnewUN01503	7955.ENSDARP00000025702	7955.ENSDARP00000006410	319
Ccarpnew3500012	carp4900498	7955.ENSDARP00000025702	7955.ENSDARP00000006410	319
Ccarpnew3500012	carpUN01522	7955.ENSDARP00000025702	7955.ENSDARP00000016115	250
Ccarpnew3500012	carp3301284	7955.ENSDARP00000025702	7955.ENSDARP00000017029	201
Ccarpnew3500012	carp3301283	7955.ENSDARP00000025702	7955.ENSDARP00000017029	201
Ccarpnew3500012	carpUN05905	7955.ENSDARP00000025702	7955.ENSDARP00000017923	319
Ccarpnew3500012	carpUN04704	7955.ENSDARP00000025702	7955.ENSDARP00000019674	212
Ccarpnew3500012	carp1500157	7955.ENSDARP00000025702	7955.ENSDARP00000023241	163
Ccarpnew3500012	carp3301175	7955.ENSDARP00000025702	7955.ENSDARP00000025613	947
Ccarpnew3500012	carpUN05892	7955.ENSDARP00000025702	7955.ENSDARP00000025613	947
Ccarpnew3200086	CcarpnewUN01764	7955.ENSDARP00000025733	7955.ENSDARP00000005405	273
Ccarpnew3200086	Ccarpnew4900036	7955.ENSDARP00000025733	7955.ENSDARP00000007628	314
Ccarpnew3200086	carp1200544	7955.ENSDARP00000025733	7955.ENSDARP00000007628	314
Ccarpnew3200086	carp0101820	7955.ENSDARP00000025733	7955.ENSDARP00000008663	386
Ccarpnew3200086	carp1101383	7955.ENSDARP00000025733	7955.ENSDARP00000009149	817
Ccarpnew3200086	carp3500429	7955.ENSDARP00000025733	7955.ENSDARP00000009303	276
Ccarpnew3200086	carp4600366	7955.ENSDARP00000025733	7955.ENSDARP00000011603	183
Ccarpnew3200086	carp1000907	7955.ENSDARP00000025733	7955.ENSDARP00000011642	169
Ccarpnew3200086	carpUN09902	7955.ENSDARP00000025733	7955.ENSDARP00000015775	522
Ccarpnew3200086	Ccarpnew2100089	7955.ENSDARP00000025733	7955.ENSDARP00000017456	246
Ccarpnew3200086	carp2101183	7955.ENSDARP00000025733	7955.ENSDARP00000017456	246
Ccarpnew3200086	Ccarpnew2100090	7955.ENSDARP00000025733	7955.ENSDARP00000017456	246
Ccarpnew3200086	carpUN01777	7955.ENSDARP00000025733	7955.ENSDARP00000017456	246
Ccarpnew3200086	carp0200689	7955.ENSDARP00000025733	7955.ENSDARP00000017895	192
Ccarpnew3200086	carp1000673	7955.ENSDARP00000025733	7955.ENSDARP00000018636	272
Ccarpnew3200086	carpUN11093	7955.ENSDARP00000025733	7955.ENSDARP00000024354	202
carpUN06744	carp4700389	7955.ENSDARP00000026134	7955.ENSDARP00000003198	991
carpUN06744	carp4300050	7955.ENSDARP00000026134	7955.ENSDARP00000003829	173
carpUN06744	CcarpnewUN01764	7955.ENSDARP00000026134	7955.ENSDARP00000005405	872
carpUN06744	Ccarpnew4900036	7955.ENSDARP00000026134	7955.ENSDARP00000007628	724
carpUN06744	carp1200544	7955.ENSDARP00000026134	7955.ENSDARP00000007628	724
carpUN06744	carp3900568	7955.ENSDARP00000026134	7955.ENSDARP00000008636	168
carpUN06744	Ccarpnew3100060	7955.ENSDARP00000026134	7955.ENSDARP00000008668	999
carpUN06744	carp1101383	7955.ENSDARP00000026134	7955.ENSDARP00000009149	278
carpUN06744	carp1000907	7955.ENSDARP00000026134	7955.ENSDARP00000011642	298
carpUN06744	carp1800535	7955.ENSDARP00000026134	7955.ENSDARP00000012821	297
carpUN06744	carp1300088	7955.ENSDARP00000026134	7955.ENSDARP00000015246	520
carpUN06744	CcarpnewUN00789	7955.ENSDARP00000026134	7955.ENSDARP00000017491	312
carpUN06744	Ccarpnew0500076	7955.ENSDARP00000026134	7955.ENSDARP00000017797	845
carpUN06744	carp0200689	7955.ENSDARP00000026134	7955.ENSDARP00000017895	282
carpUN06744	carp3800764	7955.ENSDARP00000026134	7955.ENSDARP00000018923	182
carpUN06744	carp0200942	7955.ENSDARP00000026134	7955.ENSDARP00000018924	869
carpUN06744	carp0301132	7955.ENSDARP00000026134	7955.ENSDARP00000020323	491
carpUN06744	Ccarpnew0200038	7955.ENSDARP00000026134	7955.ENSDARP00000025022	816
carpUN06744	Ccarpnew3800106	7955.ENSDARP00000026134	7955.ENSDARP00000025022	816
carpUN06744	Ccarpnew3200086	7955.ENSDARP00000026134	7955.ENSDARP00000025733	165
carpUN01252	carp0301261	7955.ENSDARP00000026495	7955.ENSDARP00000003894	701
carp4700263	carp0301261	7955.ENSDARP00000026495	7955.ENSDARP00000003894	701
carpUN01252	carp2300381	7955.ENSDARP00000026495	7955.ENSDARP00000005578	506
carp4700263	carp2300381	7955.ENSDARP00000026495	7955.ENSDARP00000005578	506
carpUN01252	Ccarpnew0300031	7955.ENSDARP00000026495	7955.ENSDARP00000006973	211
carp4700263	Ccarpnew0300031	7955.ENSDARP00000026495	7955.ENSDARP00000006973	211
carpUN01252	Ccarpnew4900036	7955.ENSDARP00000026495	7955.ENSDARP00000007628	349
carpUN01252	carp1200544	7955.ENSDARP00000026495	7955.ENSDARP00000007628	349
carp4700263	Ccarpnew4900036	7955.ENSDARP00000026495	7955.ENSDARP00000007628	349
carp4700263	carp1200544	7955.ENSDARP00000026495	7955.ENSDARP00000007628	349
carpUN01252	carp3900568	7955.ENSDARP00000026495	7955.ENSDARP00000008636	201
carp4700263	carp3900568	7955.ENSDARP00000026495	7955.ENSDARP00000008636	201
carpUN01252	carp0101820	7955.ENSDARP00000026495	7955.ENSDARP00000008663	282
carp4700263	carp0101820	7955.ENSDARP00000026495	7955.ENSDARP00000008663	282
carpUN01252	Ccarpnew3100060	7955.ENSDARP00000026495	7955.ENSDARP00000008668	177
carp4700263	Ccarpnew3100060	7955.ENSDARP00000026495	7955.ENSDARP00000008668	177
carpUN01252	carp1101383	7955.ENSDARP00000026495	7955.ENSDARP00000009149	272
carp4700263	carp1101383	7955.ENSDARP00000026495	7955.ENSDARP00000009149	272
carpUN01252	carp3500429	7955.ENSDARP00000026495	7955.ENSDARP00000009303	171
carp4700263	carp3500429	7955.ENSDARP00000026495	7955.ENSDARP00000009303	171
carpUN01252	carp0501106	7955.ENSDARP00000026495	7955.ENSDARP00000011049	484
carp4700263	carp0501106	7955.ENSDARP00000026495	7955.ENSDARP00000011049	484
carpUN01252	carp2900313	7955.ENSDARP00000026495	7955.ENSDARP00000011354	159
carpUN01252	CcarpnewUN01727	7955.ENSDARP00000026495	7955.ENSDARP00000011354	159
carp4700263	carp2900313	7955.ENSDARP00000026495	7955.ENSDARP00000011354	159
carp4700263	CcarpnewUN01727	7955.ENSDARP00000026495	7955.ENSDARP00000011354	159
carpUN01252	carp4600366	7955.ENSDARP00000026495	7955.ENSDARP00000011603	204
carp4700263	carp4600366	7955.ENSDARP00000026495	7955.ENSDARP00000011603	204
carpUN01252	carp1000907	7955.ENSDARP00000026495	7955.ENSDARP00000011642	187
carp4700263	carp1000907	7955.ENSDARP00000026495	7955.ENSDARP00000011642	187
carpUN01252	carp0400713	7955.ENSDARP00000026495	7955.ENSDARP00000013329	266
carp4700263	carp0400713	7955.ENSDARP00000026495	7955.ENSDARP00000013329	266
carpUN01252	carp0300872	7955.ENSDARP00000026495	7955.ENSDARP00000013441	659
carpUN01252	carp1900308	7955.ENSDARP00000026495	7955.ENSDARP00000013441	659
carp4700263	carp0300872	7955.ENSDARP00000026495	7955.ENSDARP00000013441	659
carp4700263	carp1900308	7955.ENSDARP00000026495	7955.ENSDARP00000013441	659
carpUN01252	carp1500221	7955.ENSDARP00000026495	7955.ENSDARP00000014386	175
carp4700263	carp1500221	7955.ENSDARP00000026495	7955.ENSDARP00000014386	175
carpUN01252	carp1300088	7955.ENSDARP00000026495	7955.ENSDARP00000015246	219
carp4700263	carp1300088	7955.ENSDARP00000026495	7955.ENSDARP00000015246	219
carpUN01252	carpUN09902	7955.ENSDARP00000026495	7955.ENSDARP00000015775	201
carp4700263	carpUN09902	7955.ENSDARP00000026495	7955.ENSDARP00000015775	201
carpUN01252	Ccarpnew2100089	7955.ENSDARP00000026495	7955.ENSDARP00000017456	988
carpUN01252	carp2101183	7955.ENSDARP00000026495	7955.ENSDARP00000017456	988
carpUN01252	Ccarpnew2100090	7955.ENSDARP00000026495	7955.ENSDARP00000017456	988
carpUN01252	carpUN01777	7955.ENSDARP00000026495	7955.ENSDARP00000017456	988
carp4700263	Ccarpnew2100089	7955.ENSDARP00000026495	7955.ENSDARP00000017456	988
carp4700263	carp2101183	7955.ENSDARP00000026495	7955.ENSDARP00000017456	988
carp4700263	Ccarpnew2100090	7955.ENSDARP00000026495	7955.ENSDARP00000017456	988
carp4700263	carpUN01777	7955.ENSDARP00000026495	7955.ENSDARP00000017456	988
carpUN01252	carp1700297	7955.ENSDARP00000026495	7955.ENSDARP00000017582	155
carp4700263	carp1700297	7955.ENSDARP00000026495	7955.ENSDARP00000017582	155
carpUN01252	carp0200689	7955.ENSDARP00000026495	7955.ENSDARP00000017895	181
carp4700263	carp0200689	7955.ENSDARP00000026495	7955.ENSDARP00000017895	181
carpUN01252	CcarpnewUN01553	7955.ENSDARP00000026495	7955.ENSDARP00000018458	241
carp4700263	CcarpnewUN01553	7955.ENSDARP00000026495	7955.ENSDARP00000018458	241
carpUN01252	carp1000673	7955.ENSDARP00000026495	7955.ENSDARP00000018636	207
carp4700263	carp1000673	7955.ENSDARP00000026495	7955.ENSDARP00000018636	207
carpUN01252	carp3800764	7955.ENSDARP00000026495	7955.ENSDARP00000018923	222
carp4700263	carp3800764	7955.ENSDARP00000026495	7955.ENSDARP00000018923	222
carpUN01252	carp4800312	7955.ENSDARP00000026495	7955.ENSDARP00000022302	659
carp4700263	carp4800312	7955.ENSDARP00000026495	7955.ENSDARP00000022302	659
carpUN01252	Ccarpnew3300056	7955.ENSDARP00000026495	7955.ENSDARP00000023863	209
carp4700263	Ccarpnew3300056	7955.ENSDARP00000026495	7955.ENSDARP00000023863	209
carpUN01252	carpUN11093	7955.ENSDARP00000026495	7955.ENSDARP00000024354	625
carp4700263	carpUN11093	7955.ENSDARP00000026495	7955.ENSDARP00000024354	625
carpUN01252	Ccarpnew3200086	7955.ENSDARP00000026495	7955.ENSDARP00000025733	276
carp4700263	Ccarpnew3200086	7955.ENSDARP00000026495	7955.ENSDARP00000025733	276
carp1100695	carp0300872	7955.ENSDARP00000026769	7955.ENSDARP00000013441	701
carp1100695	carp1900308	7955.ENSDARP00000026769	7955.ENSDARP00000013441	701
carp1100695	carpUN05905	7955.ENSDARP00000026769	7955.ENSDARP00000017923	384
carp1100695	carp4800312	7955.ENSDARP00000026769	7955.ENSDARP00000022302	711
carp0500942	carp1500147	7955.ENSDARP00000026854	7955.ENSDARP00000020860	267
carp0500942	carpUN11741	7955.ENSDARP00000026854	7955.ENSDARP00000020860	267
Ccarpnew0700010	Ccarpnew1500141	7955.ENSDARP00000027655	7955.ENSDARP00000006201	179
Ccarpnew0700010	carp0101820	7955.ENSDARP00000027655	7955.ENSDARP00000008663	229
Ccarpnew0700010	carp1101383	7955.ENSDARP00000027655	7955.ENSDARP00000009149	287
Ccarpnew0700010	carp0400713	7955.ENSDARP00000027655	7955.ENSDARP00000013329	284
Ccarpnew0700010	carp0300872	7955.ENSDARP00000027655	7955.ENSDARP00000013441	199
Ccarpnew0700010	carp1900308	7955.ENSDARP00000027655	7955.ENSDARP00000013441	199
Ccarpnew0700010	Ccarpnew2100089	7955.ENSDARP00000027655	7955.ENSDARP00000017456	267
Ccarpnew0700010	carp2101183	7955.ENSDARP00000027655	7955.ENSDARP00000017456	267
Ccarpnew0700010	Ccarpnew2100090	7955.ENSDARP00000027655	7955.ENSDARP00000017456	267
Ccarpnew0700010	carpUN01777	7955.ENSDARP00000027655	7955.ENSDARP00000017456	267
Ccarpnew0700010	carp1501667	7955.ENSDARP00000027655	7955.ENSDARP00000017569	165
Ccarpnew0700010	carp0200689	7955.ENSDARP00000027655	7955.ENSDARP00000017895	223
Ccarpnew0700010	CcarpnewUN01553	7955.ENSDARP00000027655	7955.ENSDARP00000018458	225
Ccarpnew0700010	carp2201226	7955.ENSDARP00000027655	7955.ENSDARP00000021569	201
Ccarpnew0700010	carp4800312	7955.ENSDARP00000027655	7955.ENSDARP00000022302	199
Ccarpnew0700010	Ccarpnew3500012	7955.ENSDARP00000027655	7955.ENSDARP00000025702	174
Ccarpnew0700010	Ccarpnew3200086	7955.ENSDARP00000027655	7955.ENSDARP00000025733	179
Ccarpnew0700010	carpUN01252	7955.ENSDARP00000027655	7955.ENSDARP00000026495	181
Ccarpnew0700010	carp4700263	7955.ENSDARP00000027655	7955.ENSDARP00000026495	181
carp3000222	carp0200689	7955.ENSDARP00000028107	7955.ENSDARP00000017895	252
Ccarpnew1500177	carp4700389	7955.ENSDARP00000028109	7955.ENSDARP00000003198	994
Ccarpnew1500177	carp4300050	7955.ENSDARP00000028109	7955.ENSDARP00000003829	764
Ccarpnew1500177	CcarpnewUN01764	7955.ENSDARP00000028109	7955.ENSDARP00000005405	765
Ccarpnew1500177	carp2300381	7955.ENSDARP00000028109	7955.ENSDARP00000005578	220
Ccarpnew1500177	Ccarpnew4900036	7955.ENSDARP00000028109	7955.ENSDARP00000007628	780
Ccarpnew1500177	carp1200544	7955.ENSDARP00000028109	7955.ENSDARP00000007628	780
Ccarpnew1500177	Ccarpnew4900066	7955.ENSDARP00000028109	7955.ENSDARP00000008091	247
Ccarpnew1500177	Ccarpnew3100060	7955.ENSDARP00000028109	7955.ENSDARP00000008668	992
Ccarpnew1500177	carp4600366	7955.ENSDARP00000028109	7955.ENSDARP00000011603	212
Ccarpnew1500177	carp1000907	7955.ENSDARP00000028109	7955.ENSDARP00000011642	692
Ccarpnew1500177	carp1300088	7955.ENSDARP00000028109	7955.ENSDARP00000015246	778
Ccarpnew1500177	Ccarpnew1300098	7955.ENSDARP00000028109	7955.ENSDARP00000017163	296
Ccarpnew1500177	CcarpnewUN00789	7955.ENSDARP00000028109	7955.ENSDARP00000017491	543
Ccarpnew1500177	carp1700297	7955.ENSDARP00000028109	7955.ENSDARP00000017582	196
Ccarpnew1500177	Ccarpnew0500076	7955.ENSDARP00000028109	7955.ENSDARP00000017797	801
Ccarpnew1500177	carp3800764	7955.ENSDARP00000028109	7955.ENSDARP00000018923	227
Ccarpnew1500177	carp0200942	7955.ENSDARP00000028109	7955.ENSDARP00000018924	990
Ccarpnew1500177	carp0301132	7955.ENSDARP00000028109	7955.ENSDARP00000020323	577
Ccarpnew1500177	carp0101775	7955.ENSDARP00000028109	7955.ENSDARP00000023313	179
Ccarpnew1500177	carpUN11093	7955.ENSDARP00000028109	7955.ENSDARP00000024354	229
Ccarpnew1500177	carp1000608	7955.ENSDARP00000028109	7955.ENSDARP00000024862	390
Ccarpnew1500177	carpUN06744	7955.ENSDARP00000028109	7955.ENSDARP00000026134	971
carpUN08262	carp4700389	7955.ENSDARP00000028271	7955.ENSDARP00000003198	974
carp3700362	carp4700389	7955.ENSDARP00000028271	7955.ENSDARP00000003198	974
carpUN08262	carp4300050	7955.ENSDARP00000028271	7955.ENSDARP00000003829	274
carp3700362	carp4300050	7955.ENSDARP00000028271	7955.ENSDARP00000003829	274
carpUN08262	carp0301261	7955.ENSDARP00000028271	7955.ENSDARP00000003894	198
carp3700362	carp0301261	7955.ENSDARP00000028271	7955.ENSDARP00000003894	198
carpUN08262	CcarpnewUN01764	7955.ENSDARP00000028271	7955.ENSDARP00000005405	892
carp3700362	CcarpnewUN01764	7955.ENSDARP00000028271	7955.ENSDARP00000005405	892
carpUN08262	carp2300381	7955.ENSDARP00000028271	7955.ENSDARP00000005578	175
carp3700362	carp2300381	7955.ENSDARP00000028271	7955.ENSDARP00000005578	175
carpUN08262	Ccarpnew4900036	7955.ENSDARP00000028271	7955.ENSDARP00000007628	734
carpUN08262	carp1200544	7955.ENSDARP00000028271	7955.ENSDARP00000007628	734
carp3700362	Ccarpnew4900036	7955.ENSDARP00000028271	7955.ENSDARP00000007628	734
carp3700362	carp1200544	7955.ENSDARP00000028271	7955.ENSDARP00000007628	734
carpUN08262	Ccarpnew4900066	7955.ENSDARP00000028271	7955.ENSDARP00000008091	223
carp3700362	Ccarpnew4900066	7955.ENSDARP00000028271	7955.ENSDARP00000008091	223
carpUN08262	Ccarpnew3100060	7955.ENSDARP00000028271	7955.ENSDARP00000008668	929
carp3700362	Ccarpnew3100060	7955.ENSDARP00000028271	7955.ENSDARP00000008668	929
carpUN08262	carp1101383	7955.ENSDARP00000028271	7955.ENSDARP00000009149	318
carp3700362	carp1101383	7955.ENSDARP00000028271	7955.ENSDARP00000009149	318
carpUN08262	carpUN02587	7955.ENSDARP00000028271	7955.ENSDARP00000010440	150
carp3700362	carpUN02587	7955.ENSDARP00000028271	7955.ENSDARP00000010440	150
carpUN08262	carp1000907	7955.ENSDARP00000028271	7955.ENSDARP00000011642	377
carp3700362	carp1000907	7955.ENSDARP00000028271	7955.ENSDARP00000011642	377
carpUN08262	carp1300088	7955.ENSDARP00000028271	7955.ENSDARP00000015246	515
carp3700362	carp1300088	7955.ENSDARP00000028271	7955.ENSDARP00000015246	515
carpUN08262	CcarpnewUN00789	7955.ENSDARP00000028271	7955.ENSDARP00000017491	249
carp3700362	CcarpnewUN00789	7955.ENSDARP00000028271	7955.ENSDARP00000017491	249
carpUN08262	Ccarpnew0500076	7955.ENSDARP00000028271	7955.ENSDARP00000017797	655
carp3700362	Ccarpnew0500076	7955.ENSDARP00000028271	7955.ENSDARP00000017797	655
carpUN08262	carp0200689	7955.ENSDARP00000028271	7955.ENSDARP00000017895	189
carp3700362	carp0200689	7955.ENSDARP00000028271	7955.ENSDARP00000017895	189
carpUN08262	carp0200942	7955.ENSDARP00000028271	7955.ENSDARP00000018924	793
carp3700362	carp0200942	7955.ENSDARP00000028271	7955.ENSDARP00000018924	793
carpUN08262	carp0301132	7955.ENSDARP00000028271	7955.ENSDARP00000020323	601
carp3700362	carp0301132	7955.ENSDARP00000028271	7955.ENSDARP00000020323	601
carpUN08262	carp1500147	7955.ENSDARP00000028271	7955.ENSDARP00000020860	175
carpUN08262	carpUN11741	7955.ENSDARP00000028271	7955.ENSDARP00000020860	175
carp3700362	carp1500147	7955.ENSDARP00000028271	7955.ENSDARP00000020860	175
carp3700362	carpUN11741	7955.ENSDARP00000028271	7955.ENSDARP00000020860	175
carpUN08262	carp0101775	7955.ENSDARP00000028271	7955.ENSDARP00000023313	268
carp3700362	carp0101775	7955.ENSDARP00000028271	7955.ENSDARP00000023313	268
carpUN08262	carp1000608	7955.ENSDARP00000028271	7955.ENSDARP00000024862	205
carp3700362	carp1000608	7955.ENSDARP00000028271	7955.ENSDARP00000024862	205
carpUN08262	Ccarpnew0200038	7955.ENSDARP00000028271	7955.ENSDARP00000025022	479
carpUN08262	Ccarpnew3800106	7955.ENSDARP00000028271	7955.ENSDARP00000025022	479
carp3700362	Ccarpnew0200038	7955.ENSDARP00000028271	7955.ENSDARP00000025022	479
carp3700362	Ccarpnew3800106	7955.ENSDARP00000028271	7955.ENSDARP00000025022	479
carpUN08262	carpUN01647	7955.ENSDARP00000028271	7955.ENSDARP00000025350	341
carp3700362	carpUN01647	7955.ENSDARP00000028271	7955.ENSDARP00000025350	341
carpUN08262	Ccarpnew3200086	7955.ENSDARP00000028271	7955.ENSDARP00000025733	163
carp3700362	Ccarpnew3200086	7955.ENSDARP00000028271	7955.ENSDARP00000025733	163
carpUN08262	carpUN06744	7955.ENSDARP00000028271	7955.ENSDARP00000026134	925
carp3700362	carpUN06744	7955.ENSDARP00000028271	7955.ENSDARP00000026134	925
carpUN08262	Ccarpnew1500177	7955.ENSDARP00000028271	7955.ENSDARP00000028109	351
carp3700362	Ccarpnew1500177	7955.ENSDARP00000028271	7955.ENSDARP00000028109	351
carp1300084	carp0301251	7955.ENSDARP00000028333	7955.ENSDARP00000004352	213
carp0300567	carp0301251	7955.ENSDARP00000028333	7955.ENSDARP00000004352	213
carp1300084	carpUN04704	7955.ENSDARP00000028333	7955.ENSDARP00000019674	381
carp0300567	carpUN04704	7955.ENSDARP00000028333	7955.ENSDARP00000019674	381
carp1300084	CcarpnewUN00943	7955.ENSDARP00000028333	7955.ENSDARP00000023235	897
carp1300084	carpUN03984	7955.ENSDARP00000028333	7955.ENSDARP00000023235	897
carp0300567	CcarpnewUN00943	7955.ENSDARP00000028333	7955.ENSDARP00000023235	897
carp0300567	carpUN03984	7955.ENSDARP00000028333	7955.ENSDARP00000023235	897
carp4500260	carp1500221	7955.ENSDARP00000028543	7955.ENSDARP00000014386	175
carp0800907	carp3301284	7955.ENSDARP00000028977	7955.ENSDARP00000017029	237
carp0800907	carp3301283	7955.ENSDARP00000028977	7955.ENSDARP00000017029	237
carp0800907	carp1300084	7955.ENSDARP00000028977	7955.ENSDARP00000028333	237
carp0800907	carp0300567	7955.ENSDARP00000028977	7955.ENSDARP00000028333	237
carp1400829	carp4700389	7955.ENSDARP00000029445	7955.ENSDARP00000003198	520
carp1400829	carp4300050	7955.ENSDARP00000029445	7955.ENSDARP00000003829	167
carp1400829	CcarpnewUN01764	7955.ENSDARP00000029445	7955.ENSDARP00000005405	565
carp1400829	Ccarpnew4900036	7955.ENSDARP00000029445	7955.ENSDARP00000007628	273
carp1400829	carp1200544	7955.ENSDARP00000029445	7955.ENSDARP00000007628	273
carp1400829	carp3900568	7955.ENSDARP00000029445	7955.ENSDARP00000008636	283
carp1400829	Ccarpnew3100060	7955.ENSDARP00000029445	7955.ENSDARP00000008668	717
carp1400829	carp1300088	7955.ENSDARP00000029445	7955.ENSDARP00000015246	488
carp1400829	Ccarpnew0500076	7955.ENSDARP00000029445	7955.ENSDARP00000017797	496
carp1400829	carp3800764	7955.ENSDARP00000029445	7955.ENSDARP00000018923	382
carp1400829	carp0200942	7955.ENSDARP00000029445	7955.ENSDARP00000018924	556
carp1400829	carp0301132	7955.ENSDARP00000029445	7955.ENSDARP00000020323	655
carp1400829	carpUN11093	7955.ENSDARP00000029445	7955.ENSDARP00000024354	156
carp1400829	Ccarpnew0200038	7955.ENSDARP00000029445	7955.ENSDARP00000025022	156
carp1400829	Ccarpnew3800106	7955.ENSDARP00000029445	7955.ENSDARP00000025022	156
carp1400829	carpUN06744	7955.ENSDARP00000029445	7955.ENSDARP00000026134	502
carp1400829	Ccarpnew1500177	7955.ENSDARP00000029445	7955.ENSDARP00000028109	510
carp1400829	carpUN08262	7955.ENSDARP00000029445	7955.ENSDARP00000028271	626
carp1400829	carp3700362	7955.ENSDARP00000029445	7955.ENSDARP00000028271	626
carp0101592	carp3100381	7955.ENSDARP00000029462	7955.ENSDARP00000003276	581
carp0101592	Ccarpnew0300031	7955.ENSDARP00000029462	7955.ENSDARP00000006973	154
carp0101592	carp1000907	7955.ENSDARP00000029462	7955.ENSDARP00000011642	175
carp0101592	Ccarpnew4000048	7955.ENSDARP00000029462	7955.ENSDARP00000013210	167
carp0101592	carp4800312	7955.ENSDARP00000029462	7955.ENSDARP00000022302	238
carp1600154	carp0301261	7955.ENSDARP00000029466	7955.ENSDARP00000003894	406
carp1600154	Ccarpnew1500141	7955.ENSDARP00000029466	7955.ENSDARP00000006201	189
carp1600154	carp3800764	7955.ENSDARP00000029466	7955.ENSDARP00000018923	157
carp1600154	carp1000608	7955.ENSDARP00000029466	7955.ENSDARP00000024862	202
carp1600154	carpUN01252	7955.ENSDARP00000029466	7955.ENSDARP00000026495	199
carp1600154	carp4700263	7955.ENSDARP00000029466	7955.ENSDARP00000026495	199
CcarpnewUN01324	carp4600348	7955.ENSDARP00000029561	7955.ENSDARP00000003152	164
carp0301080	carp4600348	7955.ENSDARP00000029561	7955.ENSDARP00000003152	164
CcarpnewUN01324	carp1100680	7955.ENSDARP00000029561	7955.ENSDARP00000009591	162
carp0301080	carp1100680	7955.ENSDARP00000029561	7955.ENSDARP00000009591	162
CcarpnewUN01324	carp1800535	7955.ENSDARP00000029561	7955.ENSDARP00000012821	157
carp0301080	carp1800535	7955.ENSDARP00000029561	7955.ENSDARP00000012821	157
carp2200200	Ccarpnew4900066	7955.ENSDARP00000029653	7955.ENSDARP00000008091	307
carp2200200	carp3900568	7955.ENSDARP00000029653	7955.ENSDARP00000008636	173
carp2200200	carp1101383	7955.ENSDARP00000029653	7955.ENSDARP00000009149	239
carp2200200	carp1800282	7955.ENSDARP00000029653	7955.ENSDARP00000014266	489
carp2200200	CcarpnewUN01971	7955.ENSDARP00000029653	7955.ENSDARP00000015266	238
carp2200200	Ccarpnew2100089	7955.ENSDARP00000029653	7955.ENSDARP00000017456	266
carp2200200	carp2101183	7955.ENSDARP00000029653	7955.ENSDARP00000017456	266
carp2200200	Ccarpnew2100090	7955.ENSDARP00000029653	7955.ENSDARP00000017456	266
carp2200200	carpUN01777	7955.ENSDARP00000029653	7955.ENSDARP00000017456	266
carp2200200	carp3800764	7955.ENSDARP00000029653	7955.ENSDARP00000018923	201
carp2200200	carp3301260	7955.ENSDARP00000029653	7955.ENSDARP00000019368	197
carp2200200	carp0101775	7955.ENSDARP00000029653	7955.ENSDARP00000023313	152
carp2200200	carp1000608	7955.ENSDARP00000029653	7955.ENSDARP00000024862	937
carp2200200	carpUN01252	7955.ENSDARP00000029653	7955.ENSDARP00000026495	244
carp2200200	carp4700263	7955.ENSDARP00000029653	7955.ENSDARP00000026495	244
Ccarpnew2400001	carp2400220	7955.ENSDARP00000032009	7955.ENSDARP00000005771	362
Ccarpnew2400001	carp0301308	7955.ENSDARP00000032009	7955.ENSDARP00000007330	266
Ccarpnew2400001	carp1100680	7955.ENSDARP00000032009	7955.ENSDARP00000009591	271
Ccarpnew2400001	CcarpnewUN00703	7955.ENSDARP00000032009	7955.ENSDARP00000017428	173
Ccarpnew2400001	carp1100695	7955.ENSDARP00000032009	7955.ENSDARP00000026769	154
carp2500007	carp4700389	7955.ENSDARP00000032159	7955.ENSDARP00000003198	957
carp2500007	carp4300050	7955.ENSDARP00000032159	7955.ENSDARP00000003829	328
carp2500007	CcarpnewUN01764	7955.ENSDARP00000032159	7955.ENSDARP00000005405	324
carp2500007	carp2300381	7955.ENSDARP00000032159	7955.ENSDARP00000005578	671
carp2500007	Ccarpnew4900036	7955.ENSDARP00000032159	7955.ENSDARP00000007628	373
carp2500007	carp1200544	7955.ENSDARP00000032159	7955.ENSDARP00000007628	373
carp2500007	Ccarpnew4900066	7955.ENSDARP00000032159	7955.ENSDARP00000008091	196
carp2500007	Ccarpnew3100060	7955.ENSDARP00000032159	7955.ENSDARP00000008668	927
carp2500007	carp1000907	7955.ENSDARP00000032159	7955.ENSDARP00000011642	579
carp2500007	carp1300088	7955.ENSDARP00000032159	7955.ENSDARP00000015246	353
carp2500007	carp0301061	7955.ENSDARP00000032159	7955.ENSDARP00000016305	154
carp2500007	carp1700297	7955.ENSDARP00000032159	7955.ENSDARP00000017582	342
carp2500007	carp0101868	7955.ENSDARP00000032159	7955.ENSDARP00000018009	335
carp2500007	carp1000673	7955.ENSDARP00000032159	7955.ENSDARP00000018636	276
carp2500007	carp0200942	7955.ENSDARP00000032159	7955.ENSDARP00000018924	173
carp2500007	carp0301132	7955.ENSDARP00000032159	7955.ENSDARP00000020323	244
carp2500007	carpUN11093	7955.ENSDARP00000032159	7955.ENSDARP00000024354	189
carp2500007	carp1000608	7955.ENSDARP00000032159	7955.ENSDARP00000024862	263
carp2500007	carpUN06744	7955.ENSDARP00000032159	7955.ENSDARP00000026134	835
carp2500007	Ccarpnew1500177	7955.ENSDARP00000032159	7955.ENSDARP00000028109	404
carp2500007	carpUN08262	7955.ENSDARP00000032159	7955.ENSDARP00000028271	287
carp2500007	carp3700362	7955.ENSDARP00000032159	7955.ENSDARP00000028271	287
Ccarpnew1400106	carp2201226	7955.ENSDARP00000032411	7955.ENSDARP00000021569	177
Ccarpnew2900035	carp0301261	7955.ENSDARP00000033318	7955.ENSDARP00000003894	275
Ccarpnew2900035	carp3700390	7955.ENSDARP00000033318	7955.ENSDARP00000004962	351
Ccarpnew2900035	carp0101443	7955.ENSDARP00000033318	7955.ENSDARP00000005448	173
Ccarpnew2900035	carp2300381	7955.ENSDARP00000033318	7955.ENSDARP00000005578	900
Ccarpnew2900035	Ccarpnew0300031	7955.ENSDARP00000033318	7955.ENSDARP00000006973	235
Ccarpnew2900035	carp3800139	7955.ENSDARP00000033318	7955.ENSDARP00000007058	154
Ccarpnew2900035	carp3800268	7955.ENSDARP00000033318	7955.ENSDARP00000007196	883
Ccarpnew2900035	Ccarpnew4900036	7955.ENSDARP00000033318	7955.ENSDARP00000007628	523
Ccarpnew2900035	carp1200544	7955.ENSDARP00000033318	7955.ENSDARP00000007628	523
Ccarpnew2900035	carp3900568	7955.ENSDARP00000033318	7955.ENSDARP00000008636	172
Ccarpnew2900035	carp1101383	7955.ENSDARP00000033318	7955.ENSDARP00000009149	371
Ccarpnew2900035	carp2900313	7955.ENSDARP00000033318	7955.ENSDARP00000011354	161
Ccarpnew2900035	CcarpnewUN01727	7955.ENSDARP00000033318	7955.ENSDARP00000011354	161
Ccarpnew2900035	carp4600366	7955.ENSDARP00000033318	7955.ENSDARP00000011603	162
Ccarpnew2900035	Ccarpnew4000048	7955.ENSDARP00000033318	7955.ENSDARP00000013210	150
Ccarpnew2900035	carp0400713	7955.ENSDARP00000033318	7955.ENSDARP00000013329	183
Ccarpnew2900035	carp0300872	7955.ENSDARP00000033318	7955.ENSDARP00000013441	549
Ccarpnew2900035	carp1900308	7955.ENSDARP00000033318	7955.ENSDARP00000013441	549
Ccarpnew2900035	carp1500221	7955.ENSDARP00000033318	7955.ENSDARP00000014386	309
Ccarpnew2900035	carpUN09902	7955.ENSDARP00000033318	7955.ENSDARP00000015775	405
Ccarpnew2900035	carpUN01522	7955.ENSDARP00000033318	7955.ENSDARP00000016115	175
Ccarpnew2900035	carp3800531	7955.ENSDARP00000033318	7955.ENSDARP00000016803	157
Ccarpnew2900035	Ccarpnew2100089	7955.ENSDARP00000033318	7955.ENSDARP00000017456	596
Ccarpnew2900035	carp2101183	7955.ENSDARP00000033318	7955.ENSDARP00000017456	596
Ccarpnew2900035	Ccarpnew2100090	7955.ENSDARP00000033318	7955.ENSDARP00000017456	596
Ccarpnew2900035	carpUN01777	7955.ENSDARP00000033318	7955.ENSDARP00000017456	596
Ccarpnew2900035	CcarpnewUN00789	7955.ENSDARP00000033318	7955.ENSDARP00000017491	201
Ccarpnew2900035	carp1501667	7955.ENSDARP00000033318	7955.ENSDARP00000017569	156
Ccarpnew2900035	carp0200689	7955.ENSDARP00000033318	7955.ENSDARP00000017895	463
Ccarpnew2900035	CcarpnewUN01553	7955.ENSDARP00000033318	7955.ENSDARP00000018458	629
Ccarpnew2900035	carp3800764	7955.ENSDARP00000033318	7955.ENSDARP00000018923	337
Ccarpnew2900035	carp2201226	7955.ENSDARP00000033318	7955.ENSDARP00000021569	272
Ccarpnew2900035	carp4800312	7955.ENSDARP00000033318	7955.ENSDARP00000022302	463
Ccarpnew2900035	Ccarpnew3200086	7955.ENSDARP00000033318	7955.ENSDARP00000025733	254
Ccarpnew2900035	carpUN01252	7955.ENSDARP00000033318	7955.ENSDARP00000026495	330
Ccarpnew2900035	carp4700263	7955.ENSDARP00000033318	7955.ENSDARP00000026495	330
Ccarpnew2900035	carp1100695	7955.ENSDARP00000033318	7955.ENSDARP00000026769	165
Ccarpnew2900035	Ccarpnew0700010	7955.ENSDARP00000033318	7955.ENSDARP00000027655	230
Ccarpnew2900035	Ccarpnew2400001	7955.ENSDARP00000033318	7955.ENSDARP00000032009	190
Ccarpnew3400001	carp0301261	7955.ENSDARP00000033361	7955.ENSDARP00000003894	284
Ccarpnew3400001	carp2300381	7955.ENSDARP00000033361	7955.ENSDARP00000005578	189
Ccarpnew3400001	carp0501106	7955.ENSDARP00000033361	7955.ENSDARP00000011049	175
Ccarpnew3400001	carpUN01002	7955.ENSDARP00000033361	7955.ENSDARP00000012255	201
Ccarpnew3400001	Ccarpnew0400131	7955.ENSDARP00000033361	7955.ENSDARP00000020101	688
Ccarpnew3400001	carp0600252	7955.ENSDARP00000033361	7955.ENSDARP00000024085	369
Ccarpnew3400001	carpUN01252	7955.ENSDARP00000033361	7955.ENSDARP00000026495	277
Ccarpnew3400001	carp4700263	7955.ENSDARP00000033361	7955.ENSDARP00000026495	277
carp1601101	carp4700389	7955.ENSDARP00000033465	7955.ENSDARP00000003198	837
carp1601101	carp3100381	7955.ENSDARP00000033465	7955.ENSDARP00000003276	195
carp1601101	carp4300050	7955.ENSDARP00000033465	7955.ENSDARP00000003829	339
carp1601101	CcarpnewUN01764	7955.ENSDARP00000033465	7955.ENSDARP00000005405	958
carp1601101	Ccarpnew4900036	7955.ENSDARP00000033465	7955.ENSDARP00000007628	743
carp1601101	carp1200544	7955.ENSDARP00000033465	7955.ENSDARP00000007628	743
carp1601101	carp3900568	7955.ENSDARP00000033465	7955.ENSDARP00000008636	311
carp1601101	Ccarpnew3100060	7955.ENSDARP00000033465	7955.ENSDARP00000008668	729
carp1601101	carp1101383	7955.ENSDARP00000033465	7955.ENSDARP00000009149	227
carp1601101	carp1000907	7955.ENSDARP00000033465	7955.ENSDARP00000011642	723
carp1601101	carp1800535	7955.ENSDARP00000033465	7955.ENSDARP00000012821	181
carp1601101	carp1300088	7955.ENSDARP00000033465	7955.ENSDARP00000015246	839
carp1601101	Ccarpnew1300098	7955.ENSDARP00000033465	7955.ENSDARP00000017163	175
carp1601101	CcarpnewUN00789	7955.ENSDARP00000033465	7955.ENSDARP00000017491	509
carp1601101	Ccarpnew0500076	7955.ENSDARP00000033465	7955.ENSDARP00000017797	984
carp1601101	carp3800764	7955.ENSDARP00000033465	7955.ENSDARP00000018923	333
carp1601101	carp0200942	7955.ENSDARP00000033465	7955.ENSDARP00000018924	729
carp1601101	carp3301260	7955.ENSDARP00000033465	7955.ENSDARP00000019368	154
carp1601101	carp0301132	7955.ENSDARP00000033465	7955.ENSDARP00000020323	960
carp1601101	carpUN11093	7955.ENSDARP00000033465	7955.ENSDARP00000024354	165
carp1601101	carp1000608	7955.ENSDARP00000033465	7955.ENSDARP00000024862	224
carp1601101	carpUN06744	7955.ENSDARP00000033465	7955.ENSDARP00000026134	491
carp1601101	Ccarpnew1500177	7955.ENSDARP00000033465	7955.ENSDARP00000028109	520
carp1601101	carpUN08262	7955.ENSDARP00000033465	7955.ENSDARP00000028271	464
carp1601101	carp3700362	7955.ENSDARP00000033465	7955.ENSDARP00000028271	464
carp1601101	carp1400829	7955.ENSDARP00000033465	7955.ENSDARP00000029445	251
CcarpnewUN01988	carp0301261	7955.ENSDARP00000033498	7955.ENSDARP00000003894	218
carp0800219	carp0301261	7955.ENSDARP00000033498	7955.ENSDARP00000003894	218
CcarpnewUN01988	carp0101443	7955.ENSDARP00000033498	7955.ENSDARP00000005448	167
carp0800219	carp0101443	7955.ENSDARP00000033498	7955.ENSDARP00000005448	167
CcarpnewUN01988	carp2400220	7955.ENSDARP00000033498	7955.ENSDARP00000005771	593
carp0800219	carp2400220	7955.ENSDARP00000033498	7955.ENSDARP00000005771	593
CcarpnewUN01988	carp1800759	7955.ENSDARP00000033498	7955.ENSDARP00000005772	472
carp0800219	carp1800759	7955.ENSDARP00000033498	7955.ENSDARP00000005772	472
CcarpnewUN01988	carp2900313	7955.ENSDARP00000033498	7955.ENSDARP00000011354	337
CcarpnewUN01988	CcarpnewUN01727	7955.ENSDARP00000033498	7955.ENSDARP00000011354	337
carp0800219	carp2900313	7955.ENSDARP00000033498	7955.ENSDARP00000011354	337
carp0800219	CcarpnewUN01727	7955.ENSDARP00000033498	7955.ENSDARP00000011354	337
CcarpnewUN01988	carpUN01002	7955.ENSDARP00000033498	7955.ENSDARP00000012255	543
carp0800219	carpUN01002	7955.ENSDARP00000033498	7955.ENSDARP00000012255	543
CcarpnewUN01988	carp0300872	7955.ENSDARP00000033498	7955.ENSDARP00000013441	187
CcarpnewUN01988	carp1900308	7955.ENSDARP00000033498	7955.ENSDARP00000013441	187
carp0800219	carp0300872	7955.ENSDARP00000033498	7955.ENSDARP00000013441	187
carp0800219	carp1900308	7955.ENSDARP00000033498	7955.ENSDARP00000013441	187
CcarpnewUN01988	Ccarpnew4200017	7955.ENSDARP00000033498	7955.ENSDARP00000013803	237
carp0800219	Ccarpnew4200017	7955.ENSDARP00000033498	7955.ENSDARP00000013803	237
CcarpnewUN01988	carpUN01522	7955.ENSDARP00000033498	7955.ENSDARP00000016115	181
carp0800219	carpUN01522	7955.ENSDARP00000033498	7955.ENSDARP00000016115	181
CcarpnewUN01988	Ccarpnew2100089	7955.ENSDARP00000033498	7955.ENSDARP00000017456	221
CcarpnewUN01988	carp2101183	7955.ENSDARP00000033498	7955.ENSDARP00000017456	221
CcarpnewUN01988	Ccarpnew2100090	7955.ENSDARP00000033498	7955.ENSDARP00000017456	221
CcarpnewUN01988	carpUN01777	7955.ENSDARP00000033498	7955.ENSDARP00000017456	221
carp0800219	Ccarpnew2100089	7955.ENSDARP00000033498	7955.ENSDARP00000017456	221
carp0800219	carp2101183	7955.ENSDARP00000033498	7955.ENSDARP00000017456	221
carp0800219	Ccarpnew2100090	7955.ENSDARP00000033498	7955.ENSDARP00000017456	221
carp0800219	carpUN01777	7955.ENSDARP00000033498	7955.ENSDARP00000017456	221
CcarpnewUN01988	CcarpnewUN01553	7955.ENSDARP00000033498	7955.ENSDARP00000018458	268
carp0800219	CcarpnewUN01553	7955.ENSDARP00000033498	7955.ENSDARP00000018458	268
CcarpnewUN01988	carpUN04704	7955.ENSDARP00000033498	7955.ENSDARP00000019674	237
carp0800219	carpUN04704	7955.ENSDARP00000033498	7955.ENSDARP00000019674	237
CcarpnewUN01988	carp4800312	7955.ENSDARP00000033498	7955.ENSDARP00000022302	572
carp0800219	carp4800312	7955.ENSDARP00000033498	7955.ENSDARP00000022302	572
CcarpnewUN01988	carp0200168	7955.ENSDARP00000033498	7955.ENSDARP00000023515	175
carp0800219	carp0200168	7955.ENSDARP00000033498	7955.ENSDARP00000023515	175
CcarpnewUN01988	carp4500260	7955.ENSDARP00000033498	7955.ENSDARP00000028543	911
carp0800219	carp4500260	7955.ENSDARP00000033498	7955.ENSDARP00000028543	911
CcarpnewUN01988	CcarpnewUN01324	7955.ENSDARP00000033498	7955.ENSDARP00000029561	209
CcarpnewUN01988	carp0301080	7955.ENSDARP00000033498	7955.ENSDARP00000029561	209
carp0800219	CcarpnewUN01324	7955.ENSDARP00000033498	7955.ENSDARP00000029561	209
carp0800219	carp0301080	7955.ENSDARP00000033498	7955.ENSDARP00000029561	209
CcarpnewUN01988	Ccarpnew1400106	7955.ENSDARP00000033498	7955.ENSDARP00000032411	900
carp0800219	Ccarpnew1400106	7955.ENSDARP00000033498	7955.ENSDARP00000032411	900
carp1100787	carp4300050	7955.ENSDARP00000033698	7955.ENSDARP00000003829	263
carp1100787	CcarpnewUN01764	7955.ENSDARP00000033698	7955.ENSDARP00000005405	163
carp1100787	carp2300381	7955.ENSDARP00000033698	7955.ENSDARP00000005578	256
carp1100787	Ccarpnew4900036	7955.ENSDARP00000033698	7955.ENSDARP00000007628	221
carp1100787	carp1200544	7955.ENSDARP00000033698	7955.ENSDARP00000007628	221
carp1100787	carp0101820	7955.ENSDARP00000033698	7955.ENSDARP00000008663	278
carp1100787	Ccarpnew3100060	7955.ENSDARP00000033698	7955.ENSDARP00000008668	173
carp1100787	carp1000907	7955.ENSDARP00000033698	7955.ENSDARP00000011642	171
carp1100787	carp1300088	7955.ENSDARP00000033698	7955.ENSDARP00000015246	179
carp1100787	carp1700297	7955.ENSDARP00000033698	7955.ENSDARP00000017582	163
carp1100787	carp0301132	7955.ENSDARP00000033698	7955.ENSDARP00000020323	150
carp1100787	carp2400196	7955.ENSDARP00000033698	7955.ENSDARP00000022134	321
carp1100787	carp4500246	7955.ENSDARP00000033698	7955.ENSDARP00000022134	321
carp1100787	Ccarpnew2400033	7955.ENSDARP00000033698	7955.ENSDARP00000022134	321
carp1100787	carp1000608	7955.ENSDARP00000033698	7955.ENSDARP00000024862	205
carp1100787	carpUN01252	7955.ENSDARP00000033698	7955.ENSDARP00000026495	154
carp1100787	carp4700263	7955.ENSDARP00000033698	7955.ENSDARP00000026495	154
Ccarpnew3300115	carpUN06254	7955.ENSDARP00000033824	7955.ENSDARP00000014290	997
Ccarpnew3300115	carp3800531	7955.ENSDARP00000033824	7955.ENSDARP00000016803	158
Ccarpnew3300115	carp4600369	7955.ENSDARP00000033824	7955.ENSDARP00000017764	908
Ccarpnew3300115	carpUN05905	7955.ENSDARP00000033824	7955.ENSDARP00000017923	489
Ccarpnew3300115	carp0301132	7955.ENSDARP00000033824	7955.ENSDARP00000020323	163
carp1100506	carp3700390	7955.ENSDARP00000034147	7955.ENSDARP00000004962	211
carp0500597	carp3700390	7955.ENSDARP00000034147	7955.ENSDARP00000004962	211
carp1100506	carp3800268	7955.ENSDARP00000034147	7955.ENSDARP00000007196	171
carp0500597	carp3800268	7955.ENSDARP00000034147	7955.ENSDARP00000007196	171
carp1100506	carp3800846	7955.ENSDARP00000034147	7955.ENSDARP00000012295	521
carp0500597	carp3800846	7955.ENSDARP00000034147	7955.ENSDARP00000012295	521
carp1100506	carp1800535	7955.ENSDARP00000034147	7955.ENSDARP00000012821	181
carp0500597	carp1800535	7955.ENSDARP00000034147	7955.ENSDARP00000012821	181
carp1100506	carp0200689	7955.ENSDARP00000034147	7955.ENSDARP00000017895	309
carp0500597	carp0200689	7955.ENSDARP00000034147	7955.ENSDARP00000017895	309
carp1100506	CcarpnewUN01553	7955.ENSDARP00000034147	7955.ENSDARP00000018458	205
carp0500597	CcarpnewUN01553	7955.ENSDARP00000034147	7955.ENSDARP00000018458	205
carp1100506	carp3301260	7955.ENSDARP00000034147	7955.ENSDARP00000019368	175
carp0500597	carp3301260	7955.ENSDARP00000034147	7955.ENSDARP00000019368	175
carp1100506	carp1500147	7955.ENSDARP00000034147	7955.ENSDARP00000020860	174
carp1100506	carpUN11741	7955.ENSDARP00000034147	7955.ENSDARP00000020860	174
carp0500597	carp1500147	7955.ENSDARP00000034147	7955.ENSDARP00000020860	174
carp0500597	carpUN11741	7955.ENSDARP00000034147	7955.ENSDARP00000020860	174
carp1100506	carp2201226	7955.ENSDARP00000034147	7955.ENSDARP00000021569	199
carp0500597	carp2201226	7955.ENSDARP00000034147	7955.ENSDARP00000021569	199
carp1100506	carp3301298	7955.ENSDARP00000034147	7955.ENSDARP00000021782	175
carp0500597	carp3301298	7955.ENSDARP00000034147	7955.ENSDARP00000021782	175
carp0900170	CcarpnewUN01503	7955.ENSDARP00000034171	7955.ENSDARP00000006410	238
carp0900170	carp4900498	7955.ENSDARP00000034171	7955.ENSDARP00000006410	238
carp0900170	carpUN01522	7955.ENSDARP00000034171	7955.ENSDARP00000016115	177
carp0900170	Ccarpnew4100120	7955.ENSDARP00000034171	7955.ENSDARP00000024981	829
carp0900170	Ccarpnew1400106	7955.ENSDARP00000034171	7955.ENSDARP00000032411	177
carp0500435	carp0301251	7955.ENSDARP00000034206	7955.ENSDARP00000004352	211
carp0500435	carp2100149	7955.ENSDARP00000034206	7955.ENSDARP00000004469	300
carp0500435	carp0101443	7955.ENSDARP00000034206	7955.ENSDARP00000005448	175
carp0500435	CcarpnewUN01503	7955.ENSDARP00000034206	7955.ENSDARP00000006410	172
carp0500435	carp4900498	7955.ENSDARP00000034206	7955.ENSDARP00000006410	172
carp0500435	carp0101820	7955.ENSDARP00000034206	7955.ENSDARP00000008663	195
carp0500435	carp1100680	7955.ENSDARP00000034206	7955.ENSDARP00000009591	392
carp0500435	Ccarpnew4000048	7955.ENSDARP00000034206	7955.ENSDARP00000013210	320
carp0500435	carp0300872	7955.ENSDARP00000034206	7955.ENSDARP00000013441	506
carp0500435	carp1900308	7955.ENSDARP00000034206	7955.ENSDARP00000013441	506
carp0500435	Ccarpnew4200017	7955.ENSDARP00000034206	7955.ENSDARP00000013803	207
carp0500435	carp1500221	7955.ENSDARP00000034206	7955.ENSDARP00000014386	151
carp0500435	CcarpnewUN01971	7955.ENSDARP00000034206	7955.ENSDARP00000015266	309
carp0500435	carp3800531	7955.ENSDARP00000034206	7955.ENSDARP00000016803	403
carp0500435	carp0300811	7955.ENSDARP00000034206	7955.ENSDARP00000017103	374
carp0500435	CcarpnewUN01300	7955.ENSDARP00000034206	7955.ENSDARP00000017103	374
carp0500435	Ccarpnew2100089	7955.ENSDARP00000034206	7955.ENSDARP00000017456	209
carp0500435	carp2101183	7955.ENSDARP00000034206	7955.ENSDARP00000017456	209
carp0500435	Ccarpnew2100090	7955.ENSDARP00000034206	7955.ENSDARP00000017456	209
carp0500435	carpUN01777	7955.ENSDARP00000034206	7955.ENSDARP00000017456	209
carp0500435	CcarpnewUN00622	7955.ENSDARP00000034206	7955.ENSDARP00000018261	175
carp0500435	carp2101167	7955.ENSDARP00000034206	7955.ENSDARP00000018669	571
carp0500435	carp2201226	7955.ENSDARP00000034206	7955.ENSDARP00000021569	152
carp0500435	Ccarpnew0600043	7955.ENSDARP00000034206	7955.ENSDARP00000021993	250
carp0500435	carp4800312	7955.ENSDARP00000034206	7955.ENSDARP00000022302	506
carp0500435	carp1500157	7955.ENSDARP00000034206	7955.ENSDARP00000023241	436
carp0500435	carpUN11093	7955.ENSDARP00000034206	7955.ENSDARP00000024354	158
carp0500435	carp1100506	7955.ENSDARP00000034206	7955.ENSDARP00000034147	306
carp0500435	carp0500597	7955.ENSDARP00000034206	7955.ENSDARP00000034147	306
carp2500274	Ccarpnew4900036	7955.ENSDARP00000034808	7955.ENSDARP00000007628	223
carp2500274	carp1200544	7955.ENSDARP00000034808	7955.ENSDARP00000007628	223
carp2500274	carp0101820	7955.ENSDARP00000034808	7955.ENSDARP00000008663	201
carp2500274	carp3500429	7955.ENSDARP00000034808	7955.ENSDARP00000009303	174
carp2500274	Ccarpnew2100089	7955.ENSDARP00000034808	7955.ENSDARP00000017456	180
carp2500274	carp2101183	7955.ENSDARP00000034808	7955.ENSDARP00000017456	180
carp2500274	Ccarpnew2100090	7955.ENSDARP00000034808	7955.ENSDARP00000017456	180
carp2500274	carpUN01777	7955.ENSDARP00000034808	7955.ENSDARP00000017456	180
carp2500274	CcarpnewUN01553	7955.ENSDARP00000034808	7955.ENSDARP00000018458	157
carp2500274	carp2700317	7955.ENSDARP00000034808	7955.ENSDARP00000018770	194
carp2500274	carp1600427	7955.ENSDARP00000034808	7955.ENSDARP00000019792	206
carp2500274	carp1600428	7955.ENSDARP00000034808	7955.ENSDARP00000019792	206
carp2500274	carp3100049	7955.ENSDARP00000034808	7955.ENSDARP00000019792	206
carp2500274	carp0600252	7955.ENSDARP00000034808	7955.ENSDARP00000024085	235
carp2500274	Ccarpnew3200086	7955.ENSDARP00000034808	7955.ENSDARP00000025733	289
carp0400651	carp4600348	7955.ENSDARP00000034848	7955.ENSDARP00000003152	169
carp0400651	CcarpnewUN00673	7955.ENSDARP00000034848	7955.ENSDARP00000012104	201
carp2700394	carp4700389	7955.ENSDARP00000034945	7955.ENSDARP00000003198	221
carp2700394	carp4500252	7955.ENSDARP00000034945	7955.ENSDARP00000003875	208
carp2700394	carp0301261	7955.ENSDARP00000034945	7955.ENSDARP00000003894	268
carp2700394	CcarpnewUN01764	7955.ENSDARP00000034945	7955.ENSDARP00000005405	388
carp2700394	carp2300381	7955.ENSDARP00000034945	7955.ENSDARP00000005578	180
carp2700394	carp1800759	7955.ENSDARP00000034945	7955.ENSDARP00000005772	241
carp2700394	Ccarpnew0300031	7955.ENSDARP00000034945	7955.ENSDARP00000006973	259
carp2700394	Ccarpnew4900036	7955.ENSDARP00000034945	7955.ENSDARP00000007628	397
carp2700394	carp1200544	7955.ENSDARP00000034945	7955.ENSDARP00000007628	397
carp2700394	carp0101820	7955.ENSDARP00000034945	7955.ENSDARP00000008663	161
carp2700394	Ccarpnew3100060	7955.ENSDARP00000034945	7955.ENSDARP00000008668	202
carp2700394	carp1101383	7955.ENSDARP00000034945	7955.ENSDARP00000009149	783
carp2700394	carp4600366	7955.ENSDARP00000034945	7955.ENSDARP00000011603	187
carp2700394	carp1000907	7955.ENSDARP00000034945	7955.ENSDARP00000011642	650
carp2700394	carp0400713	7955.ENSDARP00000034945	7955.ENSDARP00000013329	223
carp2700394	carp1300088	7955.ENSDARP00000034945	7955.ENSDARP00000015246	161
carp2700394	carpUN09902	7955.ENSDARP00000034945	7955.ENSDARP00000015775	610
carp2700394	Ccarpnew2100089	7955.ENSDARP00000034945	7955.ENSDARP00000017456	346
carp2700394	carp2101183	7955.ENSDARP00000034945	7955.ENSDARP00000017456	346
carp2700394	Ccarpnew2100090	7955.ENSDARP00000034945	7955.ENSDARP00000017456	346
carp2700394	carpUN01777	7955.ENSDARP00000034945	7955.ENSDARP00000017456	346
carp2700394	carp1501667	7955.ENSDARP00000034945	7955.ENSDARP00000017569	180
carp2700394	carp0200689	7955.ENSDARP00000034945	7955.ENSDARP00000017895	166
carp2700394	carp3800764	7955.ENSDARP00000034945	7955.ENSDARP00000018923	156
carp2700394	Ccarpnew0400131	7955.ENSDARP00000034945	7955.ENSDARP00000020101	321
carp2700394	carp0301132	7955.ENSDARP00000034945	7955.ENSDARP00000020323	167
carp2700394	carp1500147	7955.ENSDARP00000034945	7955.ENSDARP00000020860	243
carp2700394	carpUN11741	7955.ENSDARP00000034945	7955.ENSDARP00000020860	243
carp2700394	carpUN11093	7955.ENSDARP00000034945	7955.ENSDARP00000024354	302
carp2700394	Ccarpnew3200086	7955.ENSDARP00000034945	7955.ENSDARP00000025733	443
carp2700394	carpUN08262	7955.ENSDARP00000034945	7955.ENSDARP00000028271	278
carp2700394	carp3700362	7955.ENSDARP00000034945	7955.ENSDARP00000028271	278
carp2700394	carp0101592	7955.ENSDARP00000034945	7955.ENSDARP00000029462	154
carp2700394	Ccarpnew2900035	7955.ENSDARP00000034945	7955.ENSDARP00000033318	366
carp2700394	carp2500274	7955.ENSDARP00000034945	7955.ENSDARP00000034808	296
carpUN08018	carp4300050	7955.ENSDARP00000035261	7955.ENSDARP00000003829	161
carpUN08018	carp4500252	7955.ENSDARP00000035261	7955.ENSDARP00000003875	277
carpUN08018	carp0301261	7955.ENSDARP00000035261	7955.ENSDARP00000003894	268
carpUN08018	carp0301251	7955.ENSDARP00000035261	7955.ENSDARP00000004352	450
carpUN08018	carp2300381	7955.ENSDARP00000035261	7955.ENSDARP00000005578	468
carpUN08018	carp0301308	7955.ENSDARP00000035261	7955.ENSDARP00000007330	282
carpUN08018	Ccarpnew4900036	7955.ENSDARP00000035261	7955.ENSDARP00000007628	317
carpUN08018	carp1200544	7955.ENSDARP00000035261	7955.ENSDARP00000007628	317
carpUN08018	carp1000907	7955.ENSDARP00000035261	7955.ENSDARP00000011642	173
carpUN08018	carp1700297	7955.ENSDARP00000035261	7955.ENSDARP00000017582	155
carpUN08018	carp0101868	7955.ENSDARP00000035261	7955.ENSDARP00000018009	250
carpUN08018	carp2101338	7955.ENSDARP00000035261	7955.ENSDARP00000025210	213
carpUN08018	carpUN01252	7955.ENSDARP00000035261	7955.ENSDARP00000026495	223
carpUN08018	carp4700263	7955.ENSDARP00000035261	7955.ENSDARP00000026495	223
carpUN08018	carp1100787	7955.ENSDARP00000035261	7955.ENSDARP00000033698	216
carp1501121	carp4700389	7955.ENSDARP00000035419	7955.ENSDARP00000003198	920
carp1501087	carp4700389	7955.ENSDARP00000035419	7955.ENSDARP00000003198	920
carp1501121	carp4300050	7955.ENSDARP00000035419	7955.ENSDARP00000003829	709
carp1501087	carp4300050	7955.ENSDARP00000035419	7955.ENSDARP00000003829	709
carp1501121	CcarpnewUN01764	7955.ENSDARP00000035419	7955.ENSDARP00000005405	924
carp1501087	CcarpnewUN01764	7955.ENSDARP00000035419	7955.ENSDARP00000005405	924
carp1501121	Ccarpnew4900036	7955.ENSDARP00000035419	7955.ENSDARP00000007628	970
carp1501121	carp1200544	7955.ENSDARP00000035419	7955.ENSDARP00000007628	970
carp1501087	Ccarpnew4900036	7955.ENSDARP00000035419	7955.ENSDARP00000007628	970
carp1501087	carp1200544	7955.ENSDARP00000035419	7955.ENSDARP00000007628	970
carp1501121	Ccarpnew4900066	7955.ENSDARP00000035419	7955.ENSDARP00000008091	163
carp1501087	Ccarpnew4900066	7955.ENSDARP00000035419	7955.ENSDARP00000008091	163
carp1501121	carp3900568	7955.ENSDARP00000035419	7955.ENSDARP00000008636	380
carp1501087	carp3900568	7955.ENSDARP00000035419	7955.ENSDARP00000008636	380
carp1501121	Ccarpnew3100060	7955.ENSDARP00000035419	7955.ENSDARP00000008668	962
carp1501087	Ccarpnew3100060	7955.ENSDARP00000035419	7955.ENSDARP00000008668	962
carp1501121	carp1101383	7955.ENSDARP00000035419	7955.ENSDARP00000009149	351
carp1501087	carp1101383	7955.ENSDARP00000035419	7955.ENSDARP00000009149	351
carp1501121	carp1000907	7955.ENSDARP00000035419	7955.ENSDARP00000011642	550
carp1501087	carp1000907	7955.ENSDARP00000035419	7955.ENSDARP00000011642	550
carp1501121	carp1300088	7955.ENSDARP00000035419	7955.ENSDARP00000015246	700
carp1501087	carp1300088	7955.ENSDARP00000035419	7955.ENSDARP00000015246	700
carp1501121	Ccarpnew1300098	7955.ENSDARP00000035419	7955.ENSDARP00000017163	196
carp1501087	Ccarpnew1300098	7955.ENSDARP00000035419	7955.ENSDARP00000017163	196
carp1501121	CcarpnewUN00789	7955.ENSDARP00000035419	7955.ENSDARP00000017491	893
carp1501087	CcarpnewUN00789	7955.ENSDARP00000035419	7955.ENSDARP00000017491	893
carp1501121	Ccarpnew0500076	7955.ENSDARP00000035419	7955.ENSDARP00000017797	901
carp1501087	Ccarpnew0500076	7955.ENSDARP00000035419	7955.ENSDARP00000017797	901
carp1501121	carp0200689	7955.ENSDARP00000035419	7955.ENSDARP00000017895	156
carp1501087	carp0200689	7955.ENSDARP00000035419	7955.ENSDARP00000017895	156
carp1501121	carp3800764	7955.ENSDARP00000035419	7955.ENSDARP00000018923	392
carp1501087	carp3800764	7955.ENSDARP00000035419	7955.ENSDARP00000018923	392
carp1501121	carp0200942	7955.ENSDARP00000035419	7955.ENSDARP00000018924	947
carp1501087	carp0200942	7955.ENSDARP00000035419	7955.ENSDARP00000018924	947
carp1501121	carp0301132	7955.ENSDARP00000035419	7955.ENSDARP00000020323	442
carp1501087	carp0301132	7955.ENSDARP00000035419	7955.ENSDARP00000020323	442
carp1501121	carp1000608	7955.ENSDARP00000035419	7955.ENSDARP00000024862	173
carp1501087	carp1000608	7955.ENSDARP00000035419	7955.ENSDARP00000024862	173
carp1501121	Ccarpnew0200038	7955.ENSDARP00000035419	7955.ENSDARP00000025022	745
carp1501121	Ccarpnew3800106	7955.ENSDARP00000035419	7955.ENSDARP00000025022	745
carp1501087	Ccarpnew0200038	7955.ENSDARP00000035419	7955.ENSDARP00000025022	745
carp1501087	Ccarpnew3800106	7955.ENSDARP00000035419	7955.ENSDARP00000025022	745
carp1501121	Ccarpnew3200086	7955.ENSDARP00000035419	7955.ENSDARP00000025733	167
carp1501087	Ccarpnew3200086	7955.ENSDARP00000035419	7955.ENSDARP00000025733	167
carp1501121	carpUN06744	7955.ENSDARP00000035419	7955.ENSDARP00000026134	992
carp1501087	carpUN06744	7955.ENSDARP00000035419	7955.ENSDARP00000026134	992
carp1501121	Ccarpnew1500177	7955.ENSDARP00000035419	7955.ENSDARP00000028109	913
carp1501087	Ccarpnew1500177	7955.ENSDARP00000035419	7955.ENSDARP00000028109	913
carp1501121	carpUN08262	7955.ENSDARP00000035419	7955.ENSDARP00000028271	756
carp1501121	carp3700362	7955.ENSDARP00000035419	7955.ENSDARP00000028271	756
carp1501087	carpUN08262	7955.ENSDARP00000035419	7955.ENSDARP00000028271	756
carp1501087	carp3700362	7955.ENSDARP00000035419	7955.ENSDARP00000028271	756
carp1501121	carp1400829	7955.ENSDARP00000035419	7955.ENSDARP00000029445	495
carp1501087	carp1400829	7955.ENSDARP00000035419	7955.ENSDARP00000029445	495
carp1501121	carp1601101	7955.ENSDARP00000035419	7955.ENSDARP00000033465	755
carp1501087	carp1601101	7955.ENSDARP00000035419	7955.ENSDARP00000033465	755
carp1000013	carp1600174	7955.ENSDARP00000035450	7955.ENSDARP00000002476	227
carp1000013	carp3700390	7955.ENSDARP00000035450	7955.ENSDARP00000004962	169
carp1000013	carp0101443	7955.ENSDARP00000035450	7955.ENSDARP00000005448	191
carp1000013	carp2500274	7955.ENSDARP00000035450	7955.ENSDARP00000034808	177
carp1000013	carp0400651	7955.ENSDARP00000035450	7955.ENSDARP00000034848	175
carp0301114	carp4700389	7955.ENSDARP00000035846	7955.ENSDARP00000003198	970
carp0301114	carp3100381	7955.ENSDARP00000035846	7955.ENSDARP00000003276	171
carp0301114	carp4300050	7955.ENSDARP00000035846	7955.ENSDARP00000003829	645
carp0301114	carp0301261	7955.ENSDARP00000035846	7955.ENSDARP00000003894	180
carp0301114	CcarpnewUN01764	7955.ENSDARP00000035846	7955.ENSDARP00000005405	971
carp0301114	carp2300381	7955.ENSDARP00000035846	7955.ENSDARP00000005578	486
carp0301114	Ccarpnew4900036	7955.ENSDARP00000035846	7955.ENSDARP00000007628	885
carp0301114	carp1200544	7955.ENSDARP00000035846	7955.ENSDARP00000007628	885
carp0301114	carp3900568	7955.ENSDARP00000035846	7955.ENSDARP00000008636	448
carp0301114	carp0101820	7955.ENSDARP00000035846	7955.ENSDARP00000008663	185
carp0301114	Ccarpnew3100060	7955.ENSDARP00000035846	7955.ENSDARP00000008668	998
carp0301114	carp1000907	7955.ENSDARP00000035846	7955.ENSDARP00000011642	608
carp0301114	carp1500221	7955.ENSDARP00000035846	7955.ENSDARP00000014386	150
carp0301114	carp1300088	7955.ENSDARP00000035846	7955.ENSDARP00000015246	886
carp0301114	carp0300811	7955.ENSDARP00000035846	7955.ENSDARP00000017103	167
carp0301114	CcarpnewUN01300	7955.ENSDARP00000035846	7955.ENSDARP00000017103	167
carp0301114	Ccarpnew1300098	7955.ENSDARP00000035846	7955.ENSDARP00000017163	278
carp0301114	CcarpnewUN00789	7955.ENSDARP00000035846	7955.ENSDARP00000017491	904
carp0301114	carp1700297	7955.ENSDARP00000035846	7955.ENSDARP00000017582	289
carp0301114	Ccarpnew0500076	7955.ENSDARP00000035846	7955.ENSDARP00000017797	978
carp0301114	carp1000673	7955.ENSDARP00000035846	7955.ENSDARP00000018636	175
carp0301114	carp3800764	7955.ENSDARP00000035846	7955.ENSDARP00000018923	501
carp0301114	carp0200942	7955.ENSDARP00000035846	7955.ENSDARP00000018924	933
carp0301114	carp0301132	7955.ENSDARP00000035846	7955.ENSDARP00000020323	757
carp0301114	carpUN11093	7955.ENSDARP00000035846	7955.ENSDARP00000024354	260
carp0301114	carp1000608	7955.ENSDARP00000035846	7955.ENSDARP00000024862	407
carp0301114	Ccarpnew0200038	7955.ENSDARP00000035846	7955.ENSDARP00000025022	189
carp0301114	Ccarpnew3800106	7955.ENSDARP00000035846	7955.ENSDARP00000025022	189
carp0301114	carpUN06744	7955.ENSDARP00000035846	7955.ENSDARP00000026134	773
carp0301114	carpUN01252	7955.ENSDARP00000035846	7955.ENSDARP00000026495	176
carp0301114	carp4700263	7955.ENSDARP00000035846	7955.ENSDARP00000026495	176
carp0301114	Ccarpnew1500177	7955.ENSDARP00000035846	7955.ENSDARP00000028109	897
carp0301114	carpUN08262	7955.ENSDARP00000035846	7955.ENSDARP00000028271	726
carp0301114	carp3700362	7955.ENSDARP00000035846	7955.ENSDARP00000028271	726
carp0301114	carp1400829	7955.ENSDARP00000035846	7955.ENSDARP00000029445	659
carp0301114	carp2500007	7955.ENSDARP00000035846	7955.ENSDARP00000032159	549
carp0301114	carp1601101	7955.ENSDARP00000035846	7955.ENSDARP00000033465	763
carp0301114	carp1100787	7955.ENSDARP00000035846	7955.ENSDARP00000033698	169
carp0301114	carp2700394	7955.ENSDARP00000035846	7955.ENSDARP00000034945	174
carp0301114	carpUN08018	7955.ENSDARP00000035846	7955.ENSDARP00000035261	184
carp0301114	carp1501121	7955.ENSDARP00000035846	7955.ENSDARP00000035419	985
carp0301114	carp1501087	7955.ENSDARP00000035846	7955.ENSDARP00000035419	985
carp3900562	carp3800531	7955.ENSDARP00000036033	7955.ENSDARP00000016803	152
carp3900562	carp0200942	7955.ENSDARP00000036033	7955.ENSDARP00000018924	161
carp3900562	carp2201226	7955.ENSDARP00000036033	7955.ENSDARP00000021569	196
carp3900562	carpUN11093	7955.ENSDARP00000036033	7955.ENSDARP00000024354	181
carp3900562	carp0500435	7955.ENSDARP00000036033	7955.ENSDARP00000034206	187
Ccarpnew4300040	Ccarpnew4900066	7955.ENSDARP00000036071	7955.ENSDARP00000008091	284
Ccarpnew4300040	carp1800535	7955.ENSDARP00000036071	7955.ENSDARP00000012821	441
Ccarpnew4300040	carpUN09902	7955.ENSDARP00000036071	7955.ENSDARP00000015775	284
Ccarpnew4300040	Ccarpnew1300098	7955.ENSDARP00000036071	7955.ENSDARP00000017163	284
Ccarpnew4300040	carp2700281	7955.ENSDARP00000036071	7955.ENSDARP00000019686	247
Ccarpnew4300040	carp0101775	7955.ENSDARP00000036071	7955.ENSDARP00000023313	201
carp1600156	carp0301251	7955.ENSDARP00000036256	7955.ENSDARP00000004352	363
carp1600156	CcarpnewUN01764	7955.ENSDARP00000036256	7955.ENSDARP00000005405	161
carp1600156	Ccarpnew3100060	7955.ENSDARP00000036256	7955.ENSDARP00000008668	151
carp1600156	Ccarpnew4200017	7955.ENSDARP00000036256	7955.ENSDARP00000013803	188
carp1600156	carp3800531	7955.ENSDARP00000036256	7955.ENSDARP00000016803	156
carp1600156	Ccarpnew2100089	7955.ENSDARP00000036256	7955.ENSDARP00000017456	884
carp1600156	carp2101183	7955.ENSDARP00000036256	7955.ENSDARP00000017456	884
carp1600156	Ccarpnew2100090	7955.ENSDARP00000036256	7955.ENSDARP00000017456	884
carp1600156	carpUN01777	7955.ENSDARP00000036256	7955.ENSDARP00000017456	884
carp1600156	carp0101868	7955.ENSDARP00000036256	7955.ENSDARP00000018009	276
carp1600156	carp3800764	7955.ENSDARP00000036256	7955.ENSDARP00000018923	574
carp1600156	carp2700281	7955.ENSDARP00000036256	7955.ENSDARP00000019686	175
carp1600156	carp2400196	7955.ENSDARP00000036256	7955.ENSDARP00000022134	309
carp1600156	carp4500246	7955.ENSDARP00000036256	7955.ENSDARP00000022134	309
carp1600156	Ccarpnew2400033	7955.ENSDARP00000036256	7955.ENSDARP00000022134	309
carp1600156	carp5000272	7955.ENSDARP00000036256	7955.ENSDARP00000023227	188
carp1600156	carp0301114	7955.ENSDARP00000036256	7955.ENSDARP00000035846	162
CcarpnewUN00820	carp0101443	7955.ENSDARP00000036317	7955.ENSDARP00000005448	313
carpUN04579	carp0101443	7955.ENSDARP00000036317	7955.ENSDARP00000005448	313
CcarpnewUN00820	Ccarpnew1500141	7955.ENSDARP00000036317	7955.ENSDARP00000006201	173
carpUN04579	Ccarpnew1500141	7955.ENSDARP00000036317	7955.ENSDARP00000006201	173
CcarpnewUN00820	CcarpnewUN01503	7955.ENSDARP00000036317	7955.ENSDARP00000006410	175
CcarpnewUN00820	carp4900498	7955.ENSDARP00000036317	7955.ENSDARP00000006410	175
carpUN04579	CcarpnewUN01503	7955.ENSDARP00000036317	7955.ENSDARP00000006410	175
carpUN04579	carp4900498	7955.ENSDARP00000036317	7955.ENSDARP00000006410	175
CcarpnewUN00820	carp1900188	7955.ENSDARP00000036317	7955.ENSDARP00000011821	243
carpUN04579	carp1900188	7955.ENSDARP00000036317	7955.ENSDARP00000011821	243
CcarpnewUN00820	carpUN01002	7955.ENSDARP00000036317	7955.ENSDARP00000012255	169
carpUN04579	carpUN01002	7955.ENSDARP00000036317	7955.ENSDARP00000012255	169
CcarpnewUN00820	carpUN01522	7955.ENSDARP00000036317	7955.ENSDARP00000016115	353
carpUN04579	carpUN01522	7955.ENSDARP00000036317	7955.ENSDARP00000016115	353
CcarpnewUN00820	carpUN05905	7955.ENSDARP00000036317	7955.ENSDARP00000017923	966
carpUN04579	carpUN05905	7955.ENSDARP00000036317	7955.ENSDARP00000017923	966
CcarpnewUN00820	carpUN04704	7955.ENSDARP00000036317	7955.ENSDARP00000019674	297
carpUN04579	carpUN04704	7955.ENSDARP00000036317	7955.ENSDARP00000019674	297
CcarpnewUN00820	CcarpnewUN00943	7955.ENSDARP00000036317	7955.ENSDARP00000023235	167
CcarpnewUN00820	carpUN03984	7955.ENSDARP00000036317	7955.ENSDARP00000023235	167
carpUN04579	CcarpnewUN00943	7955.ENSDARP00000036317	7955.ENSDARP00000023235	167
carpUN04579	carpUN03984	7955.ENSDARP00000036317	7955.ENSDARP00000023235	167
CcarpnewUN00820	carp3301175	7955.ENSDARP00000036317	7955.ENSDARP00000025613	353
CcarpnewUN00820	carpUN05892	7955.ENSDARP00000036317	7955.ENSDARP00000025613	353
carpUN04579	carp3301175	7955.ENSDARP00000036317	7955.ENSDARP00000025613	353
carpUN04579	carpUN05892	7955.ENSDARP00000036317	7955.ENSDARP00000025613	353
CcarpnewUN00820	Ccarpnew3500012	7955.ENSDARP00000036317	7955.ENSDARP00000025702	362
carpUN04579	Ccarpnew3500012	7955.ENSDARP00000036317	7955.ENSDARP00000025702	362
CcarpnewUN00820	Ccarpnew2900035	7955.ENSDARP00000036317	7955.ENSDARP00000033318	229
carpUN04579	Ccarpnew2900035	7955.ENSDARP00000036317	7955.ENSDARP00000033318	229
carp2700113	carp3800531	7955.ENSDARP00000036411	7955.ENSDARP00000016803	540
carp2700113	carp0500435	7955.ENSDARP00000036411	7955.ENSDARP00000034206	215
carp1700389	carp3700390	7955.ENSDARP00000037025	7955.ENSDARP00000004962	173
carp1700389	carp0101443	7955.ENSDARP00000037025	7955.ENSDARP00000005448	173
carp1700389	CcarpnewUN01503	7955.ENSDARP00000037025	7955.ENSDARP00000006410	163
carp1700389	carp4900498	7955.ENSDARP00000037025	7955.ENSDARP00000006410	163
carp1700389	carpUN01522	7955.ENSDARP00000037025	7955.ENSDARP00000016115	479
carp1700389	carpUN05905	7955.ENSDARP00000037025	7955.ENSDARP00000017923	359
carp1700389	carpUN04704	7955.ENSDARP00000037025	7955.ENSDARP00000019674	258
carp1700389	Ccarpnew4100120	7955.ENSDARP00000037025	7955.ENSDARP00000024981	165
carp1700389	carp3301175	7955.ENSDARP00000037025	7955.ENSDARP00000025613	716
carp1700389	carpUN05892	7955.ENSDARP00000037025	7955.ENSDARP00000025613	716
carp1700389	Ccarpnew3500012	7955.ENSDARP00000037025	7955.ENSDARP00000025702	482
carp1700389	CcarpnewUN01988	7955.ENSDARP00000037025	7955.ENSDARP00000033498	624
carp1700389	carp0800219	7955.ENSDARP00000037025	7955.ENSDARP00000033498	624
carp1700389	CcarpnewUN00820	7955.ENSDARP00000037025	7955.ENSDARP00000036317	460
carp1700389	carpUN04579	7955.ENSDARP00000037025	7955.ENSDARP00000036317	460
Ccarpnew1100012	carp2700113	7955.ENSDARP00000037307	7955.ENSDARP00000036411	232
CcarpnewUN01558	carp4700346	7955.ENSDARP00000037484	7955.ENSDARP00000003038	237
CcarpnewUN01558	carp3801070	7955.ENSDARP00000037484	7955.ENSDARP00000003177	226
CcarpnewUN01558	carpUN05814	7955.ENSDARP00000037484	7955.ENSDARP00000003177	226
CcarpnewUN01558	carp3800139	7955.ENSDARP00000037484	7955.ENSDARP00000007058	154
CcarpnewUN01558	carpUN02587	7955.ENSDARP00000037484	7955.ENSDARP00000010440	296
Ccarpnew3500045	carp1600174	7955.ENSDARP00000037531	7955.ENSDARP00000002476	172
Ccarpnew3500045	carp4600348	7955.ENSDARP00000037531	7955.ENSDARP00000003152	229
Ccarpnew3500045	carp2300381	7955.ENSDARP00000037531	7955.ENSDARP00000005578	900
Ccarpnew3500045	Ccarpnew1800007	7955.ENSDARP00000037531	7955.ENSDARP00000007836	193
Ccarpnew3500045	carp1100680	7955.ENSDARP00000037531	7955.ENSDARP00000009591	573
Ccarpnew3500045	carp1800535	7955.ENSDARP00000037531	7955.ENSDARP00000012821	244
Ccarpnew3500045	carpUN06254	7955.ENSDARP00000037531	7955.ENSDARP00000014290	448
Ccarpnew3500045	CcarpnewUN01971	7955.ENSDARP00000037531	7955.ENSDARP00000015266	981
Ccarpnew3500045	carp3800531	7955.ENSDARP00000037531	7955.ENSDARP00000016803	178
Ccarpnew3500045	carp2600100	7955.ENSDARP00000037531	7955.ENSDARP00000023917	217
carpUN04386	carp0301261	7955.ENSDARP00000037614	7955.ENSDARP00000003894	200
carpUN04386	carp0101443	7955.ENSDARP00000037614	7955.ENSDARP00000005448	303
carpUN04386	CcarpnewUN01503	7955.ENSDARP00000037614	7955.ENSDARP00000006410	372
carpUN04386	carp4900498	7955.ENSDARP00000037614	7955.ENSDARP00000006410	372
carpUN04386	carp0300872	7955.ENSDARP00000037614	7955.ENSDARP00000013441	220
carpUN04386	carp1900308	7955.ENSDARP00000037614	7955.ENSDARP00000013441	220
carpUN04386	carpUN01522	7955.ENSDARP00000037614	7955.ENSDARP00000016115	323
carpUN04386	carpUN05905	7955.ENSDARP00000037614	7955.ENSDARP00000017923	658
carpUN04386	CcarpnewUN00622	7955.ENSDARP00000037614	7955.ENSDARP00000018261	327
carpUN04386	carpUN04704	7955.ENSDARP00000037614	7955.ENSDARP00000019674	297
carpUN04386	carp2400196	7955.ENSDARP00000037614	7955.ENSDARP00000022134	181
carpUN04386	carp4500246	7955.ENSDARP00000037614	7955.ENSDARP00000022134	181
carpUN04386	Ccarpnew2400033	7955.ENSDARP00000037614	7955.ENSDARP00000022134	181
carpUN04386	carp3301175	7955.ENSDARP00000037614	7955.ENSDARP00000025613	288
carpUN04386	carpUN05892	7955.ENSDARP00000037614	7955.ENSDARP00000025613	288
carpUN04386	Ccarpnew3500012	7955.ENSDARP00000037614	7955.ENSDARP00000025702	279
carpUN04386	CcarpnewUN00820	7955.ENSDARP00000037614	7955.ENSDARP00000036317	296
carpUN04386	carpUN04579	7955.ENSDARP00000037614	7955.ENSDARP00000036317	296
carpUN04386	carp1700389	7955.ENSDARP00000037614	7955.ENSDARP00000037025	226
carp3600893	carp1100680	7955.ENSDARP00000037745	7955.ENSDARP00000009591	163
carp3600893	carpUN01002	7955.ENSDARP00000037745	7955.ENSDARP00000012255	201
carp3600893	carp0400713	7955.ENSDARP00000037745	7955.ENSDARP00000013329	216
carp3600893	carp0300872	7955.ENSDARP00000037745	7955.ENSDARP00000013441	238
carp3600893	carp1900308	7955.ENSDARP00000037745	7955.ENSDARP00000013441	238
carp3600893	carpUN06254	7955.ENSDARP00000037745	7955.ENSDARP00000014290	201
carp3600893	CcarpnewUN01971	7955.ENSDARP00000037745	7955.ENSDARP00000015266	161
carp3600893	carp3800531	7955.ENSDARP00000037745	7955.ENSDARP00000016803	354
carp3600893	Ccarpnew2100089	7955.ENSDARP00000037745	7955.ENSDARP00000017456	361
carp3600893	carp2101183	7955.ENSDARP00000037745	7955.ENSDARP00000017456	361
carp3600893	Ccarpnew2100090	7955.ENSDARP00000037745	7955.ENSDARP00000017456	361
carp3600893	carpUN01777	7955.ENSDARP00000037745	7955.ENSDARP00000017456	361
carp3600893	carpUN05905	7955.ENSDARP00000037745	7955.ENSDARP00000017923	201
carp3600893	carp3000040	7955.ENSDARP00000037745	7955.ENSDARP00000018668	183
carp3600893	carpUN04704	7955.ENSDARP00000037745	7955.ENSDARP00000019674	183
carp3600893	carp4800312	7955.ENSDARP00000037745	7955.ENSDARP00000022302	344
carp3600893	carp1500157	7955.ENSDARP00000037745	7955.ENSDARP00000023241	208
carp3600893	carp0200168	7955.ENSDARP00000037745	7955.ENSDARP00000023515	162
carp3600893	Ccarpnew3300056	7955.ENSDARP00000037745	7955.ENSDARP00000023863	361
carp3600893	carpUN01647	7955.ENSDARP00000037745	7955.ENSDARP00000025350	225
carp3600893	carp3301175	7955.ENSDARP00000037745	7955.ENSDARP00000025613	185
carp3600893	carpUN05892	7955.ENSDARP00000037745	7955.ENSDARP00000025613	185
carp3600893	Ccarpnew3500012	7955.ENSDARP00000037745	7955.ENSDARP00000025702	491
carp3600893	CcarpnewUN01988	7955.ENSDARP00000037745	7955.ENSDARP00000033498	167
carp3600893	carp0800219	7955.ENSDARP00000037745	7955.ENSDARP00000033498	167
carp3600893	CcarpnewUN00820	7955.ENSDARP00000037745	7955.ENSDARP00000036317	365
carp3600893	carpUN04579	7955.ENSDARP00000037745	7955.ENSDARP00000036317	365
carp3600893	CcarpnewUN01558	7955.ENSDARP00000037745	7955.ENSDARP00000037484	176
carp3200062	carp4600348	7955.ENSDARP00000037789	7955.ENSDARP00000003152	210
carp3200062	carp2100149	7955.ENSDARP00000037789	7955.ENSDARP00000004469	179
carp3200062	carp3800959	7955.ENSDARP00000037789	7955.ENSDARP00000004557	205
carp3200062	CcarpnewUN01764	7955.ENSDARP00000037789	7955.ENSDARP00000005405	165
carp3200062	CcarpnewUN01503	7955.ENSDARP00000037789	7955.ENSDARP00000006410	307
carp3200062	carp4900498	7955.ENSDARP00000037789	7955.ENSDARP00000006410	307
carp3200062	carpUN04663	7955.ENSDARP00000037789	7955.ENSDARP00000006784	199
carp3200062	carp1100680	7955.ENSDARP00000037789	7955.ENSDARP00000009591	254
carp3200062	Ccarpnew4000048	7955.ENSDARP00000037789	7955.ENSDARP00000013210	155
carp3200062	carp0300872	7955.ENSDARP00000037789	7955.ENSDARP00000013441	151
carp3200062	carp1900308	7955.ENSDARP00000037789	7955.ENSDARP00000013441	151
carp3200062	carp3800531	7955.ENSDARP00000037789	7955.ENSDARP00000016803	177
carp3200062	Ccarpnew2100089	7955.ENSDARP00000037789	7955.ENSDARP00000017456	191
carp3200062	carp2101183	7955.ENSDARP00000037789	7955.ENSDARP00000017456	191
carp3200062	Ccarpnew2100090	7955.ENSDARP00000037789	7955.ENSDARP00000017456	191
carp3200062	carpUN01777	7955.ENSDARP00000037789	7955.ENSDARP00000017456	191
carp3200062	CcarpnewUN00622	7955.ENSDARP00000037789	7955.ENSDARP00000018261	235
carp3200062	carp1500147	7955.ENSDARP00000037789	7955.ENSDARP00000020860	176
carp3200062	carpUN11741	7955.ENSDARP00000037789	7955.ENSDARP00000020860	176
carp3200062	carp4800312	7955.ENSDARP00000037789	7955.ENSDARP00000022302	179
carp3200062	carp5000272	7955.ENSDARP00000037789	7955.ENSDARP00000023227	151
carp3200062	carp0101775	7955.ENSDARP00000037789	7955.ENSDARP00000023313	156
carp3200062	carpUN11093	7955.ENSDARP00000037789	7955.ENSDARP00000024354	157
carp3200062	carp1300084	7955.ENSDARP00000037789	7955.ENSDARP00000028333	152
carp3200062	carp0300567	7955.ENSDARP00000037789	7955.ENSDARP00000028333	152
carp3200062	carp2200200	7955.ENSDARP00000037789	7955.ENSDARP00000029653	238
carp3200062	carp0500435	7955.ENSDARP00000037789	7955.ENSDARP00000034206	309
carp3200062	Ccarpnew3500045	7955.ENSDARP00000037789	7955.ENSDARP00000037531	163
carp3200062	carpUN04386	7955.ENSDARP00000037789	7955.ENSDARP00000037614	252
carp3100204	carp4700389	7955.ENSDARP00000038241	7955.ENSDARP00000003198	673
carp0100547	carp4700389	7955.ENSDARP00000038241	7955.ENSDARP00000003198	673
carp3100204	carp4300050	7955.ENSDARP00000038241	7955.ENSDARP00000003829	345
carp0100547	carp4300050	7955.ENSDARP00000038241	7955.ENSDARP00000003829	345
carp3100204	carp2100149	7955.ENSDARP00000038241	7955.ENSDARP00000004469	155
carp0100547	carp2100149	7955.ENSDARP00000038241	7955.ENSDARP00000004469	155
carp3100204	carp3800959	7955.ENSDARP00000038241	7955.ENSDARP00000004557	235
carp0100547	carp3800959	7955.ENSDARP00000038241	7955.ENSDARP00000004557	235
carp3100204	CcarpnewUN01764	7955.ENSDARP00000038241	7955.ENSDARP00000005405	895
carp0100547	CcarpnewUN01764	7955.ENSDARP00000038241	7955.ENSDARP00000005405	895
carp3100204	carp2300381	7955.ENSDARP00000038241	7955.ENSDARP00000005578	274
carp0100547	carp2300381	7955.ENSDARP00000038241	7955.ENSDARP00000005578	274
carp3100204	Ccarpnew4900036	7955.ENSDARP00000038241	7955.ENSDARP00000007628	849
carp3100204	carp1200544	7955.ENSDARP00000038241	7955.ENSDARP00000007628	849
carp0100547	Ccarpnew4900036	7955.ENSDARP00000038241	7955.ENSDARP00000007628	849
carp0100547	carp1200544	7955.ENSDARP00000038241	7955.ENSDARP00000007628	849
carp3100204	Ccarpnew4900066	7955.ENSDARP00000038241	7955.ENSDARP00000008091	161
carp0100547	Ccarpnew4900066	7955.ENSDARP00000038241	7955.ENSDARP00000008091	161
carp3100204	carp3900568	7955.ENSDARP00000038241	7955.ENSDARP00000008636	210
carp0100547	carp3900568	7955.ENSDARP00000038241	7955.ENSDARP00000008636	210
carp3100204	Ccarpnew3100060	7955.ENSDARP00000038241	7955.ENSDARP00000008668	829
carp0100547	Ccarpnew3100060	7955.ENSDARP00000038241	7955.ENSDARP00000008668	829
carp3100204	carp4600366	7955.ENSDARP00000038241	7955.ENSDARP00000011603	169
carp0100547	carp4600366	7955.ENSDARP00000038241	7955.ENSDARP00000011603	169
carp3100204	carp1000907	7955.ENSDARP00000038241	7955.ENSDARP00000011642	233
carp0100547	carp1000907	7955.ENSDARP00000038241	7955.ENSDARP00000011642	233
carp3100204	carp0300872	7955.ENSDARP00000038241	7955.ENSDARP00000013441	202
carp3100204	carp1900308	7955.ENSDARP00000038241	7955.ENSDARP00000013441	202
carp0100547	carp0300872	7955.ENSDARP00000038241	7955.ENSDARP00000013441	202
carp0100547	carp1900308	7955.ENSDARP00000038241	7955.ENSDARP00000013441	202
carp3100204	carp1300088	7955.ENSDARP00000038241	7955.ENSDARP00000015246	860
carp0100547	carp1300088	7955.ENSDARP00000038241	7955.ENSDARP00000015246	860
carp3100204	carp0300811	7955.ENSDARP00000038241	7955.ENSDARP00000017103	254
carp3100204	CcarpnewUN01300	7955.ENSDARP00000038241	7955.ENSDARP00000017103	254
carp0100547	carp0300811	7955.ENSDARP00000038241	7955.ENSDARP00000017103	254
carp0100547	CcarpnewUN01300	7955.ENSDARP00000038241	7955.ENSDARP00000017103	254
carp3100204	Ccarpnew1300098	7955.ENSDARP00000038241	7955.ENSDARP00000017163	190
carp0100547	Ccarpnew1300098	7955.ENSDARP00000038241	7955.ENSDARP00000017163	190
carp3100204	CcarpnewUN00789	7955.ENSDARP00000038241	7955.ENSDARP00000017491	528
carp0100547	CcarpnewUN00789	7955.ENSDARP00000038241	7955.ENSDARP00000017491	528
carp3100204	carp1700297	7955.ENSDARP00000038241	7955.ENSDARP00000017582	212
carp0100547	carp1700297	7955.ENSDARP00000038241	7955.ENSDARP00000017582	212
carp3100204	Ccarpnew0500076	7955.ENSDARP00000038241	7955.ENSDARP00000017797	845
carp0100547	Ccarpnew0500076	7955.ENSDARP00000038241	7955.ENSDARP00000017797	845
carp3100204	carp0200689	7955.ENSDARP00000038241	7955.ENSDARP00000017895	260
carp0100547	carp0200689	7955.ENSDARP00000038241	7955.ENSDARP00000017895	260
carp3100204	carp1000673	7955.ENSDARP00000038241	7955.ENSDARP00000018636	150
carp0100547	carp1000673	7955.ENSDARP00000038241	7955.ENSDARP00000018636	150
carp3100204	carp3800764	7955.ENSDARP00000038241	7955.ENSDARP00000018923	302
carp0100547	carp3800764	7955.ENSDARP00000038241	7955.ENSDARP00000018923	302
carp3100204	carp0200942	7955.ENSDARP00000038241	7955.ENSDARP00000018924	629
carp0100547	carp0200942	7955.ENSDARP00000038241	7955.ENSDARP00000018924	629
carp3100204	carp0301132	7955.ENSDARP00000038241	7955.ENSDARP00000020323	742
carp0100547	carp0301132	7955.ENSDARP00000038241	7955.ENSDARP00000020323	742
carp3100204	carp4800312	7955.ENSDARP00000038241	7955.ENSDARP00000022302	202
carp0100547	carp4800312	7955.ENSDARP00000038241	7955.ENSDARP00000022302	202
carp3100204	carp0101775	7955.ENSDARP00000038241	7955.ENSDARP00000023313	181
carp0100547	carp0101775	7955.ENSDARP00000038241	7955.ENSDARP00000023313	181
carp3100204	carp1000608	7955.ENSDARP00000038241	7955.ENSDARP00000024862	490
carp0100547	carp1000608	7955.ENSDARP00000038241	7955.ENSDARP00000024862	490
[truncated: 34,349 more rows]
