# Supplementary material for: Improved liver lipid catabolism and utilization in growth hormone transgenic common carp (Cyprinus carpio L.) through enhanced lipolytic and fatty acid β-oxidation pathways
Source: Front Endocrinol (Lausanne). 2022 Sep 12;13:982488. doi: 10.3389/fendo.2022.982488 (PMC9510774; doi:10.3389/fendo.2022.982488)
Supplement: Supplementary file 7 [file Table_7.xls]

Table S6 Union of hierarchical clustering of DEGs
geneID	WL-VS-TL.DEseq2	Cellular Component	Molecular Function	Biological Process	Kegg Orthology	Nr Description
Ccarpnew0200104	7.17	GO:0005764//lysosome;GO:0005737//cytoplasm	GO:0001664//G-protein coupled receptor binding;GO:0008047//enzyme activator activity;GO:0003676//nucleic acid binding	GO:0006665//sphingolipid metabolic process	K12382//saposin	XP_016307404.1//PREDICTED: prosaposin-like [Sinocyclocheilus anshuiensis]
carp1800739	6.59	GO:0005829//cytosol	GO:0016831//carboxy-lyase activity;GO:0004068//aspartate 1-decarboxylase activity;GO:0004782//sulfinoalanine decarboxylase activity;GO:0030170//pyridoxal phosphate binding	GO:0019452//L-cysteine catabolic process to taurine;GO:0019752//carboxylic acid metabolic process;GO:0008652//cellular amino acid biosynthetic process;GO:0019530//taurine metabolic process;GO:0042412//taurine biosynthetic process;GO:0007507//heart development;GO:0000098//sulfur amino acid catabolic process	K01594//sulfinoalanine decarboxylase [EC:4.1.1.29]	BAE73113.1//cysteine sulfinate decarboxylase [Cyprinus carpio];KTF78929.1//1
carpUN02006	6.59	NA	NA	NA	K06570//lymphocyte antigen 9	XP_016349104.1//PREDICTED: uncharacterized protein LOC107694005 [Sinocyclocheilus anshuiensis]
Ccarpnew4100012	6.26	NA	GO:0004252//serine-type endopeptidase activity	NA	K01312//trypsin [EC:3.4.21.4]	KTF91054.1//hypothetical protein cypCar_00030712 [Cyprinus carpio]
carpUN12608	6.33	NA	NA	NA	NA	XP_016380342.1//1;KTG06463.1//hypothetical protein cypCar_00040122 [Cyprinus carpio]
carp1700552	5.62	GO:0070062//extracellular exosome;GO:0005768//endosome;GO:0016021//integral component of membrane;GO:0005764//lysosome	GO:0042803//protein homodimerization activity;GO:0004190//aspartic-type endopeptidase activity	GO:0016540//protein autoprocessing;GO:0007586//digestion;GO:0008219//cell death;GO:0030163//protein catabolic process;GO:0061061//muscle structure development;GO:0003406//retinal pigment epithelium development;GO:0006508//proteolysis;GO:0012501//programmed cell death;GO:0019886//antigen processing and presentation of exogenous peptide antigen via MHC class II;GO:0006914//autophagy;GO:0009617//res…	K01382//cathepsin E [EC:3.4.23.34]	KTG01829.1//1
Ccarpnew4200017	5.71	NA	NA	NA	K11294//nucleolin	AAQ17064.1//nucleolin 2 [Cyprinus carpio]
carpUN11873	5.72	GO:0016021//integral component of membrane	NA	NA	K08042//adenylate cyclase 2 [EC:4.6.1.1];K03102//squid;K00729//dolichyl-phosphate beta-glucosyltransferase [EC:2.4.1.117]	XP_018941294.1//1
CcarpnewUN00165	5.83	NA	NA	NA	K01382//cathepsin E [EC:3.4.23.34]	KTG01829.1//1
carpUN02507	6.01	GO:0005654//nucleoplasm;GO:0005829//cytosol;GO:0015629//actin cytoskeleton;GO:0005576//extracellular region;GO:0005886//plasma membrane;GO:0048471//perinuclear region of cytoplasm;GO:0000139//Golgi membrane	GO:0019955//cytokine binding;GO:0042802//identical protein binding;GO:0019003//GDP binding;GO:0042803//protein homodimerization activity;GO:0003924//GTPase activity;GO:0003779//actin binding;GO:0051879//Hsp90 protein binding;GO:0005525//GTP binding;GO:0019899//enzyme binding;GO:0030507//spectrin binding	GO:0060333//interferon-gamma-mediated signaling pathway;GO:0060337//type I interferon signaling pathway;GO:1903077//negative regulation of protein localization to plasma membrane;GO:1900025//negative regulation of substrate adhesion-dependent cell spreading;GO:0051607//defense response to virus;GO:0051260//protein homooligomerization;GO:1900041//negative regulation of interleukin-2 secretion;GO:1…	K20899//guanylate-binding protein 1/3/4/7	XP_018931248.1//1
Ccarpnew2100024	5.41	NA	NA	NA	K12030//tripartite motif-containing protein 62 [EC:2.3.2.27];K12015//tripartite motif-containing protein 39 [EC:2.3.2.27]	KTG38721.1//hypothetical protein cypCar_00009032 [Cyprinus carpio]
carp4500093	5.23	GO:0005654//nucleoplasm;GO:0005829//cytosol;GO:0015629//actin cytoskeleton;GO:0005576//extracellular region;GO:0005886//plasma membrane;GO:0048471//perinuclear region of cytoplasm;GO:0000139//Golgi membrane	GO:0019955//cytokine binding;GO:0042802//identical protein binding;GO:0019003//GDP binding;GO:0042803//protein homodimerization activity;GO:0003924//GTPase activity;GO:0003779//actin binding;GO:0051879//Hsp90 protein binding;GO:0005525//GTP binding;GO:0019899//enzyme binding;GO:0030507//spectrin binding	GO:0060333//interferon-gamma-mediated signaling pathway;GO:0060337//type I interferon signaling pathway;GO:1903077//negative regulation of protein localization to plasma membrane;GO:1900025//negative regulation of substrate adhesion-dependent cell spreading;GO:0051607//defense response to virus;GO:0051260//protein homooligomerization;GO:1900041//negative regulation of interleukin-2 secretion;GO:0…	K20899//guanylate-binding protein 1/3/4/7	XP_018925602.1//PREDICTED: guanylate-binding protein 1-like isoform X1 [Cyprinus carpio];XP_016114133.1//1
Ccarpnew2300194	4.87	NA	NA	NA	K09507//DnaJ homolog subfamily B member 1	KTF87117.1//hypothetical protein cypCar_00041357 [Cyprinus carpio]
carp3700060	4.92	GO:0005615//extracellular space;GO:0005576//extracellular region	GO:0002020//protease binding;GO:0004869//cysteine-type endopeptidase inhibitor activity;GO:0030414//peptidase inhibitor activity	GO:2000117//negative regulation of cysteine-type endopeptidase activity;GO:0001580//detection of chemical stimulus involved in sensory perception of bitter taste	K13899//cystatin-C	P35481.1//1
carpUN11344	5.02	GO:0005887//integral component of plasma membrane;GO:0016021//integral component of membrane;GO:0005886//plasma membrane	GO:0015349//thyroid hormone transmembrane transporter activity;GO:0015125//bile acid transmembrane transporter activity;GO:0008514//organic anion transmembrane transporter activity;GO:0005215//transporter activity;GO:0015347//sodium-independent organic anion transmembrane transporter activity	GO:0043252//sodium-independent organic anion transport;GO:0015721//bile acid and bile salt transport;GO:0006811//ion transport	K08747//solute carrier organic anion transporter family, member 1C	XP_016367649.1//PREDICTED: solute carrier organic anion transporter family member 1C1-like isoform X1 [Sinocyclocheilus rhinocerous];XP_016125767.1//1
Ccarpnew1000141	5.12	GO:0016021//integral component of membrane	GO:0004467//long-chain fatty acid-CoA ligase activity;GO:0031957//very long-chain fatty acid-CoA ligase activity	GO:0015908//fatty acid transport	K08749//solute carrier family 27 (fatty acid transporter), member 6	KTF87654.1//hypothetical protein cypCar_00022555 [Cyprinus carpio]
Ccarpnew3400053	5.07	NA	NA	NA	K08115//chondroitin sulfate proteoglycan 4;K17388//Rho-associated protein kinase 2 [EC:2.7.11.1];K08796//BR serine/threonine kinase [EC:2.7.11.1];K18595//echinoderm microtubule-associated protein-like 1/2;K10848//DNA excision repair protein ERCC-4 [EC:3.1.-.-]	XP_015830159.1//PREDICTED: uncharacterized protein LOC107395320 [Nothobranchius furzeri]
carp2000363	4.52	GO:0030425//dendrite;GO:0030666//endocytic vesicle membrane;GO:0008328//ionotropic glutamate receptor complex;GO:0030054//cell junction;GO:0043195//terminal bouton;GO:0014069//postsynaptic density;GO:1903561//extracellular vesicle;GO:0032281//AMPA glutamate receptor complex;GO:0043025//neuronal cell body;GO:0032983//kainate selective glutamate receptor complex;GO:0016021//integral component of me…	GO:0005231//excitatory extracellular ligand-gated ion channel activity;GO:0042802//identical protein binding;GO:0004970//ionotropic glutamate receptor activity;GO:0005234//extracellularly glutamate-gated ion channel activity;GO:0004971//AMPA glutamate receptor activity	GO:0006810//transport;GO:0050803//regulation of synapse structure or activity;GO:0051968//positive regulation of synaptic transmission, glutamatergic;GO:0007268//chemical synaptic transmission;GO:0060992//response to fungicide;GO:0050804//modulation of chemical synaptic transmission;GO:0007215//glutamate receptor signaling pathway	K05200//glutamate receptor 4	XP_003453759.1//PREDICTED: glutamate receptor 4 isoform X3 [Oreochromis niloticus];XP_015817503.1//PREDICTED: glutamate receptor 4 [Nothobranchius furzeri];KTG15171.1//hypothetical protein cypCar_00010589, partial [Cyprinus carpio];XP_016084207.1//PREDICTED: glutamate receptor 4 isoform X1 [Sinocyclocheilus grahami];XP_016084209.1//1
carpUN10890	4.69	NA	GO:0004842//ubiquitin-protein transferase activity	NA	NA	XP_018971214.1//1;KTF93731.1//1
carp0600449	4.4	GO:0016021//integral component of membrane	NA	NA	K03102//squid	XP_018948180.1//1
carpUN03203	4.34	NA	NA	NA	NA	XP_018925582.1//PREDICTED: uncharacterized protein LOC109052619 isoform X1 [Cyprinus carpio];XP_018925583.1//1
carpUN04704	4.36	GO:0070062//extracellular exosome;GO:0005788//endoplasmic reticulum lumen;GO:0042567//insulin-like growth factor ternary complex;GO:0005615//extracellular space;GO:0016324//apical plasma membrane;GO:0031410//cytoplasmic vesicle;GO:0005622//intracellular;GO:0005737//cytoplasm;GO:0005794//Golgi apparatus;GO:0016021//integral component of membrane;GO:0005576//extracellular region	GO:0031994//insulin-like growth factor I binding;GO:0005520//insulin-like growth factor binding;GO:0001968//fibronectin binding;GO:0005102//receptor binding;GO:0031995//insulin-like growth factor II binding	GO:0043687//post-translational protein modification;GO:0001649//osteoblast differentiation;GO:0008286//insulin receptor signaling pathway;GO:0040008//regulation of growth;GO:0043567//regulation of insulin-like growth factor receptor signaling pathway;GO:1904205//negative regulation of skeletal muscle hypertrophy;GO:0006259//DNA metabolic process;GO:0043627//response to estrogen;GO:0042593//glucos…	K10138//insulin-like growth factor-binding protein 3	XP_018963913.1//1
CcarpnewUN01905	4.11	NA	NA	NA	K10516//zinc finger and BTB domain-containing protein 45;K13024//inositol-hexakisphosphate/diphosphoinositol-pentakisphosphate 1-kinase [EC:2.7.4.24];K04256//c-opsin;K08768//perilipin-1	XP_018961266.1//PREDICTED: sterile alpha motif domain-containing protein 3-like [Cyprinus carpio]
carpUN09764	4.24	GO:0030424//axon;GO:0031410//cytoplasmic vesicle;GO:0030054//cell junction;GO:0005737//cytoplasm;GO:0031225//anchored component of membrane;GO:0048471//perinuclear region of cytoplasm;GO:0000139//Golgi membrane;GO:0061202//clathrin-sculpted gamma-aminobutyric acid transport vesicle membrane;GO:0030672//synaptic vesicle membrane;GO:0005829//cytosol;GO:0060077//inhibitory synapse;GO:0042734//presyn…	GO:0004351//glutamate decarboxylase activity;GO:0004068//aspartate 1-decarboxylase activity;GO:0008168//methyltransferase activity;GO:0004782//sulfinoalanine decarboxylase activity;GO:0046982//protein heterodimerization activity;GO:0016831//carboxy-lyase activity;GO:0016595//glutamate binding;GO:0016706//oxidoreductase activity, acting on paired donors, with incorporation or reduction of molecula…	GO:0042493//response to drug;GO:0042136//neurotransmitter biosynthetic process;GO:0019530//taurine metabolic process;GO:0042412//taurine biosynthetic process;GO:0009449//gamma-aminobutyric acid biosynthetic process;GO:0007507//heart development;GO:0000098//sulfur amino acid catabolic process;GO:0007632//visual behavior;GO:0006212//uracil catabolic process;GO:0019483//beta-alanine biosynthetic pro…	K01594//sulfinoalanine decarboxylase [EC:4.1.1.29]	BAE73113.1//cysteine sulfinate decarboxylase [Cyprinus carpio];XP_018951898.1//1
Ccarpnew3800008	4.26	NA	NA	NA	K09228//KRAB domain-containing zinc finger protein;K15442//tRNA-specific adenosine deaminase 3	NP_001129460.1//1
carp0200721	4.27	GO:0070062//extracellular exosome;GO:0005759//mitochondrial matrix;GO:0016020//membrane;GO:0005829//cytosol;GO:0005739//mitochondrion;GO:0005737//cytoplasm	GO:0004488//methylenetetrahydrofolate dehydrogenase (NADP+) activity;GO:0016787//hydrolase activity;GO:0004477//methenyltetrahydrofolate cyclohydrolase activity;GO:0005524//ATP binding;GO:0042803//protein homodimerization activity;GO:0004329//formate-tetrahydrofolate ligase activity;GO:0004487//methylenetetrahydrofolate dehydrogenase (NAD+) activity	GO:0019346//transsulfuration;GO:0061053//somite development;GO:0001780//neutrophil homeostasis;GO:0046653//tetrahydrofolate metabolic process;GO:0009113//purine nucleobase biosynthetic process;GO:0009257//10-formyltetrahydrofolate biosynthetic process;GO:0035999//tetrahydrofolate interconversion;GO:0009086//methionine biosynthetic process;GO:0046655//folic acid metabolic process;GO:0015942//forma…	K13402//monofunctional C1-tetrahydrofolate synthase, mitochondrial [EC:6.3.4.3]	XP_016372127.1//PREDICTED: monofunctional C1-tetrahydrofolate synthase, mitochondrial-like [Sinocyclocheilus rhinocerous];XP_016311758.1//1
carp1600765	3.87	GO:0005615//extracellular space;GO:0016324//apical plasma membrane;GO:0005829//cytosol;GO:0005576//extracellular region;GO:0005578//proteinaceous extracellular matrix	GO:0046556//alpha-L-arabinofuranosidase activity;GO:0005198//structural molecule activity	GO:0007605//sensory perception of sound;GO:0046373//L-arabinose metabolic process;GO:0008344//adult locomotory behavior	K21125//mucin-5AC	XP_021328895.1//1
carp3700225	3.97	GO:0005634//nucleus;GO:0005654//nucleoplasm	GO:0003723//RNA binding;GO:0001104//RNA polymerase II transcription cofactor activity;GO:0003712//transcription cofactor activity;GO:0030374//ligand-dependent nuclear receptor transcription coactivator activity;GO:0008134//transcription factor binding	GO:0051091//positive regulation of DNA binding transcription factor activity;GO:0045944//positive regulation of transcription from RNA polymerase II promoter;GO:0006351//transcription, DNA-templated;GO:0007005//mitochondrion organization	K17963//peroxisome proliferator-activated receptor gamma coactivator-related protein 1	KTG02145.1//1
carp0101094	3.93	GO:0005829//cytosol;GO:0030127//COPII vesicle coat;GO:0005789//endoplasmic reticulum membrane;GO:0012507//ER to Golgi transport vesicle membrane;GO:0000139//Golgi membrane	GO:0000149//SNARE binding;GO:0008270//zinc ion binding	GO:0048703//embryonic viscerocranium morphogenesis;GO:0048208//COPII vesicle coating;GO:0001701//in utero embryonic development;GO:0090110//cargo loading into COPII-coated vesicle;GO:0002474//antigen processing and presentation of peptide antigen via MHC class I;GO:0006886//intracellular protein transport;GO:0060536//cartilage morphogenesis;GO:0070278//extracellular matrix constituent secretion;G…	K14007//protein transport protein SEC24	XP_020467099.1//1;XP_018977130.1//PREDICTED: protein transport protein Sec24D-like [Cyprinus carpio];KTG06734.1//hypothetical protein cypCar_00015388 [Cyprinus carpio]
CcarpnewUN00933	3.92	NA	NA	NA	K06570//lymphocyte antigen 9;K06511//CD84 antigen	XP_016371851.1//PREDICTED: lachesin-like [Sinocyclocheilus rhinocerous]
carp4300205	3.92	NA	NA	NA	NA	XP_015807427.1//1
Ccarpnew1200071	3.68	NA	NA	NA	K09228//KRAB domain-containing zinc finger protein;K06072//deoxyhypusine monooxygenase [EC:1.14.99.29];K15442//tRNA-specific adenosine deaminase 3	NP_001129460.1//1
carp2600007	3.7	GO:0005622//intracellular;GO:0005737//cytoplasm;GO:0048471//perinuclear region of cytoplasm	GO:0044325//ion channel binding;GO:0008270//zinc ion binding;GO:0030544//Hsp70 protein binding;GO:0051087//chaperone binding;GO:0046983//protein dimerization activity	GO:1902261//positive regulation of delayed rectifier potassium channel activity;GO:0055117//regulation of cardiac muscle contraction;GO:1903954//positive regulation of voltage-gated potassium channel activity involved in atrial cardiac muscle cell action potential repolarization;GO:0010628//positive regulation of gene expression;GO:1901207//regulation of heart looping;GO:1903762//positive regulat…	K11997//tripartite motif-containing protein 2/3;K12035//tripartite motif-containing protein 71 [EC:2.3.2.27]	XP_016422256.1//1
carp4200351	3.7	GO:0036064//ciliary basal body;GO:0005814//centriole;GO:0001917//photoreceptor inner segment;GO:0005813//centrosome;GO:0005737//cytoplasm	NA	GO:0060271//cilium assembly;GO:0051642//centrosome localization;GO:0007224//smoothened signaling pathway;GO:0070201//regulation of establishment of protein localization;GO:0044458//motile cilium assembly	K03006//DNA-directed RNA polymerase II subunit RPB1 [EC:2.7.7.6];K22154//dapper	XP_016347950.1//PREDICTED: protein TALPID3 [Sinocyclocheilus anshuiensis];KTF92306.1//hypothetical protein cypCar_00025274, partial [Cyprinus carpio];XP_016133657.1//1;XP_016390422.1//PREDICTED: protein TALPID3-like [Sinocyclocheilus rhinocerous]
carp3800946	3.65	GO:0016020//membrane;GO:0005634//nucleus;GO:0005829//cytosol;GO:0005737//cytoplasm;GO:0048471//perinuclear region of cytoplasm	GO:0003723//RNA binding;GO:0004715//non-membrane spanning protein tyrosine kinase activity;GO:0005524//ATP binding;GO:0042802//identical protein binding;GO:0004694//eukaryotic translation initiation factor 2alpha kinase activity;GO:0003725//double-stranded RNA binding;GO:0003743//translation initiation factor activity;GO:0004674//protein serine/threonine kinase activity;GO:0004672//protein kinase…	GO:0034198//cellular response to amino acid starvation;GO:0001819//positive regulation of cytokine production;GO:0009636//response to toxic substance;GO:0017148//negative regulation of translation;GO:0045071//negative regulation of viral genome replication;GO:1901224//positive regulation of NIK/NF-kappaB signaling;GO:0030968//endoplasmic reticulum unfolded protein response;GO:0045087//innate immu…	K16195//eukaryotic translation initiation factor 2-alpha kinase 2 [EC:2.7.11.1]	KTF79946.1//1;XP_018963118.1//1;XP_016342802.1//PREDICTED: interferon-induced, double-stranded RNA-activated protein kinase-like isoform X2 [Sinocyclocheilus anshuiensis]
carpUN11611	3.63	NA	NA	NA	K03102//squid	XP_018948180.1//1
carp0800777	3.81	GO:0005634//nucleus;GO:0005654//nucleoplasm	GO:0003723//RNA binding;GO:0001104//RNA polymerase II transcription cofactor activity;GO:0003712//transcription cofactor activity;GO:0030374//ligand-dependent nuclear receptor transcription coactivator activity;GO:0008134//transcription factor binding	GO:0051091//positive regulation of DNA binding transcription factor activity;GO:0045944//positive regulation of transcription from RNA polymerase II promoter;GO:0006351//transcription, DNA-templated;GO:0007005//mitochondrion organization	K17963//peroxisome proliferator-activated receptor gamma coactivator-related protein 1	KTG31195.1//1
carp3300537	3.8	GO:0005576//extracellular region	NA	NA	K10798//poly [ADP-ribose] polymerase [EC:2.4.2.30]	XP_018926170.1//1
carp4500498	3.79	NA	NA	NA	K10352//myosin heavy chain;K16072//ELKS/RAB6-interacting/CAST family member 1;K20478//golgin subfamily B member 1	XP_018955552.1//1;XP_016084959.1//PREDICTED: uncharacterized protein C16orf96-like [Sinocyclocheilus grahami]
carp4100374	3.73	GO:0016020//membrane;GO:0005615//extracellular space;GO:0005634//nucleus;GO:0005654//nucleoplasm;GO:0005730//nucleolus;GO:0005829//cytosol;GO:0016604//nuclear body;GO:0005697//telomerase holoenzyme complex	GO:0003723//RNA binding;GO:0048027//mRNA 5'-UTR binding;GO:0005525//GTP binding;GO:0003924//GTPase activity	GO:0031397//negative regulation of protein ubiquitination;GO:1902895//positive regulation of pri-miRNA transcription from RNA polymerase II promoter;GO:0040014//regulation of multicellular organism growth;GO:0042127//regulation of cell proliferation;GO:0033235//positive regulation of protein sumoylation;GO:0033234//negative regulation of protein sumoylation;GO:0000467//exonucleolytic trimming to …	K14538//nuclear GTP-binding protein	XP_018929691.1//PREDICTED: guanine nucleotide-binding protein-like 3 [Cyprinus carpio];XP_016331815.1//1;KTF71054.1//hypothetical protein cypCar_00047649 [Cyprinus carpio]
Ccarpnew2100090	3.76	GO:0005576//extracellular region	GO:0005524//ATP binding	GO:0001878//response to yeast;GO:0001666//response to hypoxia	K09490//heat shock 70kDa protein 5	XP_018951515.1//PREDICTED: LOW QUALITY PROTEIN: 78 kDa glucose-regulated protein-like [Cyprinus carpio]
carp3400264	3.77	GO:0005634//nucleus;GO:0005654//nucleoplasm;GO:0031965//nuclear membrane;GO:0005635//nuclear envelope;GO:0005741//mitochondrial outer membrane;GO:0005737//cytoplasm;GO:0005829//cytosol;GO:0005789//endoplasmic reticulum membrane	GO:0003713//transcription coactivator activity;GO:0008195//phosphatidate phosphatase activity	GO:0006646//phosphatidylethanolamine biosynthetic process;GO:0007077//mitotic nuclear envelope disassembly;GO:0031100//animal organ regeneration;GO:0006642//triglyceride mobilization;GO:0006351//transcription, DNA-templated;GO:0032869//cellular response to insulin stimulus;GO:0006357//regulation of transcription from RNA polymerase II promoter;GO:0045944//positive regulation of transcription from…	K15728//phosphatidate phosphatase LPIN [EC:3.1.3.4]	XP_018975929.1//1
Ccarpnew0700067	3.15	NA	NA	NA	K10352//myosin heavy chain;K10516//zinc finger and BTB domain-containing protein 45	XP_018920897.1//PREDICTED: uncharacterized protein LOC109047677 [Cyprinus carpio];KTG43871.1//hypothetical protein cypCar_00021950 [Cyprinus carpio]
carp4300602	3.15	GO:0005634//nucleus;GO:0005829//cytosol;GO:0005622//intracellular;GO:0005737//cytoplasm	GO:0000287//magnesium ion binding;GO:0008140//cAMP response element binding protein binding;GO:0071889//14-3-3 protein binding;GO:0004674//protein serine/threonine kinase activity;GO:0005524//ATP binding;GO:0042826//histone deacetylase binding;GO:0019901//protein kinase binding	GO:0010868//negative regulation of triglyceride biosynthetic process;GO:0008286//insulin receptor signaling pathway;GO:0002028//regulation of sodium ion transport;GO:0007346//regulation of mitotic cell cycle;GO:0043276//anoikis;GO:0035556//intracellular signal transduction;GO:0045721//negative regulation of gluconeogenesis;GO:0000122//negative regulation of transcription from RNA polymerase II pr…	K19008//serine/threonine-protein kinase SIK1 [EC:2.7.11.1]	XP_016377657.1//PREDICTED: serine/threonine-protein kinase SIK2-like isoform X1 [Sinocyclocheilus rhinocerous];KTG03236.1//1;XP_018927730.1//PREDICTED: LOW QUALITY PROTEIN: serine/threonine-protein kinase SIK2-like [Cyprinus carpio];XP_005167507.1//serine/threonine-protein kinase SIK1 isoform X2 [Danio rerio]
Ccarpnew3000018	3.14	NA	GO:0003824//catalytic activity	GO:0008152//metabolic process	K01897//long-chain acyl-CoA synthetase [EC:6.2.1.3]	AMQ98961.1//acyl-CoA synthetase long-chain family member 1b [Ctenopharyngodon idella]
Ccarpnew3200149	3.14	NA	NA	NA	K02183//calmodulin	XP_018930696.1//PREDICTED: calcium-binding protein 5-like [Cyprinus carpio]
carp1100307	3.11	GO:0005788//endoplasmic reticulum lumen;GO:0005783//endoplasmic reticulum;GO:0005634//nucleus;GO:0005615//extracellular space;GO:0016324//apical plasma membrane;GO:0005794//Golgi apparatus;GO:0005576//extracellular region;GO:0005737//cytoplasm;GO:0048471//perinuclear region of cytoplasm	GO:0020037//heme binding;GO:0042803//protein homodimerization activity;GO:0019899//enzyme binding;GO:0005179//hormone activity	GO:0043687//post-translational protein modification;GO:0034976//response to endoplasmic reticulum stress;GO:0007566//embryo implantation;GO:0044070//regulation of anion transport;GO:0044267//cellular protein metabolic process;GO:2000118//regulation of sodium-dependent phosphate transport;GO:2001256//regulation of store-operated calcium entry;GO:0030320//cellular monovalent inorganic anion homeost…	NA	XP_018980570.1//1
carp3100218	3.12	GO:0005634//nucleus;GO:0005739//mitochondrion	GO:0003713//transcription coactivator activity;GO:0003682//chromatin binding;GO:0004402//histone acetyltransferase activity;GO:0008270//zinc ion binding;GO:0000175//3'-5'-exoribonuclease activity	GO:0006357//regulation of transcription from RNA polymerase II promoter;GO:0006355//regulation of transcription, DNA-templated;GO:0090305//nucleic acid phosphodiester bond hydrolysis	K00500//phenylalanine-4-hydroxylase [EC:1.14.16.1];K02156//aubergine;K04498//E1A/CREB-binding protein [EC:2.3.1.48]	XP_018936642.1//1
Ccarpnew1100221	3.13	NA	NA	NA	K12875//apoptotic chromatin condensation inducer in the nucleus	KTF79903.1//hypothetical protein cypCar_00012230 [Cyprinus carpio]
carpUN03317	3.13	GO:0005759//mitochondrial matrix;GO:0005739//mitochondrion	GO:0042802//identical protein binding;GO:0005160//transforming growth factor beta receptor binding;GO:0004735//pyrroline-5-carboxylate reductase activity	GO:0006561//proline biosynthetic process;GO:0008652//cellular amino acid biosynthetic process;GO:0055129//L-proline biosynthetic process;GO:0007420//brain development;GO:0016049//cell growth;GO:1903206//negative regulation of hydrogen peroxide-induced cell death;GO:0034599//cellular response to oxidative stress;GO:0051881//regulation of mitochondrial membrane potential	K00286//pyrroline-5-carboxylate reductase [EC:1.5.1.2]	XP_016113939.1//1
carp4100386	3.08	NA	GO:0046872//metal ion binding;GO:0005096//GTPase activator activity	NA	K12489//Arf-GAP with coiled-coil, ANK repeat and PH domain-containing protein	XP_018956171.1//PREDICTED: arf-GAP with coiled-coil, ANK repeat and PH domain-containing protein 3-like isoform X3 [Cyprinus carpio];XP_018956170.1//1
Ccarpnew2000065	3.08	NA	NA	NA	NA	XP_013864916.1//1
carp3400651	3.08	GO:0016021//integral component of membrane;GO:0005886//plasma membrane	GO:0004896//cytokine receptor activity	GO:0098508//endothelial to hematopoietic transition;GO:0019221//cytokine-mediated signaling pathway;GO:0030097//hemopoiesis	K05132//interferon gamma receptor 1	XP_016361910.1//1;KTF96394.1//1
Ccarpnew2400028	3.09	NA	NA	NA	K00789//S-adenosylmethionine synthetase [EC:2.5.1.6]	XP_016386703.1//PREDICTED: S-adenosylmethionine synthase-like [Sinocyclocheilus rhinocerous]
carpUN10670	3.09	GO:0016021//integral component of membrane	GO:0005524//ATP binding;GO:0004672//protein kinase activity;GO:0005525//GTP binding	NA	K15261//poly [ADP-ribose] polymerase 10/14/15 [EC:2.4.2.30];K18626//trichohyalin	XP_016392286.1//1
Ccarpnew0600091	3.05	NA	NA	NA	K04589//vasoactive intestinal peptide receptor 1	KTG02607.1//hypothetical protein cypCar_00003437 [Cyprinus carpio]
Ccarpnew4200063	3.04	NA	NA	NA	K21957//pseudokinase FAM20A	XP_018968283.1//1
CcarpnewUN00041	3.04	NA	NA	NA	K01953//asparagine synthase (glutamine-hydrolysing) [EC:6.3.5.4]	KTF77369.1//1
carp4900128	3.06	GO:0016020//membrane;GO:0070062//extracellular exosome;GO:0005730//nucleolus;GO:0005829//cytosol;GO:0005739//mitochondrion;GO:0005737//cytoplasm;GO:0017101//aminoacyl-tRNA synthetase multienzyme complex	GO:0005524//ATP binding;GO:0004825//methionine-tRNA ligase activity;GO:0004812//aminoacyl-tRNA ligase activity;GO:0000049//tRNA binding	GO:0009267//cellular response to starvation;GO:0071364//cellular response to epidermal growth factor stimulus;GO:1901838//positive regulation of transcription of nuclear large rRNA transcript from RNA polymerase I promoter;GO:0032869//cellular response to insulin stimulus;GO:0006418//tRNA aminoacylation for protein translation;GO:0006431//methionyl-tRNA aminoacylation;GO:0036120//cellular respons…	K01874//methionyl-tRNA synthetase [EC:6.1.1.10]	XP_016431335.1//1
Ccarpnew2000066	3.07	NA	NA	NA	K03163//DNA topoisomerase I [EC:5.99.1.2]	XP_019874248.1//PREDICTED: FACT complex subunit spt16 [Aethina tumida]
Ccarpnew4100054	3.07	GO:0019867//outer membrane;GO:0016021//integral component of membrane;GO:0005741//mitochondrial outer membrane	NA	GO:0042407//cristae formation;GO:0001889//liver development	K07277//outer membrane protein insertion porin family	XP_016135236.1//PREDICTED: sorting and assembly machinery component 50 homolog A [Sinocyclocheilus grahami]
carp2101201	3.01	NA	NA	NA	K00729//dolichyl-phosphate beta-glucosyltransferase [EC:2.4.1.117]	XP_018941294.1//1
carp3800215	3.02	GO:0070062//extracellular exosome;GO:0005783//endoplasmic reticulum;GO:0031090//organelle membrane;GO:0016021//integral component of membrane;GO:0005739//mitochondrion;GO:0005789//endoplasmic reticulum membrane	GO:0008395//steroid hydroxylase activity;GO:0020037//heme binding;GO:0005506//iron ion binding;GO:0008404//arachidonic acid 14,15-epoxygenase activity;GO:0019825//oxygen binding;GO:0008392//arachidonic acid epoxygenase activity;GO:0016705//oxidoreductase activity, acting on paired donors, with incorporation or reduction of molecular oxygen;GO:0071614//linoleic acid epoxygenase activity;GO:0008405…	GO:0019369//arachidonic acid metabolic process;GO:0070989//oxidative demethylation;GO:0016098//monoterpenoid metabolic process;GO:0055114//oxidation-reduction process;GO:0017144//drug metabolic process;GO:0043651//linoleic acid metabolic process;GO:0008202//steroid metabolic process;GO:0090350//negative regulation of cellular organofluorine metabolic process;GO:0033076//isoquinoline alkaloid meta…	K07418//cytochrome P450 family 2 subfamily J [EC:1.14.14.1];K17852//cytochrome P450 family 2 subfamily AA/AD	XP_018938958.1//1;KTG32436.1//1
Ccarpnew1800087	2.97	NA	NA	NA	K22190//membrane-spanning 4-domains subfamily A member 3/4/8/12/15/18	XP_018973967.1//PREDICTED: uncharacterized protein LOC109105069 [Cyprinus carpio]
carpUN03694	2.98	GO:0030425//dendrite;GO:0098983//symmetric, GABA-ergic, inhibitory synapse;GO:0098985//asymmetric, glutamatergic, excitatory synapse;GO:0060076//excitatory synapse;GO:0005622//intracellular;GO:0030054//cell junction;GO:0014069//postsynaptic density;GO:0009986//cell surface;GO:0030139//endocytic vesicle;GO:0005887//integral component of plasma membrane;GO:0089717//spanning component of membrane;GO…	GO:0031404//chloride ion binding;GO:0097110//scaffold protein binding;GO:0050839//cell adhesion molecule binding;GO:0042043//neurexin family protein binding;GO:0004872//receptor activity;GO:0052689//carboxylic ester hydrolase activity;GO:0042803//protein homodimerization activity	GO:1900271//regulation of long-term synaptic potentiation;GO:0051965//positive regulation of synapse assembly;GO:0045216//cell-cell junction organization;GO:2000310//regulation of NMDA receptor activity;GO:2000331//regulation of terminal button organization;GO:0051968//positive regulation of synaptic transmission, glutamatergic;GO:0097105//presynaptic membrane assembly;GO:0007158//neuron cell-cel…	K07378//neuroligin	XP_018949281.1//1
carpUN09837	2.98	GO:0030425//dendrite;GO:0005856//cytoskeleton;GO:0005829//cytosol;GO:0005886//plasma membrane;GO:0005737//cytoplasm;GO:0043025//neuronal cell body	GO:0017016//Ras GTPase binding;GO:0017112//Rab guanyl-nucleotide exchange factor activity;GO:0005096//GTPase activator activity	GO:0007613//memory;GO:0031914//negative regulation of synaptic plasticity;GO:0007165//signal transduction;GO:0008306//associative learning;GO:0006897//endocytosis;GO:0061024//membrane organization	K17638//Ras and Rab interactor 1	KTF78295.1//1;XP_018929373.1//1
carp3800248	3	GO:0005759//mitochondrial matrix;GO:0016020//membrane;GO:0005634//nucleus;GO:0005829//cytosol;GO:0005739//mitochondrion;GO:0005737//cytoplasm	GO:0004488//methylenetetrahydrofolate dehydrogenase (NADP+) activity;GO:0004477//methenyltetrahydrofolate cyclohydrolase activity;GO:0005524//ATP binding;GO:0043565//sequence-specific DNA binding;GO:0042803//protein homodimerization activity;GO:0004329//formate-tetrahydrofolate ligase activity	GO:0015942//formate metabolic process;GO:0048702//embryonic neurocranium morphogenesis;GO:0006355//regulation of transcription, DNA-templated;GO:0046653//tetrahydrofolate metabolic process;GO:0048703//embryonic viscerocranium morphogenesis;GO:0009113//purine nucleobase biosynthetic process;GO:0006760//folic acid-containing compound metabolic process;GO:0009257//10-formyltetrahydrofolate biosynthe…	K13402//monofunctional C1-tetrahydrofolate synthase, mitochondrial [EC:6.3.4.3]	XP_005734564.2//1;XP_016303564.1//1
Ccarpnew2900064	2.99	NA	NA	NA	K18753//butyrate response factor	KTF93164.1//hypothetical protein cypCar_00029450 [Cyprinus carpio]
carp4100411	2.99	NA	NA	NA	K06712//butyrophilin;K04307//relaxin family peptide receptor 2;K05209//glutamate receptor ionotropic, NMDA 2A	XP_018925125.1//1;XP_016385451.1//1
carp0100825	2.92	GO:0016020//membrane;GO:0005829//cytosol;GO:0005737//cytoplasm	GO:0008289//lipid binding;GO:0032052//bile acid binding;GO:0005504//fatty acid binding;GO:0005215//transporter activity	GO:0008202//steroid metabolic process;GO:0019433//triglyceride catabolic process;GO:0006869//lipid transport;GO:0015721//bile acid and bile salt transport;GO:0008206//bile acid metabolic process;GO:0008285//negative regulation of cell proliferation;GO:0006629//lipid metabolic process	K08755//fatty acid-binding protein 6, ileal (gastrotropin)	KTG36552.1//1;XP_018938379.1//PREDICTED: gastrotropin-like [Cyprinus carpio]
carp2300070	2.91	GO:0005634//nucleus;GO:0016021//integral component of membrane;GO:0005578//proteinaceous extracellular matrix	GO:0003677//DNA binding;GO:0046872//metal ion binding;GO:0004222//metalloendopeptidase activity;GO:0008270//zinc ion binding;GO:0003676//nucleic acid binding	GO:0007229//integrin-mediated signaling pathway	K08631//a disintegrin and metalloproteinase with thrombospondin motifs 17 [EC:3.4.24.-];K04710//ceramide synthetase [EC:2.3.1.24]	XP_018956908.1//1
carpUN01128	2.91	GO:0030315//T-tubule;GO:0005634//nucleus;GO:0030018//Z disc;GO:0043234//protein complex;GO:0005829//cytosol;GO:0005622//intracellular;GO:0030016//myofibril;GO:0005886//plasma membrane;GO:0005737//cytoplasm	GO:0032947//protein complex scaffold activity;GO:0004198//calcium-dependent cysteine-type endopeptidase activity;GO:0008233//peptidase activity;GO:0055103//ligase regulator activity;GO:0003824//catalytic activity;GO:0031402//sodium ion binding;GO:0008234//cysteine-type peptidase activity;GO:0005509//calcium ion binding;GO:0031432//titin binding;GO:0008307//structural constituent of muscle;GO:0004…	GO:0007586//digestion;GO:0072657//protein localization to membrane;GO:0045893//positive regulation of transcription, DNA-templated;GO:2001015//negative regulation of skeletal muscle cell differentiation;GO:0033234//negative regulation of protein sumoylation;GO:0014850//response to muscle activity;GO:0071277//cellular response to calcium ion;GO:0014718//positive regulation of satellite cell activa…	K13442//calpain-14 [EC:3.4.22.-]	KTF87848.1//1
CcarpnewUN00312	2.96	NA	NA	NA	K20283//golgin subfamily A member 4	XP_018930066.1//PREDICTED: uncharacterized protein LOC109057295 [Cyprinus carpio]
carp4200669	2.95	GO:0005759//mitochondrial matrix;GO:0005737//cytoplasm	GO:0047992//hydroxylysine kinase activity;GO:0016301//kinase activity;GO:0016740//transferase activity	GO:0006554//lysine catabolic process	K18201//hydroxylysine kinase [EC:2.7.1.81]	XP_018945526.1//1;XP_016329950.1//PREDICTED: hydroxylysine kinase isoform X2 [Sinocyclocheilus anshuiensis]
carp2600663	2.95	GO:0005929//cilium;GO:0005654//nucleoplasm;GO:0005815//microtubule organizing center;GO:0000922//spindle pole;GO:0032391//photoreceptor connecting cilium;GO:0005622//intracellular;GO:0005813//centrosome;GO:0030008//TRAPP complex;GO:0005814//centriole;GO:0036064//ciliary basal body;GO:0005829//cytosol;GO:0071942//XPC complex	GO:0031683//G-protein beta/gamma-subunit complex binding;GO:0005509//calcium ion binding;GO:0008017//microtubule binding;GO:0032795//heterotrimeric G-protein binding	GO:0000278//mitotic cell cycle;GO:0000717//nucleotide-excision repair, DNA duplex unwinding;GO:0007283//spermatogenesis;GO:0006289//nucleotide-excision repair;GO:0060271//cilium assembly;GO:0048193//Golgi vesicle transport;GO:0097711//ciliary basal body-plasma membrane docking;GO:0032465//regulation of cytokinesis;GO:0000226//microtubule cytoskeleton organization;GO:0000715//nucleotide-excision r…	K10840//centrin-2	KTF72143.1//1;XP_016092728.1//PREDICTED: centrin-2 [Sinocyclocheilus grahami]
Ccarpnew4500018	2.95	NA	NA	NA	K06570//lymphocyte antigen 9	XP_016116154.1//1
carp0900038	2.95	GO:0005654//nucleoplasm;GO:0005634//nucleus;GO:0005829//cytosol;GO:0001650//fibrillar center	GO:0042393//histone binding;GO:0008757//S-adenosylmethionine-dependent methyltransferase activity;GO:0035242//protein-arginine omega-N asymmetric methyltransferase activity;GO:0008469//histone-arginine N-methyltransferase activity;GO:0008168//methyltransferase activity;GO:0016274//protein-arginine N-methyltransferase activity;GO:0044020//histone methyltransferase activity (H4-R3 specific);GO:0035…	GO:0016571//histone methylation;GO:0043393//regulation of protein binding;GO:0030154//cell differentiation;GO:0006355//regulation of transcription, DNA-templated;GO:0006349//regulation of gene expression by genetic imprinting;GO:0006479//protein methylation;GO:0035246//peptidyl-arginine N-methylation;GO:0006351//transcription, DNA-templated;GO:0018216//peptidyl-arginine methylation;GO:0043985//hi…	K11438//type III protein arginine methyltransferase [EC:2.1.1.321]	NP_956797.2//protein arginine N-methyltransferase 7 [Danio rerio];KTG00261.1//1
carp1000762	2.93	GO:0016020//membrane;GO:0031252//cell leading edge;GO:0045179//apical cortex;GO:0005938//cell cortex;GO:0016324//apical plasma membrane;GO:0005635//nuclear envelope;GO:0030054//cell junction;GO:0031982//vesicle;GO:0005737//cytoplasm;GO:0035748//myelin sheath abaxonal region;GO:0005911//cell-cell junction;GO:0005829//cytosol;GO:0005923//bicellular tight junction;GO:0005886//plasma membrane;GO:0070…	GO:0015459//potassium channel regulator activity;GO:0005524//ATP binding;GO:0043274//phospholipase binding;GO:0004697//protein kinase C activity;GO:0019901//protein kinase binding;GO:0071889//14-3-3 protein binding;GO:0046872//metal ion binding;GO:0004674//protein serine/threonine kinase activity;GO:0019904//protein domain specific binding;GO:0043560//insulin receptor substrate binding;GO:0004672…	GO:0016477//cell migration;GO:0045630//positive regulation of T-helper 2 cell differentiation;GO:0008286//insulin receptor signaling pathway;GO:0060042//retina morphogenesis in camera-type eye;GO:0046326//positive regulation of glucose import;GO:0046627//negative regulation of insulin receptor signaling pathway;GO:1990138//neuron projection extension;GO:0090049//regulation of cell migration invol…	K18952//atypical protein kinase C zeta type [EC:2.7.11.13]	XP_018964710.1//1
carpUN11741	2.94	GO:0070062//extracellular exosome;GO:0005829//cytosol;GO:0043209//myelin sheath	GO:0009055//electron transfer activity;GO:0016616//oxidoreductase activity, acting on the CH-OH group of donors, NAD or NADP as acceptor;GO:0004648//O-phospho-L-serine:2-oxoglutarate aminotransferase activity;GO:0051287//NAD binding;GO:0030060//L-malate dehydrogenase activity;GO:0004617//phosphoglycerate dehydrogenase activity	GO:0019530//taurine metabolic process;GO:0010468//regulation of gene expression;GO:0021510//spinal cord development;GO:0009448//gamma-aminobutyric acid metabolic process;GO:0006566//threonine metabolic process;GO:0070314//G1 to G0 transition;GO:0007420//brain development;GO:0006563//L-serine metabolic process;GO:0021782//glial cell development;GO:0006541//glutamine metabolic process;GO:0022008//n…	K00058//D-3-phosphoglycerate dehydrogenase / 2-oxoglutarate reductase [EC:1.1.1.95 1.1.1.399]	KTG19448.1//1
carp1400432	2.94	GO:0016020//membrane;GO:0005887//integral component of plasma membrane;GO:0016021//integral component of membrane;GO:0005886//plasma membrane	GO:0008028//monocarboxylic acid transmembrane transporter activity;GO:0015129//lactate transmembrane transporter activity;GO:0015293//symporter activity;GO:0050833//pyruvate transmembrane transporter activity	GO:0035873//lactate transmembrane transport;GO:0055085//transmembrane transport;GO:1901475//pyruvate transmembrane transport;GO:0006090//pyruvate metabolic process;GO:0050900//leukocyte migration;GO:0015718//monocarboxylic acid transport;GO:0015727//lactate transport	K08182//MFS transporter, MCP family, solute carrier family 16 (monocarboxylic acid transporters), member 5	XP_018921384.1//1;KTG34617.1//hypothetical protein cypCar_00000585, partial [Cyprinus carpio]
Ccarpnew4500055	2.94	NA	NA	NA	K01953//asparagine synthase (glutamine-hydrolysing) [EC:6.3.5.4]	XP_016426886.1//1
CcarpnewUN00608	2.94	NA	NA	NA	K06570//lymphocyte antigen 9	XP_016349575.1//PREDICTED: uncharacterized protein LOC107694397, partial [Sinocyclocheilus anshuiensis]
carp1900113	3.43	GO:0070062//extracellular exosome;GO:0005783//endoplasmic reticulum;GO:0016021//integral component of membrane;GO:0005789//endoplasmic reticulum membrane;GO:0005581//collagen trimer;GO:0000139//Golgi membrane	GO:0046872//metal ion binding;GO:0030246//carbohydrate binding;GO:0005044//scavenger receptor activity;GO:0030169//low-density lipoprotein particle binding;GO:0008329//signaling pattern recognition receptor activity	GO:0009650//UV protection;GO:0006979//response to oxidative stress;GO:0006910//phagocytosis, recognition;GO:0006955//immune response;GO:0071360//cellular response to exogenous dsRNA;GO:0034138//toll-like receptor 3 signaling pathway;GO:0060355//positive regulation of cell adhesion molecule production	K10062//collectin sub-family member 12;K19721//collagen, type V/XI/XXIV/XXVII, alpha	XP_004477109.1//PREDICTED: collagen alpha-2(V) chain [Dasypus novemcinctus];KTF93890.1//1;XP_014060656.1//PREDICTED: scavenger receptor class A member 3-like [Salmo salar]
CcarpnewUN01336	3.43	NA	NA	NA	K10955//mucin-2	XP_018938644.1//1
carp0600467	3.43	GO:0005654//nucleoplasm;GO:0005634//nucleus;GO:0005758//mitochondrial intermembrane space;GO:0005739//mitochondrion;GO:0005737//cytoplasm	GO:0000981//RNA polymerase II transcription factor activity, sequence-specific DNA binding;GO:0003677//DNA binding;GO:0043565//sequence-specific DNA binding;GO:0008134//transcription factor binding	GO:0006119//oxidative phosphorylation;GO:2000984//negative regulation of ATP citrate synthase activity;GO:0006754//ATP biosynthetic process;GO:1900037//regulation of cellular response to hypoxia;GO:0045944//positive regulation of transcription from RNA polymerase II promoter;GO:0006351//transcription, DNA-templated;GO:0007005//mitochondrion organization	K11837//ubiquitin carboxyl-terminal hydrolase 6/32 [EC:3.4.19.12];K00871//phosphorylase kinase gamma subunit [EC:2.7.11.19]	XP_018966919.1//PREDICTED: coiled-coil-helix-coiled-coil-helix domain-containing protein 2-like [Cyprinus carpio];KTG35242.1//1
Ccarpnew0900008	3.46	NA	NA	NA	K12964//C-C motif chemokine 4;K21097//C-C motif chemokine 24	XP_018981830.1//PREDICTED: C-C motif chemokine 18-like [Cyprinus carpio]
carp0201014	3.45	GO:0065010//extracellular membrane-bounded organelle;GO:0005578//proteinaceous extracellular matrix	GO:0033883//pyridoxal phosphatase activity;GO:0046872//metal ion binding;GO:0016462//pyrophosphatase activity;GO:0052732//phosphoethanolamine phosphatase activity;GO:0052731//phosphocholine phosphatase activity;GO:0016791//phosphatase activity	GO:0001958//endochondral ossification;GO:0035630//bone mineralization involved in bone maturation;GO:0030500//regulation of bone mineralization	K13248//pyridoxal phosphate phosphatase PHOSPHO2 [EC:3.1.3.74]	XP_018968489.1//1
CcarpnewUN00673	3.51	NA	NA	NA	NA	XP_018954912.1//PREDICTED: transmembrane protein 180-like [Cyprinus carpio]
CcarpnewUN00622	3.56	NA	GO:0004613//phosphoenolpyruvate carboxykinase (GTP) activity;GO:0016301//kinase activity;GO:0005525//GTP binding	GO:0006094//gluconeogenesis;GO:0009749//response to glucose;GO:0050801//ion homeostasis	K01596//phosphoenolpyruvate carboxykinase (GTP) [EC:4.1.1.32]	XP_021332473.1//phosphoenolpyruvate carboxykinase, cytosolic [GTP] isoform X1 [Danio rerio]
carp3301283	3.55	GO:0030424//axon;GO:0033596//TSC1-TSC2 complex;GO:1904115//axon cytoplasm;GO:0005654//nucleoplasm;GO:0031965//nuclear membrane;GO:0005615//extracellular space;GO:0045111//intermediate filament cytoskeleton;GO:0043209//myelin sheath;GO:0005882//intermediate filament;GO:0005737//cytoplasm;GO:0043005//neuron projection;GO:0030426//growth cone;GO:0005829//cytosol;GO:0005883//neurofilament;GO:0036464/…	GO:0030674//protein binding, bridging;GO:0042802//identical protein binding;GO:0046982//protein heterodimerization activity;GO:0043274//phospholipase binding;GO:0005200//structural constituent of cytoskeleton;GO:0005088//Ras guanyl-nucleotide exchange factor activity;GO:0008022//protein C-terminus binding;GO:0019904//protein domain specific binding;GO:0005198//structural molecule activity	GO:0045109//intermediate filament organization;GO:0021766//hippocampus development;GO:1903935//response to sodium arsenite;GO:0021987//cerebral cortex development;GO:0008090//retrograde axonal transport;GO:0045110//intermediate filament bundle assembly;GO:0021762//substantia nigra development;GO:0030154//cell differentiation;GO:0043524//negative regulation of neuron apoptotic process;GO:0031133//…	K04572//neurofilament light polypeptide	XP_018963700.1//1
Ccarpnew2400033	3.38	NA	NA	NA	K00831//phosphoserine aminotransferase [EC:2.6.1.52]	KTF79538.1//1
carp2100604	3.37	GO:0005759//mitochondrial matrix;GO:0005758//mitochondrial intermembrane space;GO:0032587//ruffle membrane;GO:0005829//cytosol;GO:0005743//mitochondrial inner membrane;GO:0016021//integral component of membrane;GO:0005739//mitochondrion;GO:0005886//plasma membrane	GO:0047617//acyl-CoA hydrolase activity;GO:0102991//myristoyl-CoA hydrolase activity;GO:0016290//palmitoyl-CoA hydrolase activity	GO:1902108//regulation of mitochondrial membrane permeability involved in apoptotic process;GO:0035336//long-chain fatty-acyl-CoA metabolic process;GO:0006631//fatty acid metabolic process;GO:0043491//protein kinase B signaling;GO:0016032//viral process;GO:0006637//acyl-CoA metabolic process;GO:0035965//cardiolipin acyl-chain remodeling	K16339//thioesterase superfamily member 4	XP_018974557.1//1
Ccarpnew4500019	3.37	NA	NA	NA	K06570//lymphocyte antigen 9	XP_016116154.1//1
carp1800761	3.37	GO:0016020//membrane;GO:0070062//extracellular exosome;GO:0016327//apicolateral plasma membrane;GO:0005938//cell cortex;GO:0000785//chromatin;GO:0005737//cytoplasm;GO:0048471//perinuclear region of cytoplasm;GO:0000151//ubiquitin ligase complex;GO:0005829//cytosol;GO:0005794//Golgi apparatus;GO:0043197//dendritic spine;GO:0005886//plasma membrane	GO:0061630//ubiquitin protein ligase activity;GO:0050815//phosphoserine residue binding;GO:0004842//ubiquitin-protein transferase activity;GO:0016874//ligase activity;GO:0019871//sodium channel inhibitor activity;GO:0043130//ubiquitin binding;GO:0031698//beta-2 adrenergic receptor binding;GO:0019904//protein domain specific binding;GO:0070063//RNA polymerase binding;GO:0035255//ionotropic glutama…	GO:0070534//protein K63-linked ubiquitination;GO:0007528//neuromuscular junction development;GO:0031623//receptor internalization;GO:0034644//cellular response to UV;GO:0010766//negative regulation of sodium ion transport;GO:2000650//negative regulation of sodium ion transmembrane transporter activity;GO:0048814//regulation of dendrite morphogenesis;GO:0050807//regulation of synapse organization;…	K10591//E3 ubiquitin-protein ligase NEDD4 [EC:2.3.2.26]	XP_016402330.1//1;XP_016308020.1//PREDICTED: E3 ubiquitin-protein ligase NEDD4 isoform X3 [Sinocyclocheilus anshuiensis];XP_016402335.1//PREDICTED: E3 ubiquitin-protein ligase NEDD4-like isoform X2 [Sinocyclocheilus rhinocerous]
Ccarpnew1800064	3.32	NA	NA	NA	NA	KTF75462.1//hypothetical protein cypCar_00048918 [Cyprinus carpio]
Ccarpnew1100304	3.31	NA	NA	NA	K00901//diacylglycerol kinase (ATP) [EC:2.7.1.107]	KKF33136.1//1
Ccarpnew3300115	3.31	NA	NA	NA	K04695//suppressor of cytokine signaling 2	XP_018957839.1//PREDICTED: suppressor of cytokine signaling 2-like isoform X2 [Cyprinus carpio];XP_018957838.1//PREDICTED: suppressor of cytokine signaling 2-like isoform X1 [Cyprinus carpio]
Ccarpnew1100324	3.35	NA	NA	NA	K20865//NACHT, LRR and PYD domains-containing protein 12	KTG01854.1//1
carp0600123	3.35	GO:0030915//Smc5-Smc6 complex;GO:0016605//PML body;GO:0005634//nucleus;GO:0005654//nucleoplasm;GO:0000781//chromosome, telomeric region;GO:0016607//nuclear speck;GO:0005622//intracellular;GO:0000803//sex chromosome;GO:0035861//site of double-strand break;GO:0035061//interchromatin granule	GO:0005524//ATP binding;GO:0031625//ubiquitin protein ligase binding	GO:0000722//telomere maintenance via recombination;GO:0090398//cellular senescence;GO:0051276//chromosome organization;GO:0051984//positive regulation of chromosome segregation;GO:0000724//double-strand break repair via homologous recombination;GO:0006974//cellular response to DNA damage stimulus	K21110//cingulin-like protein 1;K17751//myosin heavy chain 6/7;K16770//centriolin;K11498//centromeric protein E;K11499//centromere protein F;K20478//golgin subfamily B member 1	XP_018976499.1//1
carp1500665	3.34	GO:0016021//integral component of membrane	NA	NA	K06890//uncharacterized protein;K13728//mitotic spindle assembly checkpoint protein MAD2B	XP_016404530.1//1
carpUN09157	3.33	GO:0005654//nucleoplasm;GO:0005783//endoplasmic reticulum;GO:0005635//nuclear envelope;GO:0005622//intracellular;GO:0005737//cytoplasm;GO:0030139//endocytic vesicle;GO:0005829//cytosol;GO:0005942//phosphatidylinositol 3-kinase complex;GO:0005794//Golgi apparatus;GO:0005886//plasma membrane	GO:0016307//phosphatidylinositol phosphate kinase activity;GO:0001727//lipid kinase activity;GO:0005524//ATP binding;GO:0016303//1-phosphatidylinositol-3-kinase activity;GO:0016301//kinase activity;GO:0035005//1-phosphatidylinositol-4-phosphate 3-kinase activity;GO:0035091//phosphatidylinositol binding	GO:0016477//cell migration;GO:1905037//autophagosome organization;GO:0001525//angiogenesis;GO:0009267//cellular response to starvation;GO:0036092//phosphatidylinositol-3-phosphate biosynthetic process;GO:0043491//protein kinase B signaling;GO:0006661//phosphatidylinositol biosynthetic process;GO:0014065//phosphatidylinositol 3-kinase signaling;GO:0046854//phosphatidylinositol phosphorylation;GO:0…	K00923//phosphatidylinositol-4-phosphate 3-kinase [EC:2.7.1.154]	XP_018923306.1//1
carp1100733	3.26	GO:0005615//extracellular space;GO:0016604//nuclear body;GO:0005829//cytosol;GO:0005737//cytoplasm;GO:0017102//methionyl glutamyl tRNA synthetase complex;GO:0017101//aminoacyl-tRNA synthetase multienzyme complex	GO:0003723//RNA binding;GO:0005524//ATP binding;GO:0004812//aminoacyl-tRNA ligase activity;GO:0004871//signal transducer activity;GO:0005153//interleukin-8 receptor binding;GO:0004831//tyrosine-tRNA ligase activity;GO:0000049//tRNA binding	GO:0030154//cell differentiation;GO:0006418//tRNA aminoacylation for protein translation;GO:0006974//cellular response to DNA damage stimulus;GO:0006437//tyrosyl-tRNA aminoacylation;GO:0006915//apoptotic process	K01866//tyrosyl-tRNA synthetase [EC:6.1.1.1]	KTG02493.1//1
carp0800334	3.25	GO:0070062//extracellular exosome;GO:0005634//nucleus;GO:0016006//Nebenkern;GO:0005743//mitochondrial inner membrane;GO:0016021//integral component of membrane;GO:0005739//mitochondrion	GO:0015142//tricarboxylic acid transmembrane transporter activity;GO:0015137//citrate transmembrane transporter activity	GO:0006810//transport;GO:0055085//transmembrane transport;GO:0015746//citrate transport;GO:0006094//gluconeogenesis;GO:0046949//fatty-acyl-CoA biosynthetic process;GO:0006843//mitochondrial citrate transport;GO:0010821//regulation of mitochondrion organization;GO:0006839//mitochondrial transport	K15100//solute carrier family 25 (mitochondrial citrate transporter), member 1	KTG33406.1//1;XP_016300717.1//PREDICTED: tricarboxylate transport protein, mitochondrial-like [Sinocyclocheilus anshuiensis]
carp2100697	3.25	GO:0005759//mitochondrial matrix;GO:0005654//nucleoplasm;GO:0005829//cytosol;GO:0016021//integral component of membrane;GO:0005777//peroxisome;GO:0005739//mitochondrion;GO:0005737//cytoplasm	GO:0003723//RNA binding;GO:0046872//metal ion binding;GO:0004337//geranyltranstransferase activity;GO:0004161//dimethylallyltranstransferase activity;GO:0016740//transferase activity	GO:0070723//response to cholesterol;GO:0008299//isoprenoid biosynthetic process;GO:0042493//response to drug;GO:0045337//farnesyl diphosphate biosynthetic process;GO:0043434//response to peptide hormone;GO:0033384//geranyl diphosphate biosynthetic process;GO:0006695//cholesterol biosynthetic process;GO:0007283//spermatogenesis;GO:0016032//viral process;GO:0008584//male gonad development;GO:007139…	K00787//farnesyl diphosphate synthase [EC:2.5.1.1 2.5.1.10];K05746//enabled;K19475//WAS/WASL-interacting protein;K09222//RE1-silencing transcription factor;K12384//lysosome membrane protein 2	XP_018981512.1//PREDICTED: farnesyl pyrophosphate synthase-like isoform X2 [Cyprinus carpio];XP_016411826.1//PREDICTED: uncharacterized protein LOC107743195 isoform X3 [Sinocyclocheilus rhinocerous];XP_016142862.1//1;XP_016366567.1//1
Ccarpnew3200142	3.29	NA	NA	NA	K06124//phosphoethanolamine/phosphocholine phosphatase [EC:3.1.3.75]	KTG06478.1//hypothetical protein cypCar_00036475 [Cyprinus carpio]
Ccarpnew3500019	3.29	NA	NA	NA	K03663//4-galactosyl-N-acetylglucosaminide 3-alpha-L-fucosyltransferase [EC:2.4.1.152]	XP_016089506.1//PREDICTED: alpha-(1,3)-fucosyltransferase 9-like [Sinocyclocheilus grahami]
Ccarpnew1400100	3.27	GO:0005634//nucleus;GO:0005737//cytoplasm	GO:0004674//protein serine/threonine kinase activity;GO:0005524//ATP binding	GO:0006468//protein phosphorylation;GO:0035556//intracellular signal transduction;GO:1990787//negative regulation of hh target transcription factor activity	K07198//5'-AMP-activated protein kinase, catalytic alpha subunit [EC:2.7.11.11]	KTG46836.1//hypothetical protein cypCar_00001304 [Cyprinus carpio]
CcarpnewUN01957	3.28	NA	NA	NA	K12474//low density lipoprotein receptor adapter protein 1	XP_018927052.1//PREDICTED: uncharacterized protein LOC109054221 [Cyprinus carpio]
carp4100010	3.28	GO:0005634//nucleus;GO:0005622//intracellular;GO:0016021//integral component of membrane;GO:0005737//cytoplasm	GO:0005524//ATP binding;GO:0042802//identical protein binding;GO:0004672//protein kinase activity;GO:0008270//zinc ion binding;GO:0004540//ribonuclease activity;GO:0097200//cysteine-type endopeptidase activity involved in execution phase of apoptosis;GO:0016874//ligase activity	GO:0006397//mRNA processing;GO:0039022//pronephric duct development;GO:0032836//glomerular basement membrane development;GO:0097194//execution phase of apoptosis;GO:0072015//glomerular visceral epithelial cell development;GO:0032088//negative regulation of NF-kappaB transcription factor activity;GO:0042981//regulation of apoptotic process;GO:0045087//innate immune response;GO:0006954//inflammator…	K12799//apoptosis-associated speck-like protein containing a CARD;K12800//NACHT, LRR and PYD domains-containing protein 3;K12798//NACHT, LRR and PYD domains-containing protein 1	KTF74031.1//1;KTF74029.1//hypothetical protein cypCar_00045968, partial [Cyprinus carpio]
Ccarpnew0100226	3.22	NA	NA	NA	K01641//hydroxymethylglutaryl-CoA synthase [EC:2.3.3.10]	XP_016377600.1//PREDICTED: hydroxymethylglutaryl-CoA synthase, cytoplasmic-like isoform X2 [Sinocyclocheilus rhinocerous]
carp4800226	3.2	GO:0016020//membrane;GO:0016323//basolateral plasma membrane;GO:0005887//integral component of plasma membrane;GO:0031526//brush border membrane;GO:0016021//integral component of membrane;GO:0005886//plasma membrane	GO:0015349//thyroid hormone transmembrane transporter activity;GO:0015125//bile acid transmembrane transporter activity;GO:0008028//monocarboxylic acid transmembrane transporter activity;GO:0008514//organic anion transmembrane transporter activity;GO:0005215//transporter activity;GO:0015347//sodium-independent organic anion transmembrane transporter activity	GO:0031100//animal organ regeneration;GO:0006820//anion transport;GO:0015711//organic anion transport;GO:0035634//response to stilbenoid;GO:0015718//monocarboxylic acid transport;GO:0015721//bile acid and bile salt transport;GO:0006811//ion transport;GO:0050892//intestinal absorption;GO:0043252//sodium-independent organic anion transport;GO:1905431//microcystin transport;GO:0033574//response to t…	K08747//solute carrier organic anion transporter family, member 1C	XP_018967000.1//1
carp2000037	3.2	GO:0005654//nucleoplasm;GO:0005815//microtubule organizing center;GO:0005925//focal adhesion;GO:0005903//brush border;GO:0005829//cytosol	GO:0051015//actin filament binding;GO:0003779//actin binding;GO:0004721//phosphoprotein phosphatase activity;GO:0005509//calcium ion binding	GO:0007629//flight behavior;GO:0030036//actin cytoskeleton organization;GO:0045214//sarcomere organization;GO:0006355//regulation of transcription, DNA-templated;GO:0006351//transcription, DNA-templated;GO:0007527//adult somatic muscle development;GO:0030239//myofibril assembly;GO:0010004//gastrulation involving germ band extension;GO:0007275//multicellular organism development;GO:0051014//actin …	K05768//gelsolin;K11644//paired amphipathic helix protein Sin3a	KTF81331.1//1
carp1500738	3.2	GO:0016021//integral component of membrane;GO:0005576//extracellular region	GO:0005520//insulin-like growth factor binding;GO:0005509//calcium ion binding	GO:0001558//regulation of cell growth	K02258//cytochrome c oxidase assembly protein subunit 11	XP_018979394.1//1;KTG44699.1//hypothetical protein cypCar_00010067 [Cyprinus carpio]
Ccarpnew0900186	3.2	NA	NA	NA	K21098//discs large protein 3;K06793//versican core protein;K04868//voltage-dependent calcium channel gamma-3;K06835//disintegrin and metalloproteinase domain-containing protein 12 [EC:3.4.24.-];K04348//serine/threonine-protein phosphatase 2B catalytic subunit [EC:3.1.3.16]	KTG42780.1//1
CcarpnewUN01214	3.2	NA	NA	NA	K05106//Eph receptor A5 [EC:2.7.10.1];K03283//heat shock 70kDa protein 1/2/6/8;K05111//Eph receptor B2 [EC:2.7.10.1]	XP_018974953.1//PREDICTED: uncharacterized protein LOC109106091 [Cyprinus carpio]
CcarpnewUN01948	3.18	NA	NA	NA	K05106//Eph receptor A5 [EC:2.7.10.1];K04612//calcium-sensing receptor;K19895//GDNF family receptor alpha 1	XP_016415952.1//PREDICTED: LOW QUALITY PROTEIN: uncharacterized protein LOC107746320 [Sinocyclocheilus rhinocerous]
carp3301284	3.18	NA	NA	NA	K04573//neurofilament medium polypeptide (neurofilament 3);K04572//neurofilament light polypeptide	XP_016375901.1//PREDICTED: neurofilament light polypeptide-like [Sinocyclocheilus rhinocerous];XP_018963700.1//1
Ccarpnew4600057	3.17	NA	NA	NA	K05204//glutamate receptor, ionotropic kainate 4;K02366//glucuronyl/N-acetylglucosaminyl transferase EXT1 [EC:2.4.1.224 2.4.1.225];K21871//M-phase phosphoprotein 8	XP_017209257.1//uncharacterized protein LOC103909690 [Danio rerio]
carp0101545	3.16	GO:0005615//extracellular space;GO:0005614//interstitial matrix;GO:0005578//proteinaceous extracellular matrix	GO:0070052//collagen V binding;GO:0005518//collagen binding;GO:0005178//integrin binding;GO:0008201//heparin binding	GO:0007160//cell-matrix adhesion;GO:0030198//extracellular matrix organization;GO:0010811//positive regulation of cell-substrate adhesion	K08119//extracellular matrix protein 2	XP_016302392.1//PREDICTED: extracellular matrix protein 2-like [Sinocyclocheilus anshuiensis];KTG35800.1//1
carpUN04262	1.13	GO:0005634//nucleus;GO:0005730//nucleolus;GO:0016607//nuclear speck;GO:0005739//mitochondrion;GO:0055037//recycling endosome;GO:0005776//autophagosome	GO:0003723//RNA binding;GO:0003682//chromatin binding;GO:0017137//Rab GTPase binding;GO:0005096//GTPase activator activity	GO:0006886//intracellular protein transport;GO:2000785//regulation of autophagosome assembly;GO:0090630//activation of GTPase activity;GO:0045444//fat cell differentiation;GO:0031338//regulation of vesicle fusion;GO:0019216//regulation of lipid metabolic process;GO:0007517//muscle organ development	K14834//nucleolar complex protein 3;K20167//TBC1 domain family member 14	XP_016296416.1//1;NP_001002863.1//nucleolar complex protein 3 homolog [Danio rerio];XP_016296417.1//PREDICTED: TBC1 domain family member 12-like isoform X2 [Sinocyclocheilus anshuiensis]
carp2201084	1.13	GO:0045171//intercellular bridge;GO:0005634//nucleus;GO:0042645//mitochondrial nucleoid;GO:0005739//mitochondrion;GO:0035770//ribonucleoprotein granule	GO:0003723//RNA binding;GO:0004672//protein kinase activity;GO:0019843//rRNA binding	GO:1902775//mitochondrial large ribosomal subunit assembly;GO:0045333//cellular respiration	K18190//FAST kinase domain-containing protein 2	XP_018961774.1//1
carp2200184	1.13	GO:0005634//nucleus;GO:0005730//nucleolus;GO:0005813//centrosome	GO:0019213//deacetylase activity;GO:0016798//hydrolase activity, acting on glycosyl bonds	GO:0051725//protein de-ADP-ribosylation;GO:0042278//purine nucleoside metabolic process;GO:0006974//cellular response to DNA damage stimulus;GO:0007420//brain development	K04573//neurofilament medium polypeptide (neurofilament 3);K15261//poly [ADP-ribose] polymerase 10/14/15 [EC:2.4.2.30];K19538//retinitis pigmentosa 1;K04574//neurofilament heavy polypeptide;K04952//cyclic nucleotide gated channel beta 1;K15212//TATA box-binding protein-associated factor RNA polymerase I subunit A	XP_016147990.1//1;XP_016297860.1//1
carp1100466	1.13	GO:0016020//membrane;GO:0016604//nuclear body;GO:0005829//cytosol;GO:0016021//integral component of membrane;GO:0005739//mitochondrion;GO:0005737//cytoplasm;GO:0005844//polysome	GO:0004829//threonine-tRNA ligase activity;GO:0042802//identical protein binding;GO:0005525//GTP binding;GO:0008134//transcription factor binding	GO:0007275//multicellular organism development;GO:0006351//transcription, DNA-templated	K06944//uncharacterized protein	KTF74467.1//1
Ccarpnew1000093	1.13	NA	NA	NA	K13198//KH domain-containing, RNA-binding, signal transduction-associated protein 1	XP_018930367.1//PREDICTED: KH domain-containing, RNA-binding, signal transduction-associated protein 1-like [Cyprinus carpio]
carp0101858	1.13	GO:0005887//integral component of plasma membrane;GO:0016021//integral component of membrane	NA	GO:2000077//negative regulation of type B pancreatic cell development;GO:0090104//pancreatic epsilon cell differentiation;GO:0042246//tissue regeneration;GO:2000227//negative regulation of pancreatic A cell differentiation	K00681//gamma-glutamyltranspeptidase / glutathione hydrolase [EC:2.3.2.2 3.4.19.13];K13624//ceruloplasmin [EC:1.16.3.1]	XP_018953241.1//1
carp3500366	1.12	GO:0005654//nucleoplasm;GO:0005643//nuclear pore;GO:0005634//nucleus;GO:0005635//nuclear envelope;GO:0005829//cytosol;GO:0016021//integral component of membrane;GO:0016363//nuclear matrix;GO:0005737//cytoplasm	GO:0008536//Ran GTPase binding;GO:0000049//tRNA binding	GO:0006886//intracellular protein transport;GO:0071528//tRNA re-export from nucleus;GO:0006409//tRNA export from nucleus	K14288//exportin-T	NP_001038317.1//exportin-T [Danio rerio];XP_016101121.1//1
carp1601127	1.12	GO:0005654//nucleoplasm;GO:0005829//cytosol;GO:0000139//Golgi membrane	NA	GO:0048208//COPII vesicle coating	K15502//serine/threonine-protein phosphatase 6 regulatory ankyrin repeat subunit A	XP_016414735.1//PREDICTED: serine/threonine-protein phosphatase 6 regulatory ankyrin repeat subunit A isoform X1 [Sinocyclocheilus rhinocerous];XP_018918735.1//1
carp1500924	1.12	GO:0045335//phagocytic vesicle;GO:0016021//integral component of membrane;GO:0005737//cytoplasm	GO:0008425//2-polyprenyl-6-methoxy-1,4-benzoquinone methyltransferase activity;GO:0008757//S-adenosylmethionine-dependent methyltransferase activity;GO:0008168//methyltransferase activity	GO:0006744//ubiquinone biosynthetic process;GO:0032259//methylation	K18162//NADH dehydrogenase [ubiquinone] 1 alpha subcomplex assembly factor 5 [EC:2.1.1.-];K05929//phosphoethanolamine N-methyltransferase [EC:2.1.1.103];K12502//MPBQ/MSBQ methyltransferase [EC:2.1.1.295]	KTF82457.1//1
carp1500907	1.12	GO:0005790//smooth endoplasmic reticulum;GO:0016020//membrane;GO:0070062//extracellular exosome;GO:0005788//endoplasmic reticulum lumen;GO:0005783//endoplasmic reticulum;GO:1903561//extracellular vesicle;GO:0005737//cytoplasm;GO:0012505//endomembrane system;GO:0035578//azurophil granule lumen;GO:0031205//endoplasmic reticulum Sec complex;GO:0005829//cytosol;GO:0016021//integral component of membr…	GO:0051787//misfolded protein binding;GO:0004860//protein kinase inhibitor activity;GO:0016301//kinase activity;GO:0051087//chaperone binding;GO:0019901//protein kinase binding	GO:0043687//post-translational protein modification;GO:0006986//response to unfolded protein;GO:0051603//proteolysis involved in cellular protein catabolic process;GO:0051607//defense response to virus;GO:0043066//negative regulation of apoptotic process;GO:0070417//cellular response to cold;GO:1903912//negative regulation of endoplasmic reticulum stress-induced eIF2 alpha phosphorylation;GO:0044…	K09523//DnaJ homolog subfamily C member 3	KTG03118.1//1;XP_016365150.1//PREDICTED: dnaJ homolog subfamily C member 3 [Sinocyclocheilus rhinocerous]
carp1300492	1.12	GO:0012505//endomembrane system;GO:0016020//membrane;GO:0005783//endoplasmic reticulum;GO:0005791//rough endoplasmic reticulum;GO:0005829//cytosol;GO:0030176//integral component of endoplasmic reticulum membrane;GO:0016021//integral component of membrane;GO:0005789//endoplasmic reticulum membrane;GO:0045169//fusome	GO:0043022//ribosome binding	GO:0042335//cuticle development;GO:0007391//dorsal closure;GO:0008258//head involution;GO:0016049//cell growth;GO:0048812//neuron projection morphogenesis;GO:0036498//IRE1-mediated unfolded protein response;GO:0045047//protein targeting to ER;GO:0034341//response to interferon-gamma;GO:0048793//pronephros development;GO:0015031//protein transport;GO:0010942//positive regulation of cell death;GO:0…	K10956//protein transport protein SEC61 subunit alpha	KTF82609.1//1;XP_016126573.1//PREDICTED: protein transport protein Sec61 subunit alpha-like 1 [Sinocyclocheilus grahami]
carp0101820	1.12	GO:0070062//extracellular exosome;GO:0002189//ribose phosphate diphosphokinase complex;GO:0043234//protein complex;GO:0005829//cytosol	GO:0000287//magnesium ion binding;GO:0004749//ribose phosphate diphosphokinase activity;GO:0005524//ATP binding;GO:0016301//kinase activity;GO:0042802//identical protein binding;GO:0019003//GDP binding;GO:0016208//AMP binding;GO:0042803//protein homodimerization activity;GO:0043531//ADP binding;GO:0030246//carbohydrate binding	GO:0007399//nervous system development;GO:0046101//hypoxanthine biosynthetic process;GO:0031100//animal organ regeneration;GO:0009116//nucleoside metabolic process;GO:0009165//nucleotide biosynthetic process;GO:0006139//nucleobase-containing compound metabolic process;GO:0008584//male gonad development;GO:0006167//AMP biosynthetic process;GO:0019693//ribose phosphate metabolic process;GO:0006221/…	K00948//ribose-phosphate pyrophosphokinase [EC:2.7.6.1]	XP_016400281.1//PREDICTED: ribose-phosphate pyrophosphokinase 1-like isoform X4 [Sinocyclocheilus rhinocerous];XP_016400280.1//PREDICTED: ribose-phosphate pyrophosphokinase 1-like isoform X3 [Sinocyclocheilus rhinocerous];KTF86818.1//1
carp0700311	1.12	GO:0031314//extrinsic component of mitochondrial inner membrane;GO:0005743//mitochondrial inner membrane;GO:0005739//mitochondrion	GO:0003723//RNA binding;GO:0005525//GTP binding;GO:0003924//GTPase activity	GO:0042254//ribosome biogenesis;GO:0010941//regulation of cell death;GO:0032543//mitochondrial translation;GO:0043457//regulation of cellular respiration;GO:0006915//apoptotic process	K19832//nitric oxide-associated protein 1	KTF81131.1//1;XP_016353897.1//PREDICTED: nitric oxide-associated protein 1-like [Sinocyclocheilus anshuiensis]
carpUN07474	1.14	GO:0043231//intracellular membrane-bounded organelle;GO:0016021//integral component of membrane	GO:0015020//glucuronosyltransferase activity;GO:0016758//transferase activity, transferring hexosyl groups	GO:0008152//metabolic process	K00699//glucuronosyltransferase [EC:2.4.1.17]	XP_016104973.1//1;XP_016375372.1//PREDICTED: UDP-glucuronosyltransferase 2C1-like isoform X2 [Sinocyclocheilus rhinocerous];XP_018922379.1//1;XP_018922378.1//PREDICTED: UDP-glucuronosyltransferase 2C1-like isoform X1 [Cyprinus carpio]
carpUN02052	1.14	GO:0016020//membrane;GO:0005654//nucleoplasm;GO:0005730//nucleolus;GO:0005737//cytoplasm	GO:0003723//RNA binding;GO:0004004//ATP-dependent RNA helicase activity;GO:0005524//ATP binding;GO:0004386//helicase activity;GO:0003676//nucleic acid binding	GO:0006397//mRNA processing;GO:0008625//extrinsic apoptotic signaling pathway via death domain receptors;GO:0008380//RNA splicing;GO:0010501//RNA secondary structure unwinding;GO:0006364//rRNA processing	K14777//ATP-dependent RNA helicase DDX47/RRP3 [EC:3.6.4.13]	XP_016358936.1//1
carpUN00690	1.14	GO:0005634//nucleus;GO:0016021//integral component of membrane;GO:0005622//intracellular	GO:0035257//nuclear hormone receptor binding;GO:0030374//ligand-dependent nuclear receptor transcription coactivator activity	GO:1902083//negative regulation of peptidyl-cysteine S-nitrosylation;GO:1903204//negative regulation of oxidative stress-induced neuron death;GO:0045944//positive regulation of transcription from RNA polymerase II promoter;GO:0006351//transcription, DNA-templated;GO:1900408//negative regulation of cellular response to oxidative stress	K21841//TBC1 domain family member 24;K20634//Rho GTPase-activating protein 9;K12587//exosome complex component MTR3	XP_018938333.1//1;XP_016319418.1//PREDICTED: nuclear receptor coactivator 7-like isoform X1 [Sinocyclocheilus anshuiensis]
carp4600191	1.14	GO:0016021//integral component of membrane;GO:0005789//endoplasmic reticulum membrane;GO:0005578//proteinaceous extracellular matrix	GO:0102341//3-oxo-lignoceroyl-CoA reductase activity;GO:0001968//fibronectin binding;GO:0102340//3-oxo-behenoyl-CoA reductase activity;GO:0102339//3-oxo-arachidoyl-CoA reductase activity;GO:0005518//collagen binding;GO:0102342//3-oxo-cerotoyl-CoA reductase activity;GO:0004303//estradiol 17-beta-dehydrogenase activity;GO:0016509//long-chain-3-hydroxyacyl-CoA dehydrogenase activity;GO:0008201//hepa…	GO:0030308//negative regulation of cell growth;GO:0010884//positive regulation of lipid storage;GO:0030198//extracellular matrix organization;GO:0032876//negative regulation of DNA endoreduplication;GO:0014067//negative regulation of phosphatidylinositol 3-kinase signaling;GO:0006703//estrogen biosynthetic process;GO:0006633//fatty acid biosynthetic process;GO:0035338//long-chain fatty-acyl-CoA b…	K10251//17beta-estradiol 17-dehydrogenase / very-long-chain 3-oxoacyl-CoA reductase [EC:1.1.1.62 1.1.1.330]	XP_016358719.1//1
carp0101871	1.14	GO:0033179//proton-transporting V-type ATPase, V0 domain;GO:0010008//endosome membrane;GO:0000220//vacuolar proton-transporting V-type ATPase, V0 domain;GO:0005903//brush border;GO:0016324//apical plasma membrane;GO:0031526//brush border membrane;GO:0005829//cytosol;GO:0016021//integral component of membrane;GO:0005886//plasma membrane;GO:0016471//vacuolar proton-transporting V-type ATPase comple…	GO:0016787//hydrolase activity;GO:0051117//ATPase binding;GO:0015078//hydrogen ion transmembrane transporter activity;GO:0046961//proton-transporting ATPase activity, rotational mechanism	GO:0006879//cellular iron ion homeostasis;GO:0008286//insulin receptor signaling pathway;GO:0034220//ion transmembrane transport;GO:0006885//regulation of pH;GO:0036295//cellular response to increased oxygen levels;GO:0090383//phagosome acidification;GO:0070072//vacuolar proton-transporting V-type ATPase complex assembly;GO:0001503//ossification;GO:0007035//vacuolar acidification;GO:1901998//toxi…	K02154//V-type H+-transporting ATPase subunit a	XP_014026158.1//1;XP_017307352.1//PREDICTED: V-type proton ATPase 116 kDa subunit a isoform X2 [Ictalurus punctatus]
carp0101855	1.14	GO:0005730//nucleolus;GO:0005763//mitochondrial small ribosomal subunit;GO:0005743//mitochondrial inner membrane;GO:0005739//mitochondrion	GO:0003723//RNA binding;GO:0019904//protein domain specific binding;GO:0050524//coenzyme-B sulfoethylthiotransferase activity;GO:0003735//structural constituent of ribosome	GO:0015948//methanogenesis;GO:0032543//mitochondrial translation;GO:0006412//translation;GO:0070126//mitochondrial translational termination;GO:0070124//mitochondrial translational initiation;GO:0070125//mitochondrial translational elongation	K17410//small subunit ribosomal protein S31	XP_018933425.1//1
carp0100448	1.14	GO:0005759//mitochondrial matrix;GO:0070062//extracellular exosome;GO:0005634//nucleus;GO:0042645//mitochondrial nucleoid;GO:0015630//microtubule cytoskeleton;GO:0005758//mitochondrial intermembrane space;GO:0005737//cytoplasm;GO:0005829//cytosol;GO:0005743//mitochondrial inner membrane;GO:0005739//mitochondrion;GO:0070552//BRISC complex	GO:0016597//amino acid binding;GO:0048027//mRNA 5'-UTR binding;GO:0008168//methyltransferase activity;GO:0042802//identical protein binding;GO:0042803//protein homodimerization activity;GO:0070905//serine binding;GO:0004372//glycine hydroxymethyltransferase activity;GO:0008732//L-allo-threonine aldolase activity;GO:0000900//translation repressor activity, nucleic acid binding;GO:0003682//chromati…	GO:0006565//L-serine catabolic process;GO:0009113//purine nucleobase biosynthetic process;GO:0046653//tetrahydrofolate metabolic process;GO:0034340//response to type I interferon;GO:0017148//negative regulation of translation;GO:0006544//glycine metabolic process;GO:0045329//carnitine biosynthetic process;GO:0006564//L-serine biosynthetic process;GO:0035999//tetrahydrofolate interconversion;GO:00…	K00600//glycine hydroxymethyltransferase [EC:2.1.2.1]	KTF89058.1//1
Ccarpnew4700018	1.14	NA	GO:0008705//methionine synthase activity;GO:0031419//cobalamin binding;GO:0008270//zinc ion binding	GO:0042558//pteridine-containing compound metabolic process	K00548//5-methyltetrahydrofolate--homocysteine methyltransferase [EC:2.1.1.13]	XP_017570814.1//PREDICTED: methionine synthase [Pygocentrus nattereri]
Ccarpnew4000048	1.14	GO:0005622//intracellular	GO:0005525//GTP binding	GO:0007264//small GTPase mediated signal transduction	K07949//ADP-ribosylation factor-like protein 5A	XP_018941870.1//PREDICTED: ADP-ribosylation factor-like protein 5A [Cyprinus carpio]
Ccarpnew0100202	1.14	NA	NA	NA	K17093//annexin A4	XP_016415825.1//PREDICTED: annexin A4-like [Sinocyclocheilus rhinocerous]
Ccarpnew1700094	1.14	GO:0072546//ER membrane protein complex;GO:0016021//integral component of membrane	NA	GO:0034975//protein folding in endoplasmic reticulum;GO:0000045//autophagosome assembly	NA	XP_018959772.1//PREDICTED: ER membrane protein complex subunit 6-like [Cyprinus carpio]
carpUN09416	1.15	GO:0016020//membrane;GO:0010494//cytoplasmic stress granule;GO:0005840//ribosome;GO:0005741//mitochondrial outer membrane;GO:0005850//eukaryotic translation initiation factor 2 complex;GO:0005737//cytoplasm;GO:0097451//glial limiting end-foot;GO:0005829//cytosol;GO:0016021//integral component of membrane;GO:0044207//translation initiation ternary complex;GO:0033290//eukaryotic 48S preinitiation c…	GO:0043022//ribosome binding;GO:0003723//RNA binding;GO:0003743//translation initiation factor activity;GO:0022857//transmembrane transporter activity	GO:0034198//cellular response to amino acid starvation;GO:0034976//response to endoplasmic reticulum stress;GO:2000676//positive regulation of type B pancreatic cell apoptotic process;GO:0034644//cellular response to UV;GO:0043558//regulation of translational initiation in response to stress;GO:0055085//transmembrane transport;GO:0032057//negative regulation of translational initiation in respons…	K03237//translation initiation factor 2 subunit 1	XP_018935981.1//PREDICTED: eukaryotic translation initiation factor 2 subunit 1 [Cyprinus carpio];KTF90718.1//1
carp4300649	1.15	GO:0016020//membrane;GO:0005788//endoplasmic reticulum lumen;GO:0005615//extracellular space;GO:0005783//endoplasmic reticulum;GO:0005634//nucleus;GO:0005737//cytoplasm;GO:0034663//endoplasmic reticulum chaperone complex;GO:0016021//integral component of membrane;GO:0005886//plasma membrane	GO:0051082//unfolded protein binding	GO:0006457//protein folding;GO:0060250//germ-line stem-cell niche homeostasis;GO:0016556//mRNA modification;GO:0007155//cell adhesion;GO:0036498//IRE1-mediated unfolded protein response;GO:0032781//positive regulation of ATPase activity;GO:0036098//male germ-line stem cell population maintenance;GO:2001046//positive regulation of integrin-mediated signaling pathway	K09517//DnaJ homolog subfamily B member 11	XP_016141904.1//1
carp3900220	1.15	GO:0005759//mitochondrial matrix;GO:0005634//nucleus;GO:0005622//intracellular;GO:0005739//mitochondrion	GO:0003723//RNA binding;GO:0003746//translation elongation factor activity;GO:0005525//GTP binding;GO:0004781//sulfate adenylyltransferase (ATP) activity;GO:0003924//GTPase activity	GO:0070125//mitochondrial translational elongation	K02355//elongation factor G	XP_016358781.1//1
carp2700110	1.15	GO:0070062//extracellular exosome;GO:0031415//NatA complex;GO:0016020//membrane;GO:0005634//nucleus;GO:0005667//transcription factor complex;GO:0005829//cytosol;GO:0005737//cytoplasm	GO:0043022//ribosome binding;GO:0004596//peptide alpha-N-acetyltransferase activity;GO:0003723//RNA binding;GO:0008080//N-acetyltransferase activity;GO:0016740//transferase activity;GO:0016407//acetyltransferase activity	GO:0030154//cell differentiation;GO:0001525//angiogenesis;GO:0006351//transcription, DNA-templated;GO:0043066//negative regulation of apoptotic process;GO:0045893//positive regulation of transcription, DNA-templated;GO:0017196//N-terminal peptidyl-methionine acetylation;GO:0006474//N-terminal protein amino acid acetylation;GO:0050821//protein stabilization	K20792//N-alpha-acetyltransferase 15/16, NatA auxiliary subunit	XP_016409471.1//1;XP_016409464.1//PREDICTED: N-alpha-acetyltransferase 15, NatA auxiliary subunit-like isoform X1 [Sinocyclocheilus rhinocerous]
carp2700063	1.15	GO:0016020//membrane;GO:0016021//integral component of membrane;GO:0005789//endoplasmic reticulum membrane	GO:0030246//carbohydrate binding	GO:1900176//negative regulation of nodal signaling pathway involved in determination of lateral mesoderm left/right asymmetry;GO:0009966//regulation of signal transduction;GO:0031648//protein destabilization	K01599//uroporphyrinogen decarboxylase [EC:4.1.1.37];K21797//phosphatidylinositol 4-phosphatase [EC:3.1.3.-]	XP_018953337.1//1
carp1400829	1.15	GO:0016020//membrane;GO:0005730//nucleolus;GO:0005737//cytoplasm	GO:0003723//RNA binding;GO:0004004//ATP-dependent RNA helicase activity;GO:0005524//ATP binding;GO:0004386//helicase activity;GO:0003676//nucleic acid binding	GO:0010501//RNA secondary structure unwinding;GO:0006364//rRNA processing	K14807//ATP-dependent RNA helicase DDX51/DBP6 [EC:3.6.4.13]	KTF76615.1//1
carp1100276	1.15	GO:0070062//extracellular exosome;GO:0005634//nucleus;GO:0005615//extracellular space;GO:0005622//intracellular;GO:0016363//nuclear matrix;GO:0031982//vesicle;GO:0005737//cytoplasm;GO:0005578//proteinaceous extracellular matrix;GO:0031093//platelet alpha granule lumen;GO:0009986//cell surface;GO:0031091//platelet alpha granule;GO:0005576//extracellular region;GO:0005604//basement membrane;GO:0031…	GO:0005518//collagen binding;GO:0005509//calcium ion binding;GO:0050840//extracellular matrix binding	GO:0042127//regulation of cell proliferation;GO:0051216//cartilage development;GO:0010595//positive regulation of endothelial cell migration;GO:0030916//otic vesicle formation;GO:0009629//response to gravity;GO:0045471//response to ethanol;GO:0002576//platelet degranulation;GO:0071363//cellular response to growth factor stimulus;GO:0033591//response to L-ascorbic acid;GO:0001937//negative regulat…	K10402//kinesin family member 20;K08136//sparc/osteonectin, cwcv and kazal-like domains proteoglycan (testican);K12819//pre-mRNA-processing factor SLU7	XP_018929745.1//1;KTG06056.1//hypothetical protein cypCar_00005919, partial [Cyprinus carpio]
Ccarpnew3400054	1.15	GO:0005753//mitochondrial proton-transporting ATP synthase complex;GO:0016021//integral component of membrane	NA	NA	K18194//up-regulated during skeletal muscle growth protein 5	XP_016326007.1//PREDICTED: up-regulated during skeletal muscle growth protein 5-like [Sinocyclocheilus anshuiensis]
carp0600034	1.15	GO:0005759//mitochondrial matrix;GO:0070062//extracellular exosome;GO:0030424//axon;GO:0030141//secretory granule;GO:0005829//cytosol;GO:0005739//mitochondrion;GO:0005737//cytoplasm	GO:0004081//bis(5'-nucleosyl)-tetraphosphatase (asymmetrical) activity;GO:0004820//glycine-tRNA ligase activity;GO:0005524//ATP binding;GO:0042802//identical protein binding;GO:0046983//protein dimerization activity	GO:0070150//mitochondrial glycyl-tRNA aminoacylation;GO:0015966//diadenosine tetraphosphate biosynthetic process;GO:0035167//larval lymph gland hemopoiesis;GO:0006426//glycyl-tRNA aminoacylation;GO:0006418//tRNA aminoacylation for protein translation;GO:0048813//dendrite morphogenesis	K01880//glycyl-tRNA synthetase [EC:6.1.1.14]	XP_016427063.1//1
carp3301379	1.08	GO:0016020//membrane;GO:0005788//endoplasmic reticulum lumen;GO:0005615//extracellular space;GO:0005783//endoplasmic reticulum;GO:0005634//nucleus;GO:0005737//cytoplasm;GO:0034663//endoplasmic reticulum chaperone complex;GO:0016021//integral component of membrane;GO:0005886//plasma membrane	GO:0051082//unfolded protein binding	GO:0006457//protein folding;GO:0060250//germ-line stem-cell niche homeostasis;GO:0016556//mRNA modification;GO:0007155//cell adhesion;GO:0036498//IRE1-mediated unfolded protein response;GO:0032781//positive regulation of ATPase activity;GO:0036098//male germ-line stem cell population maintenance;GO:2001046//positive regulation of integrin-mediated signaling pathway	K09517//DnaJ homolog subfamily B member 11	XP_016398420.1//PREDICTED: dnaJ homolog subfamily B member 11 [Sinocyclocheilus rhinocerous];XP_016141904.1//1
carp3000249	1.08	GO:0016020//membrane;GO:0031965//nuclear membrane;GO:0005887//integral component of plasma membrane;GO:0005794//Golgi apparatus;GO:0016021//integral component of membrane;GO:0005789//endoplasmic reticulum membrane;GO:0005886//plasma membrane;GO:0000139//Golgi membrane	GO:0003723//RNA binding;GO:0015129//lactate transmembrane transporter activity;GO:0008028//monocarboxylic acid transmembrane transporter activity;GO:0015293//symporter activity;GO:0050833//pyruvate transmembrane transporter activity	GO:0055085//transmembrane transport;GO:0006090//pyruvate metabolic process;GO:0050900//leukocyte migration;GO:0035879//plasma membrane lactate transport;GO:0015718//monocarboxylic acid transport;GO:0006629//lipid metabolic process	K08189//MFS transporter, MCP family, solute carrier family 16 (monocarboxylic acid transporters), member 13	KTG33332.1//1
carp1000907	1.08	GO:0005759//mitochondrial matrix;GO:0016020//membrane;GO:0005829//cytosol;GO:0005622//intracellular;GO:0005739//mitochondrion;GO:0005852//eukaryotic translation initiation factor 3 complex;GO:0005737//cytoplasm	GO:0005524//ATP binding;GO:0015416//ATPase-coupled organic phosphonate transmembrane transporter activity;GO:0005506//iron ion binding;GO:0042626//ATPase activity, coupled to transmembrane movement of substances;GO:0102025//ATPase-coupled thiosulfate transmembrane transporter activity;GO:0102026//ferric dicitrate transporter activity;GO:0015419//ATPase-coupled sulfate transmembrane transporter ac…	GO:0006415//translational termination;GO:0000054//ribosomal subunit export from nucleus;GO:0043524//negative regulation of neuron apoptotic process;GO:0016049//cell growth;GO:0016032//viral process;GO:0006413//translational initiation;GO:0060702//negative regulation of endoribonuclease activity;GO:0000291//nuclear-transcribed mRNA catabolic process, exonucleolytic;GO:0070481//nuclear-transcribed …	K06174//ATP-binding cassette, sub-family E, member 1	KTF94492.1//1;KTG01482.1//1
carp1000689	1.08	GO:0005622//intracellular	GO:0046872//metal ion binding;GO:0016301//kinase activity	NA	K06685//MOB kinase activator 1	KTG03830.1//1;XP_018943114.1//PREDICTED: LOW QUALITY PROTEIN: MOB kinase activator 3A-like [Cyprinus carpio]
carp0201015	1.08	GO:0000784//nuclear chromosome, telomeric region;GO:0005634//nucleus;GO:0000791//euchromatin;GO:0030529//intracellular ribonucleoprotein complex;GO:0005737//cytoplasm	GO:0008098//5S rRNA primary transcript binding;GO:0003729//mRNA binding;GO:0003677//DNA binding;GO:1990825//sequence-specific mRNA binding;GO:0003723//RNA binding;GO:0008266//poly(U) RNA binding;GO:0000049//tRNA binding	GO:0042780//tRNA 3'-end processing;GO:0006396//RNA processing;GO:0008334//histone mRNA metabolic process;GO:0075522//IRES-dependent viral translational initiation;GO:1903608//protein localization to cytoplasmic stress granule;GO:0006409//tRNA export from nucleus;GO:0071045//nuclear histone mRNA catabolic process;GO:0001682//tRNA 5'-leader removal;GO:0008033//tRNA processing;GO:0006400//tRNA modif…	K11090//lupus La protein	KTG03326.1//1
Ccarpnew0700080	1.08	NA	NA	NA	K17558//protein phosphatase 1 regulatory subunit 15B	XP_016392466.1//PREDICTED: protein phosphatase 1 regulatory subunit 15B-like isoform X1 [Sinocyclocheilus rhinocerous]
Ccarpnew2300328	1.08	GO:0005737//cytoplasm	GO:0005524//ATP binding;GO:0004824//lysine-tRNA ligase activity;GO:0003676//nucleic acid binding	GO:0006430//lysyl-tRNA aminoacylation	K04567//lysyl-tRNA synthetase, class II [EC:6.1.1.6]	XP_016405581.1//PREDICTED: lysine--tRNA ligase-like isoform X2 [Sinocyclocheilus rhinocerous];XP_016405580.1//1
carp4100596	1.09	GO:0005634//nucleus;GO:0005739//mitochondrion;GO:0005737//cytoplasm	GO:0008483//transaminase activity;GO:0004047//aminomethyltransferase activity	GO:0014706//striated muscle tissue development;GO:0048671//negative regulation of collateral sprouting;GO:0042692//muscle cell differentiation;GO:0043403//skeletal muscle tissue regeneration;GO:0006546//glycine catabolic process;GO:0030517//negative regulation of axon extension	K00605//aminomethyltransferase [EC:2.1.2.10]	XP_018964638.1//1;XP_017578701.1//PREDICTED: aminomethyltransferase, mitochondrial [Pygocentrus nattereri];XP_017578700.1//PREDICTED: interferon-related developmental regulator 2 isoform X2 [Pygocentrus nattereri];XP_017578698.1//PREDICTED: interferon-related developmental regulator 2 isoform X1 [Pygocentrus nattereri]
carp2300173	1.09	GO:0031258//lamellipodium membrane;GO:0005783//endoplasmic reticulum;GO:0009986//cell surface;GO:0005887//integral component of plasma membrane;GO:0016021//integral component of membrane;GO:0005886//plasma membrane	GO:0046873//metal ion transmembrane transporter activity;GO:0005385//zinc ion transmembrane transporter activity	GO:0055113//epiboly involved in gastrulation with mouth forming second;GO:1903615//positive regulation of protein tyrosine phosphatase activity;GO:0006882//cellular zinc ion homeostasis;GO:0050861//positive regulation of B cell receptor signaling pathway;GO:0010043//response to zinc ion;GO:0006829//zinc II ion transport;GO:0030890//positive regulation of B cell proliferation;GO:0071578//zinc II i…	K14712//solute carrier family 39 (zinc transporter), member 6	KTG18819.1//1;KTG38942.1//hypothetical protein cypCar_00036902 [Cyprinus carpio]
carp1300557	1.09	NA	GO:0008270//zinc ion binding	NA	K08816//vaccinia related kinase [EC:2.7.11.1]	XP_018936010.1//PREDICTED: uncharacterized protein LOC109063391 isoform X4 [Cyprinus carpio];XP_018936008.1//1
carp1100142	1.09	GO:0070062//extracellular exosome;GO:0005634//nucleus;GO:0005654//nucleoplasm;GO:0005925//focal adhesion;GO:0005802//trans-Golgi network;GO:0005737//cytoplasm;GO:0030496//midbody;GO:0005829//cytosol;GO:0005739//mitochondrion	GO:0008233//peptidase activity;GO:0004177//aminopeptidase activity;GO:0097718//disordered domain specific binding;GO:0008235//metalloexopeptidase activity;GO:0030145//manganese ion binding	GO:0006508//proteolysis	K11142//cytosol aminopeptidase [EC:3.4.11.1 3.4.11.5]	KTF87677.1//1;XP_016415527.1//PREDICTED: cytosol aminopeptidase-like [Sinocyclocheilus rhinocerous]
carp1100014	1.09	GO:0005654//nucleoplasm;GO:0005634//nucleus;GO:0005736//DNA-directed RNA polymerase I complex	GO:0003899//DNA-directed 5'-3' RNA polymerase activity;GO:0003677//DNA binding;GO:0003682//chromatin binding;GO:0008270//zinc ion binding;GO:0001054//RNA polymerase I activity	GO:0006363//termination of RNA polymerase I transcription;GO:0045815//positive regulation of gene expression, epigenetic;GO:1904750//negative regulation of protein localization to nucleolus;GO:0014032//neural crest cell development;GO:0006361//transcription initiation from RNA polymerase I promoter;GO:0006360//transcription from RNA polymerase I promoter;GO:0048703//embryonic viscerocranium morph…	K10599//pre-mRNA-processing factor 19 [EC:2.3.2.27];K02999//DNA-directed RNA polymerase I subunit RPA1 [EC:2.7.7.6]	XP_016305222.1//1;XP_018945464.1//PREDICTED: pre-mRNA-processing factor 19 [Cyprinus carpio]
carp0400243	1.09	GO:0005829//cytosol;GO:0005782//peroxisomal matrix;GO:0005741//mitochondrial outer membrane;GO:0005777//peroxisome;GO:0005778//peroxisomal membrane	GO:0008445//D-aspartate oxidase activity;GO:0005102//receptor binding;GO:0048037//cofactor binding;GO:0003884//D-amino-acid oxidase activity;GO:0046983//protein dimerization activity;GO:0071949//FAD binding	GO:0007320//insemination;GO:0042445//hormone metabolic process;GO:0006531//aspartate metabolic process;GO:0006551//leucine metabolic process;GO:0046416//D-amino acid metabolic process;GO:0070178//D-serine metabolic process;GO:0006533//aspartate catabolic process;GO:0042416//dopamine biosynthetic process;GO:0036088//D-serine catabolic process;GO:0019478//D-amino acid catabolic process;GO:0034641//…	K00272//D-aspartate oxidase [EC:1.4.3.1];K00273//D-amino-acid oxidase [EC:1.4.3.3]	KTG43482.1//1;XP_016370674.1//PREDICTED: D-aspartate oxidase-like [Sinocyclocheilus rhinocerous]
Ccarpnew1400106	1.09	NA	NA	NA	K00799//glutathione S-transferase [EC:2.5.1.18]	KTG31666.1//hypothetical protein cypCar_00005678 [Cyprinus carpio]
Ccarpnew2200090	1.09	NA	NA	NA	K09495//T-complex protein 1 subunit gamma	XP_016409996.1//PREDICTED: T-complex protein 1 subunit gamma [Sinocyclocheilus rhinocerous]
CcarpnewUN01300	1.11	NA	NA	NA	K14295//nuclear pore complex protein Nup50	XP_016413206.1//PREDICTED: nuclear pore complex protein Nup50 [Sinocyclocheilus rhinocerous]
carp1900308	1.11	GO:0005790//smooth endoplasmic reticulum;GO:0016020//membrane;GO:0005788//endoplasmic reticulum lumen;GO:0005615//extracellular space;GO:0005783//endoplasmic reticulum;GO:0042470//melanosome;GO:0016529//sarcoplasmic reticulum;GO:0030496//midbody;GO:0012505//endomembrane system;GO:0034663//endoplasmic reticulum chaperone complex;GO:0005667//transcription factor complex;GO:0005829//cytosol;GO:00160…	GO:0003723//RNA binding;GO:0005524//ATP binding;GO:0019903//protein phosphatase binding;GO:0051082//unfolded protein binding;GO:0005509//calcium ion binding;GO:0050750//low-density lipoprotein particle receptor binding;GO:0046790//virion binding;GO:0003700//DNA binding transcription factor activity	GO:0043687//post-translational protein modification;GO:0030970//retrograde protein transport, ER to cytosol;GO:0043666//regulation of phosphoprotein phosphatase activity;GO:0034976//response to endoplasmic reticulum stress;GO:0006950//response to stress;GO:0007494//midgut development;GO:0031247//actin rod assembly;GO:0007179//transforming growth factor beta receptor signaling pathway;GO:0044267//…	K09487//heat shock protein 90kDa beta	KTF83777.1//1
carpUN09336	1.1	GO:0005829//cytosol;GO:0016021//integral component of membrane;GO:0005737//cytoplasm	GO:0016627//oxidoreductase activity, acting on the CH-CH group of donors;GO:0004152//dihydroorotate dehydrogenase activity;GO:0004159//dihydrouracil dehydrogenase (NAD+) activity;GO:0017113//dihydropyrimidine dehydrogenase (NADP+) activity;GO:0005506//iron ion binding;GO:0050660//flavin adenine dinucleotide binding;GO:0051536//iron-sulfur cluster binding;GO:0042803//protein homodimerization activ…	GO:0007623//circadian rhythm;GO:0014070//response to organic cyclic compound;GO:0042493//response to drug;GO:0046135//pyrimidine nucleoside catabolic process;GO:0006214//thymidine catabolic process;GO:0006145//purine nucleobase catabolic process;GO:0007568//aging;GO:0019483//beta-alanine biosynthetic process;GO:0006212//uracil catabolic process;GO:0019860//uracil metabolic process;GO:0007584//res…	K00207//dihydropyrimidine dehydrogenase (NADP+) [EC:1.3.1.2]	XP_020322846.1//dihydropyrimidine dehydrogenase [NADP(+)] [Oncorhynchus kisutch];XP_016140271.1//1
carp2600606	1.1	GO:0005759//mitochondrial matrix;GO:0070062//extracellular exosome;GO:0030424//axon;GO:0030141//secretory granule;GO:0005829//cytosol;GO:0005739//mitochondrion;GO:0005737//cytoplasm	GO:0004820//glycine-tRNA ligase activity;GO:0004081//bis(5'-nucleosyl)-tetraphosphatase (asymmetrical) activity;GO:0005524//ATP binding;GO:0042802//identical protein binding;GO:0046983//protein dimerization activity	GO:0070150//mitochondrial glycyl-tRNA aminoacylation;GO:0015966//diadenosine tetraphosphate biosynthetic process;GO:0035167//larval lymph gland hemopoiesis;GO:0006426//glycyl-tRNA aminoacylation;GO:0006418//tRNA aminoacylation for protein translation;GO:0048813//dendrite morphogenesis	K01880//glycyl-tRNA synthetase [EC:6.1.1.14]	XP_016427063.1//1
carp1300498	1.1	GO:0016020//membrane;GO:0005783//endoplasmic reticulum;GO:0030176//integral component of endoplasmic reticulum membrane;GO:0016021//integral component of membrane;GO:0044322//endoplasmic reticulum quality control compartment;GO:0000139//Golgi membrane	GO:0051787//misfolded protein binding;GO:0004571//mannosyl-oligosaccharide 1,2-alpha-mannosidase activity;GO:0005509//calcium ion binding	GO:0006986//response to unfolded protein;GO:0008152//metabolic process;GO:0030433//ubiquitin-dependent ERAD pathway;GO:0006491//N-glycan processing;GO:0097466//ubiquitin-dependent glycoprotein ERAD pathway;GO:1904382//mannose trimming involved in glycoprotein ERAD pathway;GO:0036498//IRE1-mediated unfolded protein response;GO:1904154//positive regulation of retrograde protein transport, ER to cyt…	K10084//ER degradation enhancer, mannosidase alpha-like 1	XP_018960808.1//1
carp2201226	1.1	GO:0016020//membrane;GO:0016323//basolateral plasma membrane;GO:0005783//endoplasmic reticulum;GO:0016324//apical plasma membrane;GO:0005737//cytoplasm;GO:0043025//neuronal cell body;GO:0005887//integral component of plasma membrane;GO:0005623//cell;GO:0032809//neuronal cell body membrane;GO:0014704//intercalated disc;GO:0030315//T-tubule;GO:0070062//extracellular exosome;GO:0043209//myelin sheat…	GO:0005524//ATP binding;GO:0051117//ATPase binding;GO:0051087//chaperone binding;GO:0031402//sodium ion binding;GO:0016791//phosphatase activity;GO:0019901//protein kinase binding;GO:0043395//heparan sulfate proteoglycan binding;GO:0030955//potassium ion binding;GO:0005391//sodium:potassium-exchanging ATPase activity;GO:0050998//nitric-oxide synthase binding;GO:0030506//ankyrin binding;GO:0043548…	GO:0008217//regulation of blood pressure;GO:0086013//membrane repolarization during cardiac muscle cell action potential;GO:0086009//membrane repolarization;GO:0010432//bract development;GO:0071260//cellular response to mechanical stimulus;GO:0002028//regulation of sodium ion transport;GO:0003143//embryonic heart tube morphogenesis;GO:0034220//ion transmembrane transport;GO:0008344//adult locomot…	K01539//sodium/potassium-transporting ATPase subunit alpha [EC:3.6.3.9]	XP_018603204.1//PREDICTED: sodium/potassium-transporting ATPase subunit alpha-1-like [Scleropages formosus];KTF75833.1//1;XP_020497844.1//sodium/potassium-transporting ATPase subunit alpha-1 isoform X2 [Labrus bergylta];XP_017557418.1//PREDICTED: sodium/potassium-transporting ATPase subunit alpha-1-like [Pygocentrus nattereri];XP_018613803.1//PREDICTED: sodium/potassium-transporting ATPase subuni…
carp1700021	1	GO:0031252//cell leading edge;GO:0016020//membrane;GO:0005938//cell cortex;GO:0005770//late endosome;GO:0030054//cell junction;GO:0031982//vesicle;GO:0005737//cytoplasm;GO:0035577//azurophil granule membrane;GO:0045335//phagocytic vesicle;GO:0060187//cell pole;GO:0005623//cell;GO:0005911//cell-cell junction;GO:0005829//cytosol;GO:0005886//plasma membrane;GO:0005769//early endosome;GO:0070382//exo…	GO:0019003//GDP binding;GO:0008565//protein transporter activity;GO:0017034//Rap guanyl-nucleotide exchange factor activity;GO:0017016//Ras GTPase binding;GO:0003924//GTPase activity;GO:0004767//sphingomyelin phosphodiesterase activity;GO:0004708//MAP kinase kinase activity;GO:0005525//GTP binding;GO:0017160//Ral GTPase binding;GO:0032403//protein complex binding	GO:0030713//ovarian follicle cell stalk formation;GO:0030833//regulation of actin filament polymerization;GO:2000301//negative regulation of synaptic vesicle exocytosis;GO:0007601//visual perception;GO:0007391//dorsal closure;GO:0050796//regulation of insulin secretion;GO:0097211//cellular response to gonadotropin-releasing hormone;GO:0003428//chondrocyte intercalation involved in growth plate ca…	K07836//Ras-related protein Rap-1B;K04353//Ras-related protein Rap-1A	XP_016414677.1//1;XP_016100093.1//PREDICTED: ras-related protein Rap-1A-like [Sinocyclocheilus grahami]
carp2500290	1	GO:0016020//membrane;GO:0005829//cytosol;GO:0016021//integral component of membrane;GO:0005737//cytoplasm;GO:0009328//phenylalanine-tRNA ligase complex	GO:0000287//magnesium ion binding;GO:0003723//RNA binding;GO:0004826//phenylalanine-tRNA ligase activity;GO:0002161//aminoacyl-tRNA editing activity;GO:0005524//ATP binding	GO:0006432//phenylalanyl-tRNA aminoacylation;GO:0006418//tRNA aminoacylation for protein translation;GO:0006412//translation;GO:0051290//protein heterotetramerization	K01890//phenylalanyl-tRNA synthetase beta chain [EC:6.1.1.20]	XP_016318108.1//1;XP_016386032.1//PREDICTED: LOW QUALITY PROTEIN: phenylalanine--tRNA ligase beta subunit [Sinocyclocheilus rhinocerous]
carp3300360	1.01	GO:0034774//secretory granule lumen;GO:0005634//nucleus;GO:0035578//azurophil granule lumen;GO:0005829//cytosol;GO:1904813//ficolin-1-rich granule lumen;GO:0005576//extracellular region;GO:0005737//cytoplasm	GO:0003723//RNA binding;GO:0003677//DNA binding;GO:0046872//metal ion binding;GO:0000166//nucleotide binding;GO:0003938//IMP dehydrogenase activity;GO:0003676//nucleic acid binding	GO:0001654//eye development;GO:0048066//developmental pigmentation;GO:0006177//GMP biosynthetic process;GO:0046651//lymphocyte proliferation;GO:0043312//neutrophil degranulation;GO:0006164//purine nucleotide biosynthetic process;GO:0009168//purine ribonucleoside monophosphate biosynthetic process;GO:0006183//GTP biosynthetic process	K00088//IMP dehydrogenase [EC:1.1.1.205]	XP_018611600.1//PREDICTED: inosine-5'-monophosphate dehydrogenase 1 isoform X5 [Scleropages formosus];KTF90369.1//1;XP_016134630.1//PREDICTED: inosine-5'-monophosphate dehydrogenase 1b-like isoform X3 [Sinocyclocheilus grahami];XP_016311948.1//PREDICTED: inosine-5'-monophosphate dehydrogenase 1b isoform X3 [Sinocyclocheilus anshuiensis]
carp2400155	1.01	GO:0030424//axon;GO:0005759//mitochondrial matrix;GO:0070062//extracellular exosome;GO:0043209//myelin sheath;GO:0043025//neuronal cell body;GO:0043204//perikaryon;GO:0009986//cell surface;GO:0043234//protein complex;GO:0005743//mitochondrial inner membrane;GO:0016021//integral component of membrane;GO:0005739//mitochondrion;GO:0005886//plasma membrane	GO:0003723//RNA binding;GO:0016597//amino acid binding;GO:0015182//L-asparagine transmembrane transporter activity;GO:0005290//L-histidine transmembrane transporter activity;GO:0015186//L-glutamine transmembrane transporter activity;GO:0015194//L-serine transmembrane transporter activity;GO:0030170//pyridoxal phosphate binding;GO:0047578//4-hydroxyglutamate transaminase activity;GO:0005313//L-glu…	GO:0043648//dicarboxylic acid metabolic process;GO:0008652//cellular amino acid biosynthetic process;GO:0019550//glutamate catabolic process to aspartate;GO:0006532//aspartate biosynthetic process;GO:0006869//lipid transport;GO:0019470//4-hydroxyproline catabolic process;GO:0045471//response to ethanol;GO:0006107//oxaloacetate metabolic process;GO:0009058//biosynthetic process;GO:0006814//sodium …	K14455//aspartate aminotransferase, mitochondrial [EC:2.6.1.1];K14994//solute carrier family 38 (sodium-coupled neutral amino acid transporter), member 7/8	ERE79836.1//1
Ccarpnew0800175	1.01	NA	NA	NA	K12493//ADP-ribosylation factor GTPase-activating protein 2/3	XP_018935957.1//PREDICTED: ADP-ribosylation factor GTPase-activating protein 2 isoform X1 [Cyprinus carpio]
carp0400785	1.01	GO:0005634//nucleus;GO:0005654//nucleoplasm;GO:0005730//nucleolus;GO:0000785//chromatin	GO:0016301//kinase activity;GO:0042802//identical protein binding;GO:0008270//zinc ion binding;GO:0016740//transferase activity;GO:0061733//peptide-lysine-N-acetyltransferase activity;GO:0008080//N-acetyltransferase activity	GO:0043280//positive regulation of cysteine-type endopeptidase activity involved in apoptotic process;GO:0000278//mitotic cell cycle;GO:0007507//heart development;GO:0009968//negative regulation of signal transduction;GO:0006275//regulation of DNA replication;GO:0018394//peptidyl-lysine acetylation;GO:0031101//fin regeneration;GO:1901796//regulation of signal transduction by p53 class mediator;GO…	K11268//N-acetyltransferase [EC:2.3.1.-];K14830//protein MAK11	KTG38682.1//1;XP_018962756.1//PREDICTED: p21-activated protein kinase-interacting protein 1 [Cyprinus carpio];XP_018962128.1//PREDICTED: N-acetyltransferase ESCO1-like [Cyprinus carpio]
carp3801059	1.02	GO:0000276//mitochondrial proton-transporting ATP synthase complex, coupling factor F(o);GO:0005753//mitochondrial proton-transporting ATP synthase complex;GO:0045263//proton-transporting ATP synthase complex, coupling factor F(o);GO:0016021//integral component of membrane;GO:0005739//mitochondrion;GO:0031966//mitochondrial membrane;GO:0005741//mitochondrial outer membrane	GO:0004450//isocitrate dehydrogenase (NADP+) activity;GO:0008289//lipid binding;GO:0008553//hydrogen-exporting ATPase activity, phosphorylative mechanism;GO:0015078//hydrogen ion transmembrane transporter activity;GO:0005215//transporter activity;GO:0046933//proton-transporting ATP synthase activity, rotational mechanism	GO:0006754//ATP biosynthetic process;GO:0015986//ATP synthesis coupled proton transport;GO:0042407//cristae formation;GO:0015991//ATP hydrolysis coupled proton transport;GO:0042776//mitochondrial ATP synthesis coupled proton transport;GO:0045471//response to ethanol	K02128//F-type H+-transporting ATPase subunit c	XP_016408590.1//1
carp3800453	1.02	GO:0005829//cytosol;GO:0016021//integral component of membrane;GO:0005739//mitochondrion;GO:0005737//cytoplasm	GO:0004832//valine-tRNA ligase activity;GO:0005524//ATP binding;GO:0002161//aminoacyl-tRNA editing activity;GO:0004818//glutamate-tRNA ligase activity	GO:0007602//phototransduction;GO:0008340//determination of adult lifespan;GO:0006418//tRNA aminoacylation for protein translation;GO:0006438//valyl-tRNA aminoacylation;GO:0045494//photoreceptor cell maintenance	K01873//valyl-tRNA synthetase [EC:6.1.1.9];K11669//INO80 complex subunit E	KTF88812.1//1;XP_018926907.1//PREDICTED: INO80 complex subunit E-like isoform X1 [Cyprinus carpio]
carp3301508	1.02	GO:0016020//membrane;GO:0010008//endosome membrane;GO:0005783//endoplasmic reticulum;GO:0005770//late endosome;GO:0033116//endoplasmic reticulum-Golgi intermediate compartment membrane;GO:0000139//Golgi membrane;GO:0005796//Golgi lumen;GO:0005829//cytosol;GO:0030663//COPI-coated vesicle membrane;GO:0005576//extracellular region;GO:0016021//integral component of membrane;GO:0005886//plasma membran…	GO:0003723//RNA binding;GO:0005201//extracellular matrix structural constituent;GO:0003993//acid phosphatase activity;GO:0003824//catalytic activity;GO:0008061//chitin binding;GO:0003713//transcription coactivator activity;GO:0030197//extracellular matrix constituent, lubricant activity;GO:0004871//signal transducer activity;GO:0003700//DNA binding transcription factor activity	GO:0007297//ovarian follicle cell migration;GO:0046843//dorsal appendage formation;GO:0008101//decapentaplegic signaling pathway;GO:0035666//TRIF-dependent toll-like receptor signaling pathway;GO:0097190//apoptotic signaling pathway;GO:0071650//negative regulation of chemokine (C-C motif) ligand 5 production;GO:0071222//cellular response to lipopolysaccharide;GO:0035282//segmentation;GO:0035669//…	K12875//apoptotic chromatin condensation inducer in the nucleus;K20349//p24 family protein gamma-3	OWF38941.1//1;XP_016114881.1//PREDICTED: transmembrane emp24 domain-containing protein 7-like [Sinocyclocheilus grahami]
carp2600674	1.02	GO:0016020//membrane;GO:0005654//nucleoplasm;GO:0005634//nucleus;GO:0071006//U2-type catalytic step 1 spliceosome;GO:0000974//Prp19 complex;GO:0016607//nuclear speck;GO:0005737//cytoplasm;GO:0071013//catalytic step 2 spliceosome;GO:0035861//site of double-strand break;GO:0005681//spliceosomal complex;GO:0005811//lipid droplet;GO:0005819//spindle;GO:0005736//DNA-directed RNA polymerase I complex;G…	GO:0061630//ubiquitin protein ligase activity;GO:0003677//DNA binding;GO:0042802//identical protein binding;GO:0001054//RNA polymerase I activity;GO:0004842//ubiquitin-protein transferase activity;GO:0003899//DNA-directed 5'-3' RNA polymerase activity;GO:0034450//ubiquitin-ubiquitin ligase activity;GO:0003682//chromatin binding;GO:0008270//zinc ion binding	GO:0070534//protein K63-linked ubiquitination;GO:0045815//positive regulation of gene expression, epigenetic;GO:1904750//negative regulation of protein localization to nucleolus;GO:0000349//generation of catalytic spliceosome for first transesterification step;GO:0006361//transcription initiation from RNA polymerase I promoter;GO:0045666//positive regulation of neuron differentiation;GO:0006360//…	K10599//pre-mRNA-processing factor 19 [EC:2.3.2.27];K02999//DNA-directed RNA polymerase I subunit RPA1 [EC:2.7.7.6]	XP_016386276.1//1;XP_018971460.1//PREDICTED: pre-mRNA-processing factor 19-like [Cyprinus carpio];XP_016314604.1//PREDICTED: DNA-directed RNA polymerase I subunit RPA1-like [Sinocyclocheilus anshuiensis];KTG00649.1//hypothetical protein cypCar_00043714, partial [Cyprinus carpio]
Ccarpnew1700077	1.02	NA	NA	NA	K12591//exosome complex exonuclease RRP6 [EC:3.1.13.-]	XP_016388509.1//PREDICTED: exosome component 10-like isoform X2 [Sinocyclocheilus rhinocerous];XP_016388508.1//PREDICTED: exosome component 10-like isoform X1 [Sinocyclocheilus rhinocerous]
carp0600104	1.02	GO:0005634//nucleus;GO:0005730//nucleolus;GO:0034399//nuclear periphery;GO:0016021//integral component of membrane;GO:0030687//preribosome, large subunit precursor	GO:0003723//RNA binding;GO:0008237//metallopeptidase activity;GO:0003676//nucleic acid binding	GO:0042254//ribosome biogenesis;GO:0006364//rRNA processing;GO:0042273//ribosomal large subunit biogenesis	K14823//rRNA-processing protein EBP2	XP_018978361.1//1;XP_016333531.1//PREDICTED: probable rRNA-processing protein EBP2 [Sinocyclocheilus anshuiensis]
carpUN11440	1.04	GO:0005634//nucleus;GO:0005730//nucleolus	GO:0000981//RNA polymerase II transcription factor activity, sequence-specific DNA binding;GO:0003723//RNA binding;GO:0008097//5S rRNA binding;GO:0019843//rRNA binding	GO:1901796//regulation of signal transduction by p53 class mediator;GO:0000027//ribosomal large subunit assembly;GO:0000463//maturation of LSU-rRNA from tricistronic rRNA transcript (SSU-rRNA, 5.8S rRNA, LSU-rRNA);GO:0042273//ribosomal large subunit biogenesis;GO:1902570//protein localization to nucleolus	K14847//ribosome production factor 2	XP_016353800.1//PREDICTED: ribosome production factor 2 homolog [Sinocyclocheilus anshuiensis];XP_018970516.1//1
carpUN04535	1.04	GO:0016020//membrane;GO:0070062//extracellular exosome;GO:0016323//basolateral plasma membrane;GO:0016324//apical plasma membrane;GO:0043209//myelin sheath;GO:0005622//intracellular;GO:0005737//cytoplasm;GO:1903561//extracellular vesicle;GO:0005890//sodium:potassium-exchanging ATPase complex;GO:0005901//caveola;GO:0042383//sarcolemma;GO:0014704//intercalated disc;GO:0005886//plasma membrane	GO:0001671//ATPase activator activity;GO:0005524//ATP binding;GO:0051117//ATPase binding;GO:0031402//sodium ion binding;GO:0019901//protein kinase binding;GO:0023026//MHC class II protein complex binding;GO:0005391//sodium:potassium-exchanging ATPase activity;GO:0030955//potassium ion binding;GO:0050998//nitric-oxide synthase binding;GO:0016787//hydrolase activity;GO:0008022//protein C-terminus b…	GO:0086013//membrane repolarization during cardiac muscle cell action potential;GO:0010882//regulation of cardiac muscle contraction by calcium ion signaling;GO:0086009//membrane repolarization;GO:0034220//ion transmembrane transport;GO:0030001//metal ion transport;GO:0090662//ATP hydrolysis coupled transmembrane transport;GO:0042472//inner ear morphogenesis;GO:1903288//positive regulation of pot…	K01540//sodium/potassium-transporting ATPase subunit beta	XP_018949999.1//1
carp4700346	1.04	GO:0031012//extracellular matrix;GO:0005788//endoplasmic reticulum lumen;GO:0005584//collagen type I trimer;GO:0005783//endoplasmic reticulum;GO:0005615//extracellular space;GO:0005737//cytoplasm;GO:0005578//proteinaceous extracellular matrix;GO:0030141//secretory granule;GO:0005585//collagen type II trimer;GO:0005794//Golgi apparatus;GO:0005576//extracellular region;GO:0005581//collagen trimer;G…	GO:0042289//MHC class II protein binding;GO:0002020//protease binding;GO:0048407//platelet-derived growth factor binding;GO:0046872//metal ion binding;GO:0005201//extracellular matrix structural constituent;GO:0042802//identical protein binding	GO:0033334//fin morphogenesis;GO:0001649//osteoblast differentiation;GO:0007596//blood coagulation;GO:0030335//positive regulation of cell migration;GO:0030199//collagen fibril organization;GO:0007601//visual perception;GO:0001568//blood vessel development;GO:0071306//cellular response to vitamin E;GO:0032964//collagen biosynthetic process;GO:0071560//cellular response to transforming growth fact…	K06236//collagen, type I, alpha	BAG72202.1//collagen type I alpha 3 [Carassius auratus];KTG38515.1//1
carp4300693	1.04	GO:0016020//membrane;GO:0070062//extracellular exosome;GO:0005634//nucleus;GO:0005654//nucleoplasm;GO:0005737//cytoplasm;GO:0071013//catalytic step 2 spliceosome;GO:0005681//spliceosomal complex;GO:0030529//intracellular ribonucleoprotein complex;GO:0019013//viral nucleocapsid	GO:0003677//DNA binding;GO:0061752//telomeric repeat-containing RNA binding;GO:0003723//RNA binding;GO:0017091//AU-rich element binding;GO:0042802//identical protein binding;GO:0098505//G-rich strand telomeric DNA binding;GO:0019901//protein kinase binding;GO:0003697//single-stranded DNA binding;GO:0036002//pre-mRNA binding;GO:0019904//protein domain specific binding;GO:0035198//miRNA binding;GO:…	GO:0070935//3'-UTR-mediated mRNA stabilization;GO:0000381//regulation of alternative mRNA splicing, via spliceosome;GO:0032496//response to lipopolysaccharide;GO:0042149//cellular response to glucose starvation;GO:0006405//RNA export from nucleus;GO:0051028//mRNA transport;GO:0032212//positive regulation of telomere maintenance via telomerase;GO:0051168//nuclear export;GO:0008543//fibroblast grow…	K12894//heterogeneous nuclear ribonucleoprotein A0	XP_016407952.1//1
carp2500519	1.04	GO:0043231//intracellular membrane-bounded organelle;GO:0005783//endoplasmic reticulum;GO:0016021//integral component of membrane;GO:0005789//endoplasmic reticulum membrane;GO:0005778//peroxisomal membrane	GO:0050661//NADP binding;GO:0004420//hydroxymethylglutaryl-CoA reductase (NADPH) activity;GO:0051721//protein phosphatase 2A binding;GO:0042803//protein homodimerization activity;GO:0050662//coenzyme binding;GO:0070402//NADPH binding;GO:0042282//hydroxymethylglutaryl-CoA reductase activity	GO:0043407//negative regulation of MAP kinase activity;GO:0045471//response to ethanol;GO:0045445//myoblast differentiation;GO:0019216//regulation of lipid metabolic process;GO:0008299//isoprenoid biosynthetic process;GO:0016126//sterol biosynthetic process;GO:0061179//negative regulation of insulin secretion involved in cellular response to glucose stimulus;GO:0001755//neural crest cell migratio…	K00021//hydroxymethylglutaryl-CoA reductase (NADPH) [EC:1.1.1.34]	XP_016397564.1//PREDICTED: 3-hydroxy-3-methylglutaryl-coenzyme A reductase-like [Sinocyclocheilus rhinocerous];KTG40608.1//1
carp2100372	1.04	GO:0070062//extracellular exosome;GO:0005829//cytosol;GO:0005782//peroxisomal matrix;GO:0005737//cytoplasm	GO:0016616//oxidoreductase activity, acting on the CH-OH group of donors, NAD or NADP as acceptor;GO:0031406//carboxylic acid binding;GO:0008465//glycerate dehydrogenase activity;GO:0051287//NAD binding;GO:0042803//protein homodimerization activity;GO:0070402//NADPH binding;GO:0050661//NADP binding;GO:0030267//glyoxylate reductase (NADP) activity;GO:0016618//hydroxypyruvate reductase activity	GO:0043648//dicarboxylic acid metabolic process;GO:0008152//metabolic process;GO:0034641//cellular nitrogen compound metabolic process;GO:0007588//excretion;GO:0055114//oxidation-reduction process;GO:0051259//protein oligomerization	K00049//glyoxylate/hydroxypyruvate reductase [EC:1.1.1.79 1.1.1.81]	NP_991248.2//glyoxylate reductase/hydroxypyruvate reductase b [Danio rerio];XP_016299491.1//1
Ccarpnew1100066	1.04	GO:0005874//microtubule	GO:0005200//structural constituent of cytoskeleton;GO:0005525//GTP binding;GO:0003924//GTPase activity	GO:0007017//microtubule-based process	K07375//tubulin beta	XP_021372093.1//tubulin beta chain-like [Mizuhopecten yessoensis]
Ccarpnew4100005	1.04	NA	NA	NA	K15272//solute carrier family 35 (UDP-sugar transporter), member A1/2/3	XP_016411695.1//PREDICTED: UDP-galactose translocator-like [Sinocyclocheilus rhinocerous];KTF86716.1//hypothetical protein cypCar_00010032 [Cyprinus carpio]
carp4800041	1.03	GO:0034993//LINC complex;GO:0016020//membrane;GO:0042995//cell projection;GO:0060091//kinocilium;GO:0005635//nuclear envelope;GO:0031410//cytoplasmic vesicle;GO:0032587//ruffle membrane;GO:0042470//melanosome;GO:0005737//cytoplasm;GO:0019897//extrinsic component of plasma membrane;GO:0000242//pericentriolar material;GO:0005829//cytosol;GO:0002080//acrosomal membrane;GO:0036464//cytoplasmic ribonu…	GO:0043495//protein membrane anchor;GO:0051022//Rho GDP-dissociation inhibitor binding;GO:0030742//GTP-dependent protein binding;GO:0051117//ATPase binding;GO:0005521//lamin binding;GO:0019901//protein kinase binding;GO:0003924//GTPase activity;GO:0005525//GTP binding;GO:0031996//thioesterase binding;GO:0019899//enzyme binding	GO:0021799//cerebral cortex radially oriented cell migration;GO:0007596//blood coagulation;GO:0010762//regulation of fibroblast migration;GO:0031116//positive regulation of microtubule polymerization;GO:0060297//regulation of sarcomere organization;GO:0048012//hepatocyte growth factor receptor signaling pathway;GO:0045216//cell-cell junction organization;GO:0097178//ruffle assembly;GO:0060263//re…	K04392//Ras-related C3 botulinum toxin substrate 1;K19347//SUN domain-containing protein 1/2	KTF85076.1//1;NP_956065.1//ras-related C3 botulinum toxin substrate 1 [Danio rerio]
carp3000364	1.03	GO:0005634//nucleus;GO:0005654//nucleoplasm;GO:0005730//nucleolus	GO:0032453//histone demethylase activity (H3-K4 specific);GO:0051864//histone demethylase activity (H3-K36 specific);GO:0008168//methyltransferase activity;GO:0016706//oxidoreductase activity, acting on paired donors, with incorporation or reduction of molecular oxygen, 2-oxoglutarate as one donor, and incorporation of one atom each of oxygen into both donors;GO:0005506//iron ion binding	GO:0045892//negative regulation of transcription, DNA-templated;GO:0030961//peptidyl-arginine hydroxylation;GO:0006338//chromatin remodeling;GO:0006351//transcription, DNA-templated;GO:0070544//histone H3-K36 demethylation;GO:0034720//histone H3-K4 demethylation;GO:0042254//ribosome biogenesis;GO:0045668//negative regulation of osteoblast differentiation	K16914//bifunctional lysine-specific demethylase and histidyl-hydroxylase NO66 [EC:1.14.11.- 1.14.11.27]	XP_016362393.1//1;KTF90330.1//hypothetical protein cypCar_00023191 [Cyprinus carpio];NP_001082857.1//ribosomal oxygenase 1 [Danio rerio]
carp3600522	1.03	GO:0016282//eukaryotic 43S preinitiation complex;GO:0009986//cell surface;GO:0060091//kinocilium;GO:0005829//cytosol;GO:0033290//eukaryotic 48S preinitiation complex;GO:0032426//stereocilium tip;GO:0005852//eukaryotic translation initiation factor 3 complex	GO:0003743//translation initiation factor activity	GO:0007160//cell-matrix adhesion;GO:0006413//translational initiation;GO:0006446//regulation of translational initiation;GO:0060088//auditory receptor cell stereocilium organization;GO:0050910//detection of mechanical stimulus involved in sensory perception of sound;GO:0007605//sensory perception of sound;GO:0001731//formation of translation preinitiation complex	K03245//translation initiation factor 3 subunit J	KTG40503.1//1;KTG41984.1//hypothetical protein cypCar_00006955 [Cyprinus carpio]
carpUN08690	1.07	GO:0045261//proton-transporting ATP synthase complex, catalytic core F(1);GO:0005681//spliceosomal complex;GO:0005730//nucleolus;GO:0030529//intracellular ribonucleoprotein complex;GO:0019013//viral nucleocapsid	GO:0003729//mRNA binding;GO:0003723//RNA binding;GO:0046933//proton-transporting ATP synthase activity, rotational mechanism	GO:0015986//ATP synthesis coupled proton transport;GO:0006397//mRNA processing;GO:0008380//RNA splicing	K14573//nucleolar protein 4	XP_016321334.1//PREDICTED: RNA-binding protein 28-like [Sinocyclocheilus anshuiensis];XP_016130128.1//1
carp4500256	1.07	GO:0005759//mitochondrial matrix;GO:0005615//extracellular space;GO:0005634//nucleus;GO:0005730//nucleolus;GO:0005743//mitochondrial inner membrane;GO:0016607//nuclear speck;GO:0005739//mitochondrion	GO:0000287//magnesium ion binding;GO:0004488//methylenetetrahydrofolate dehydrogenase (NADP+) activity;GO:0042301//phosphate ion binding;GO:0016787//hydrolase activity;GO:0004477//methenyltetrahydrofolate cyclohydrolase activity;GO:0004487//methylenetetrahydrofolate dehydrogenase (NAD+) activity	GO:0006397//mRNA processing;GO:0046653//tetrahydrofolate metabolic process;GO:0006730//one-carbon metabolic process;GO:0009256//10-formyltetrahydrofolate metabolic process;GO:0000105//histidine biosynthetic process;GO:0006164//purine nucleotide biosynthetic process;GO:0008380//RNA splicing;GO:0035999//tetrahydrofolate interconversion;GO:0009086//methionine biosynthetic process;GO:0046655//folic a…	K13403//methylenetetrahydrofolate dehydrogenase(NAD+) / 5,10-methenyltetrahydrofolate cyclohydrolase [EC:1.5.1.15 3.5.4.9];K13170//splicing factor, arginine/serine-rich 18;K13165//splicing factor, arginine/serine-rich 12	KTG43887.1//1;NP_001002181.1//bifunctional methylenetetrahydrofolate dehydrogenase/cyclohydrolase, mitochondrial [Danio rerio];NP_001018594.1//ADP-ribosylation factor-like protein 6-interacting protein 4 [Danio rerio]
carp3100381	1.07	GO:0043231//intracellular membrane-bounded organelle;GO:0016020//membrane;GO:0070062//extracellular exosome;GO:0005654//nucleoplasm;GO:0005783//endoplasmic reticulum;GO:0016605//PML body;GO:0005634//nucleus;GO:0005737//cytoplasm;GO:0016282//eukaryotic 43S preinitiation complex;GO:0016604//nuclear body;GO:0005829//cytosol;GO:0016021//integral component of membrane;GO:0033290//eukaryotic 48S preini…	GO:0003723//RNA binding;GO:0003743//translation initiation factor activity;GO:0047485//protein N-terminus binding;GO:0045296//cadherin binding	GO:0000184//nuclear-transcribed mRNA catabolic process, nonsense-mediated decay;GO:0045727//positive regulation of translation;GO:0001731//formation of translation preinitiation complex;GO:0006413//translational initiation;GO:0045947//negative regulation of translational initiation;GO:0006446//regulation of translational initiation;GO:0048812//neuron projection morphogenesis;GO:1902416//positive …	K03250//translation initiation factor 3 subunit E	XP_018980381.1//1
carp1501729	1.07	GO:0016021//integral component of membrane	GO:0022857//transmembrane transporter activity;GO:0005215//transporter activity	GO:0006820//anion transport;GO:0055085//transmembrane transport;GO:1903955//positive regulation of protein targeting to mitochondrion;GO:0046331//lateral inhibition;GO:1903146//regulation of autophagy of mitochondrion;GO:0006887//exocytosis	K12303//MFS transporter, ACS family, solute carrier family 17 (sodium-dependent inorganic phosphate cotransporter), member 9	XP_016100672.1//PREDICTED: solute carrier family 17 member 9-like [Sinocyclocheilus grahami];XP_018921920.1//1
carp0100134	1.07	GO:0005829//cytosol;GO:0005851//eukaryotic translation initiation factor 2B complex;GO:0005737//cytoplasm	GO:0003743//translation initiation factor activity;GO:0005085//guanyl-nucleotide exchange factor activity;GO:0031369//translation initiation factor binding	GO:0042552//myelination;GO:0051716//cellular response to stimulus;GO:0021766//hippocampus development;GO:0043434//response to peptide hormone;GO:0032057//negative regulation of translational initiation in response to stress;GO:0009408//response to heat;GO:0006417//regulation of translation;GO:0001541//ovarian follicle development;GO:1905098//negative regulation of guanyl-nucleotide exchange facto…	K03680//translation initiation factor eIF-2B subunit delta	XP_016353525.1//1
carp0500737	1.07	GO:0005634//nucleus;GO:0005829//cytosol;GO:0005737//cytoplasm	GO:0008073//ornithine decarboxylase inhibitor activity;GO:0046982//protein heterodimerization activity;GO:0019899//enzyme binding	GO:0006810//transport;GO:0006595//polyamine metabolic process;GO:0045732//positive regulation of protein catabolic process;GO:0006521//regulation of cellular amino acid metabolic process;GO:0090316//positive regulation of intracellular protein transport;GO:1902268//negative regulation of polyamine transmembrane transport;GO:0006596//polyamine biosynthetic process	K16548//ornithine decarboxylase antizyme 1	KTF81418.1//1
carpUN12219	1.06	NA	NA	NA	K12900//FUS-interacting serine-arginine-rich protein 1;K12891//splicing factor, arginine/serine-rich 2	XP_016116735.1//PREDICTED: serine/arginine-rich splicing factor 10-like isoform X2 [Sinocyclocheilus grahami];KTF77664.1//1
carpUN09836	1.06	GO:0016020//membrane;GO:0070062//extracellular exosome;GO:0005829//cytosol;GO:0016607//nuclear speck;GO:0005886//plasma membrane;GO:0005737//cytoplasm	GO:0046872//metal ion binding;GO:0008237//metallopeptidase activity;GO:0008270//zinc ion binding;GO:0008239//dipeptidyl-peptidase activity	GO:0006508//proteolysis	K01277//dipeptidyl-peptidase III [EC:3.4.14.4]	KTF78291.1//1
carp4100401	1.06	GO:0005829//cytosol;GO:0005576//extracellular region;GO:0005758//mitochondrial intermembrane space;GO:0005739//mitochondrion;GO:0005886//plasma membrane	GO:0004175//endopeptidase activity;GO:0046872//metal ion binding;GO:0008233//peptidase activity;GO:0004222//metalloendopeptidase activity;GO:0042277//peptide binding;GO:0070012//oligopeptidase activity	GO:1902809//regulation of skeletal muscle fiber differentiation;GO:0006508//proteolysis;GO:0006518//peptide metabolic process;GO:0006111//regulation of gluconeogenesis;GO:0035556//intracellular signal transduction;GO:0000209//protein polyubiquitination	K01392//thimet oligopeptidase [EC:3.4.24.15]	XP_017569777.1//PREDICTED: thimet oligopeptidase [Pygocentrus nattereri];KTF91962.1//1
carp1400290	1.06	GO:0034774//secretory granule lumen;GO:0016020//membrane;GO:0070062//extracellular exosome;GO:0005654//nucleoplasm;GO:0000502//proteasome complex;GO:0008541//proteasome regulatory particle, lid subcomplex;GO:0022624//proteasome accessory complex;GO:0005838//proteasome regulatory particle;GO:0005737//cytoplasm;GO:0031595//nuclear proteasome complex;GO:0005829//cytosol;GO:0016021//integral componen…	GO:0005525//GTP binding;GO:0004190//aspartic-type endopeptidase activity;GO:0003924//GTPase activity	GO:0043687//post-translational protein modification;GO:0038061//NIK/NF-kappaB signaling;GO:0001822//kidney development;GO:0031146//SCF-dependent proteasomal ubiquitin-dependent protein catabolic process;GO:0006521//regulation of cellular amino acid metabolic process;GO:0010972//negative regulation of G2/M transition of mitotic cell cycle;GO:0007420//brain development;GO:0006777//Mo-molybdopterin …	K03035//26S proteasome regulatory subunit N5	KTG46246.1//1
Ccarpnew0500076	1.06	GO:0005730//nucleolus;GO:0005737//cytoplasm	GO:0003723//RNA binding;GO:0004004//ATP-dependent RNA helicase activity;GO:0005524//ATP binding	GO:0010501//RNA secondary structure unwinding	K14808//ATP-dependent RNA helicase DDX54/DBP10 [EC:3.6.4.13]	XP_016318444.1//PREDICTED: ATP-dependent RNA helicase DDX54 [Sinocyclocheilus anshuiensis]
carp0300811	1.06	GO:0043231//intracellular membrane-bounded organelle;GO:0043657//host cell;GO:0005654//nucleoplasm;GO:0005643//nuclear pore;GO:0031965//nuclear membrane;GO:0000785//chromatin;GO:0005622//intracellular;GO:0005704//polytene chromosome band;GO:0030529//intracellular ribonucleoprotein complex	GO:0008536//Ran GTPase binding;GO:0031490//chromatin DNA binding	GO:0001841//neural tube formation;GO:0006406//mRNA export from nucleus;GO:0007077//mitotic nuclear envelope disassembly;GO:0046907//intracellular transport;GO:0016925//protein sumoylation;GO:0007184//SMAD protein import into nucleus;GO:0006110//regulation of glycolytic process;GO:0051028//mRNA transport;GO:0035080//heat shock-mediated polytene chromosome puffing;GO:0006909//phagocytosis;GO:006096…	K14295//nuclear pore complex protein Nup50	KTF79036.1//1
carp3800848	1.05	GO:1902560//GMP reductase complex;GO:0005829//cytosol	GO:0046872//metal ion binding;GO:0003920//GMP reductase activity;GO:0016491//oxidoreductase activity	GO:0046037//GMP metabolic process;GO:0046038//GMP catabolic process;GO:0009409//response to cold;GO:0006144//purine nucleobase metabolic process;GO:0043101//purine-containing compound salvage;GO:0006163//purine nucleotide metabolic process;GO:0030224//monocyte differentiation;GO:0009117//nucleotide metabolic process	K00364//GMP reductase [EC:1.7.1.7]	KTG46330.1//1
carp1501701	1.05	GO:0016020//membrane;GO:0005759//mitochondrial matrix;GO:0097136//Bcl-2 family protein complex;GO:0005783//endoplasmic reticulum;GO:0030054//cell junction;GO:0005741//mitochondrial outer membrane;GO:0005737//cytoplasm;GO:0030672//synaptic vesicle membrane;GO:0005829//cytosol;GO:0016021//integral component of membrane;GO:0005739//mitochondrion;GO:0070062//extracellular exosome;GO:0031965//nuclear …	GO:0002020//protease binding;GO:0043027//cysteine-type endopeptidase inhibitor activity involved in apoptotic process;GO:0030276//clathrin binding;GO:0042802//identical protein binding;GO:0051434//BH3 domain binding;GO:0051400//BH domain binding;GO:0046982//protein heterodimerization activity;GO:0042803//protein homodimerization activity;GO:0019901//protein kinase binding;GO:0097718//disordered d…	GO:0043154//negative regulation of cysteine-type endopeptidase activity involved in apoptotic process;GO:0090201//negative regulation of release of cytochrome c from mitochondria;GO:0008584//male gonad development;GO:0030878//thyroid gland development;GO:0007015//actin filament organization;GO:0043065//positive regulation of apoptotic process;GO:0046898//response to cycloheximide;GO:0070584//mito…	K04570//Bcl-2-like 1 (apoptosis regulator Bcl-X)	XP_016100712.1//1
CcarpnewUN00595	1.05	NA	NA	NA	K08007//villin 2 (ezrin)	XP_016406737.1//PREDICTED: ezrin-like [Sinocyclocheilus rhinocerous]
Ccarpnew4500041	1.05	NA	NA	NA	K03364//cell division cycle 20-like protein 1, cofactor of APC complex;K17286//erythrocyte band 7 integral membrane protein	KTG35777.1//hypothetical protein cypCar_00007305 [Cyprinus carpio]
Ccarpnew0500363	1.05	GO:0005634//nucleus;GO:0005829//cytosol;GO:0000932//P-body	GO:1990247//N6-methyladenosine-containing RNA binding	GO:0006401//RNA catabolic process;GO:0061157//mRNA destabilization;GO:0048598//embryonic morphogenesis;GO:0006402//mRNA catabolic process	K20102//YTH domain-containing family protein	XP_018976831.1//PREDICTED: YTH domain-containing family protein 2-like isoform X1 [Cyprinus carpio]
Ccarpnew2900078	1.05	GO:0005737//cytoplasm	GO:0005524//ATP binding;GO:0004815//aspartate-tRNA ligase activity;GO:0003676//nucleic acid binding	GO:0006422//aspartyl-tRNA aminoacylation	K01876//aspartyl-tRNA synthetase [EC:6.1.1.12]	XP_016326209.1//PREDICTED: aspartate--tRNA ligase, cytoplasmic-like isoform X1 [Sinocyclocheilus anshuiensis]
carpUN01915	1.16	GO:0005759//mitochondrial matrix;GO:0030425//dendrite;GO:0005730//nucleolus;GO:0005623//cell;GO:0005739//mitochondrion;GO:0043025//neuronal cell body	GO:0015036//disulfide oxidoreductase activity;GO:0015035//protein disulfide oxidoreductase activity;GO:0033743//peptide-methionine (R)-S-oxide reductase activity;GO:0008113//peptide-methionine (S)-S-oxide reductase activity;GO:0032403//protein complex binding	GO:0014070//response to organic cyclic compound;GO:0042493//response to drug;GO:0048678//response to axon injury;GO:0001666//response to hypoxia;GO:0045454//cell redox homeostasis;GO:0006979//response to oxidative stress;GO:0006662//glycerol ether metabolic process;GO:0034599//cellular response to oxidative stress;GO:0007584//response to nutrient;GO:0009749//response to glucose;GO:0009725//respon…	K03671//thioredoxin 1	KTG30349.1//1
carp4200030	1.16	GO:0005790//smooth endoplasmic reticulum;GO:0016020//membrane;GO:0005788//endoplasmic reticulum lumen;GO:0005615//extracellular space;GO:0005783//endoplasmic reticulum;GO:0009897//external side of plasma membrane;GO:0005737//cytoplasm;GO:0016529//sarcoplasmic reticulum;GO:0030496//midbody;GO:0045335//phagocytic vesicle;GO:0033018//sarcoplasmic reticulum lumen;GO:0005829//cytosol;GO:0005576//extra…	GO:0003723//RNA binding;GO:0003729//mRNA binding;GO:0005506//iron ion binding;GO:0031625//ubiquitin protein ligase binding;GO:0042277//peptide binding;GO:0042562//hormone binding;GO:0051087//chaperone binding;GO:0030246//carbohydrate binding;GO:0050681//androgen receptor binding;GO:0005178//integrin binding;GO:0005509//calcium ion binding;GO:0051082//unfolded protein binding	GO:0010595//positive regulation of endothelial cell migration;GO:0061077//chaperone-mediated protein folding;GO:0071310//cellular response to organic substance;GO:0032355//response to estradiol;GO:1901164//negative regulation of trophoblast cell migration;GO:0017148//negative regulation of translation;GO:0033144//negative regulation of intracellular steroid hormone receptor signaling pathway;GO:1…	K08057//calreticulin	KTG39452.1//1
carp3700362	1.16	GO:0042564//NLS-dependent protein nuclear import complex;GO:0016020//membrane;GO:0043231//intracellular membrane-bounded organelle;GO:0005634//nucleus;GO:0005654//nucleoplasm;GO:0005730//nucleolus;GO:0005737//cytoplasm	GO:0003677//DNA binding;GO:0003723//RNA binding;GO:0003714//transcription corepressor activity;GO:0003887//DNA-directed DNA polymerase activity;GO:0043565//sequence-specific DNA binding;GO:0008270//zinc ion binding;GO:0008134//transcription factor binding;GO:0001047//core promoter binding	GO:0045892//negative regulation of transcription, DNA-templated;GO:0072332//intrinsic apoptotic signaling pathway by p53 class mediator;GO:0045815//positive regulation of gene expression, epigenetic;GO:0001649//osteoblast differentiation;GO:2000210//positive regulation of anoikis;GO:0006355//regulation of transcription, DNA-templated;GO:0006351//transcription, DNA-templated;GO:0042149//cellular r…	K02331//DNA polymerase phi [EC:2.7.7.7]	XP_018922975.1//1
carp1600182	1.16	GO:0070822//Sin3-type complex;GO:0016607//nuclear speck	NA	GO:0008345//larval locomotory behavior;GO:0010468//regulation of gene expression;GO:0006355//regulation of transcription, DNA-templated;GO:0006351//transcription, DNA-templated;GO:0021508//floor plate formation;GO:0000122//negative regulation of transcription from RNA polymerase II promoter;GO:0001966//thigmotaxis;GO:0003231//cardiac ventricle development	K19192//histone deacetylase complex subunit SAP130	XP_018937466.1//1
carp0301251	1.16	GO:0016020//membrane;GO:0070062//extracellular exosome;GO:0005856//cytoskeleton;GO:0005925//focal adhesion;GO:0005737//cytoplasm;GO:0030863//cortical cytoskeleton;GO:0005865//striated muscle thin filament;GO:0005884//actin filament;GO:0001725//stress fiber;GO:0002102//podosome;GO:0005829//cytosol;GO:0015629//actin cytoskeleton;GO:0005862//muscle thin filament tropomyosin;GO:0031941//filamentous a…	GO:0051015//actin filament binding;GO:0046872//metal ion binding;GO:0042802//identical protein binding;GO:0005509//calcium ion binding;GO:0046982//protein heterodimerization activity;GO:0008307//structural constituent of muscle;GO:0042803//protein homodimerization activity	GO:0001649//osteoblast differentiation;GO:0006928//movement of cell or subcellular component;GO:0007015//actin filament organization;GO:0030049//muscle filament sliding;GO:0060048//cardiac muscle contraction;GO:0006936//muscle contraction;GO:0060047//heart contraction;GO:0055003//cardiac myofibril assembly	K09290//tropomyosin 3	NP_991239.1//tropomyosin alpha-3 chain isoform 1 [Danio rerio];XP_016300033.1//1;XP_016300034.1//PREDICTED: tropomyosin alpha-3 chain isoform X5 [Sinocyclocheilus anshuiensis]
carp0300012	1.16	GO:0005634//nucleus;GO:0005730//nucleolus	GO:0003697//single-stranded DNA binding;GO:0003723//RNA binding;GO:0019843//rRNA binding	NA	K14851//ribosomal RNA-processing protein 17	KTF88802.1//1
Ccarpnew4900066	1.16	NA	NA	NA	K20224//importin-9	XP_018967713.1//PREDICTED: importin-9-like isoform X1 [Cyprinus carpio]
Ccarpnew1600077	1.16	NA	NA	NA	K07939//ADP-ribosylation factor 4	XP_018977535.1//PREDICTED: ADP-ribosylation factor 4-like isoform X1 [Cyprinus carpio]
Ccarpnew1000124	1.16	NA	NA	NA	K01858//myo-inositol-1-phosphate synthase [EC:5.5.1.4]	AER39749.1//inositol-3-phosphate synthase [Cyprinus carpio]
Ccarpnew1500177	1.16	GO:0080008//Cul4-RING E3 ubiquitin ligase complex;GO:0032040//small-subunit processome;GO:0005730//nucleolus	NA	GO:0000462//maturation of SSU-rRNA from tricistronic rRNA transcript (SSU-rRNA, 5.8S rRNA, LSU-rRNA);GO:0016567//protein ubiquitination	K11806//WD repeat and SOF domain-containing protein 1	XP_018942386.1//PREDICTED: DDB1- and CUL4-associated factor 13 [Cyprinus carpio]
carp3700240	1.17	GO:0005814//centriole;GO:0031965//nuclear membrane;GO:0005829//cytosol;GO:0005813//centrosome	NA	NA	K16463//centrosomal protein CEP170	KTF81165.1//1
Ccarpnew2300058	1.17	NA	NA	NA	K20287//perilipin-3	XP_018964620.1//PREDICTED: perilipin-3-like isoform X1 [Cyprinus carpio]
carp1000786	1.17	GO:0043231//intracellular membrane-bounded organelle;GO:0060170//ciliary membrane;GO:0005783//endoplasmic reticulum;GO:0005829//cytosol;GO:0030122//AP-2 adaptor complex;GO:0016235//aggresome	GO:0031593//polyubiquitin modification-dependent protein binding;GO:0042802//identical protein binding;GO:0051082//unfolded protein binding;GO:0005509//calcium ion binding;GO:0045296//cadherin binding	GO:0006457//protein folding;GO:0006895//Golgi to endosome transport;GO:0048268//clathrin coat assembly;GO:0019065//receptor-mediated endocytosis of virus by host cell	K08057//calreticulin;K12472//epidermal growth factor receptor substrate 15	XP_016423886.1//PREDICTED: calreticulin-like [Sinocyclocheilus rhinocerous];XP_016423878.1//PREDICTED: epidermal growth factor receptor substrate 15-like isoform X1 [Sinocyclocheilus rhinocerous];KTF85435.1//hypothetical protein cypCar_00007364 [Cyprinus carpio];XP_016423880.1//1
carp1700402	1.19	GO:0034388//Pwp2p-containing subcomplex of 90S preribosome;GO:0005654//nucleoplasm;GO:0005730//nucleolus;GO:0032040//small-subunit processome	GO:0030515//snoRNA binding;GO:0003723//RNA binding	GO:0042254//ribosome biogenesis;GO:0055123//digestive system development;GO:0000028//ribosomal small subunit assembly;GO:0000462//maturation of SSU-rRNA from tricistronic rRNA transcript (SSU-rRNA, 5.8S rRNA, LSU-rRNA);GO:0009267//cellular response to starvation;GO:0006364//rRNA processing	K14558//periodic tryptophan protein 2	XP_018963075.1//1;XP_017565501.1//PREDICTED: periodic tryptophan protein 2 homolog [Pygocentrus nattereri]
carp1600923	1.19	GO:0031901//early endosome membrane;GO:0016021//integral component of membrane;GO:0005789//endoplasmic reticulum membrane	GO:0003677//DNA binding;GO:0046872//metal ion binding;GO:0016740//transferase activity	GO:0006355//regulation of transcription, DNA-templated;GO:0016567//protein ubiquitination	K11997//tripartite motif-containing protein 2/3;K10264//F-box and WD-40 domain protein 8;K11981//E3 ubiquitin-protein ligase NRDP1 [EC:2.3.2.27]	KTF87691.1//1;XP_018952916.1//PREDICTED: LOW QUALITY PROTEIN: RING finger and transmembrane domain-containing protein 1-like [Cyprinus carpio]
carp1000860	1.19	GO:0005634//nucleus;GO:0005615//extracellular space;GO:0005783//endoplasmic reticulum;GO:0048471//perinuclear region of cytoplasm;GO:0012505//endomembrane system;GO:0005829//cytosol;GO:0005576//extracellular region;GO:0016021//integral component of membrane	GO:0003723//RNA binding;GO:0008083//growth factor activity;GO:0005509//calcium ion binding	GO:0002576//platelet degranulation;GO:0006986//response to unfolded protein;GO:0070050//neuron cellular homeostasis;GO:0042417//dopamine metabolic process;GO:0031175//neuron projection development;GO:0001963//synaptic transmission, dopaminergic;GO:0071542//dopaminergic neuron differentiation	K13190//RNA-binding protein 15	XP_016327319.1//PREDICTED: mesencephalic astrocyte-derived neurotrophic factor-like [Sinocyclocheilus anshuiensis];XP_016346208.1//1
carp1000764	1.19	GO:0016605//PML body;GO:0005654//nucleoplasm;GO:0005634//nucleus;GO:0005813//centrosome;GO:0005737//cytoplasm;GO:0017053//transcriptional repressor complex;GO:0005667//transcription factor complex;GO:0016604//nuclear body;GO:0043234//protein complex	GO:0000978//RNA polymerase II proximal promoter sequence-specific DNA binding;GO:0003714//transcription corepressor activity;GO:0031625//ubiquitin protein ligase binding;GO:0070491//repressing transcription factor binding;GO:0046982//protein heterodimerization activity;GO:0042803//protein homodimerization activity;GO:0001078//transcriptional repressor activity, RNA polymerase II proximal promoter…	GO:0014902//myotube differentiation;GO:0043010//camera-type eye development;GO:0002089//lens morphogenesis in camera-type eye;GO:0035019//somatic stem cell population maintenance;GO:0051216//cartilage development;GO:0021772//olfactory bulb development;GO:0048666//neuron development;GO:0070306//lens fiber cell differentiation;GO:0045668//negative regulation of osteoblast differentiation;GO:0001825…	K18499//Ski-like protein	XP_016371258.1//PREDICTED: ski oncogene-like [Sinocyclocheilus rhinocerous];NP_001034407.1//1;XP_016412791.1//PREDICTED: ski oncogene [Sinocyclocheilus rhinocerous]
CcarpnewUN00024	1.19	NA	GO:0003723//RNA binding;GO:0003746//translation elongation factor activity	NA	K13195//cold-inducible RNA-binding protein	CDQ94534.1//unnamed protein product [Oncorhynchus mykiss];XP_010886253.1//PREDICTED: cold-inducible RNA-binding protein B isoform X1 [Esox lucius]
Ccarpnew4100061	1.19	GO:0005634//nucleus;GO:0005694//chromosome	GO:0003677//DNA binding	GO:0006281//DNA repair;GO:0006355//regulation of transcription, DNA-templated;GO:0006260//DNA replication;GO:0006351//transcription, DNA-templated	K09272//structure-specific recognition protein 1	XP_017547572.1//PREDICTED: FACT complex subunit SSRP1-like [Pygocentrus nattereri]
Ccarpnew2300086	1.19	NA	NA	NA	K09042//transcription regulator BACH	XP_018935390.1//PREDICTED: transcription regulator protein BACH1-like [Cyprinus carpio];XP_016348893.1//PREDICTED: MAP3K7 C-terminal-like protein [Sinocyclocheilus anshuiensis]
Ccarpnew4000027	1.19	NA	NA	NA	K03671//thioredoxin 1	XP_018942206.1//PREDICTED: thioredoxin-like protein 1 [Cyprinus carpio]
carpUN07199	1.18	GO:0031012//extracellular matrix;GO:0070062//extracellular exosome;GO:0005615//extracellular space;GO:0005576//extracellular region;GO:0005581//collagen trimer	GO:0016504//peptidase activator activity;GO:0005518//collagen binding;GO:0008201//heparin binding	GO:1990830//cellular response to leukemia inhibitory factor;GO:0006508//proteolysis;GO:0007275//multicellular organism development	K14616//cubilin	XP_018945007.1//1
carp5000314	1.18	GO:0005634//nucleus;GO:0005671//Ada2/Gcn5/Ada3 transcription activator complex	GO:0003677//DNA binding;GO:0003714//transcription corepressor activity;GO:0004402//histone acetyltransferase activity;GO:0046982//protein heterodimerization activity;GO:0003887//DNA-directed DNA polymerase activity;GO:0017025//TBP-class protein binding;GO:0043565//sequence-specific DNA binding;GO:0008134//transcription factor binding;GO:0001075//transcription factor activity, RNA polymerase II co…	GO:0042766//nucleosome mobilization;GO:0045892//negative regulation of transcription, DNA-templated;GO:0050775//positive regulation of dendrite morphogenesis;GO:0006338//chromatin remodeling;GO:0006355//regulation of transcription, DNA-templated;GO:0016573//histone acetylation;GO:0006351//transcription, DNA-templated;GO:0045893//positive regulation of transcription, DNA-templated;GO:0000122//nega…	K21751//down-regulator of transcription 1	XP_018961688.1//1
carp3900526	1.18	GO:0005634//nucleus;GO:0005730//nucleolus;GO:0008023//transcription elongation factor complex;GO:0033588//Elongator holoenzyme complex;GO:0000123//histone acetyltransferase complex;GO:0045202//synapse;GO:0005737//cytoplasm	GO:0004402//histone acetyltransferase activity;GO:0010484//H3 histone acetyltransferase activity;GO:0051536//iron-sulfur cluster binding;GO:0000993//RNA polymerase II core binding;GO:0046872//metal ion binding;GO:0008607//phosphorylase kinase regulator activity;GO:0010485//H4 histone acetyltransferase activity;GO:0016407//acetyltransferase activity	GO:0030335//positive regulation of cell migration;GO:0006355//regulation of transcription, DNA-templated;GO:0018394//peptidyl-lysine acetylation;GO:0006368//transcription elongation from RNA polymerase II promoter;GO:0006357//regulation of transcription from RNA polymerase II promoter;GO:0043967//histone H4 acetylation;GO:0048789//cytoskeletal matrix organization at active zone;GO:0051124//synapt…	K07739//elongator complex protein 3 [EC:2.3.1.48]	XP_018974116.1//1;NP_001014344.2//elongator complex protein 3 [Danio rerio]
carp2700446	1.18	GO:0005634//nucleus;GO:0005654//nucleoplasm;GO:0005829//cytosol;GO:0061574//ASAP complex;GO:0016607//nuclear speck;GO:0005737//cytoplasm	GO:0003729//mRNA binding;GO:0003723//RNA binding;GO:0003730//mRNA 3'-UTR binding	GO:0006406//mRNA export from nucleus;GO:0006397//mRNA processing;GO:0000398//mRNA splicing, via spliceosome;GO:0000381//regulation of alternative mRNA splicing, via spliceosome;GO:0000184//nuclear-transcribed mRNA catabolic process, nonsense-mediated decay;GO:0006351//transcription, DNA-templated;GO:0006369//termination of RNA polymerase II transcription;GO:0031124//mRNA 3'-end processing;GO:0006…	K14325//RNA-binding protein with serine-rich domain 1	KTF84295.1//1;XP_016149319.1//PREDICTED: RNA-binding protein with serine-rich domain 1 [Sinocyclocheilus grahami]
carp0100107	1.18	GO:0033181//plasma membrane proton-transporting V-type ATPase complex;GO:0005765//lysosomal membrane;GO:0070062//extracellular exosome;GO:0016324//apical plasma membrane;GO:0001669//acrosomal vesicle;GO:0016469//proton-transporting two-sector ATPase complex;GO:0000221//vacuolar proton-transporting V-type ATPase, V1 domain;GO:0005737//cytoplasm;GO:0005902//microvillus;GO:0005768//endosome;GO:00331…	GO:0008900//hydrogen:potassium-exchanging ATPase activity;GO:0008553//hydrogen-exporting ATPase activity, phosphorylative mechanism;GO:0051117//ATPase binding;GO:0046961//proton-transporting ATPase activity, rotational mechanism	GO:0060041//retina development in camera-type eye;GO:0016241//regulation of macroautophagy;GO:0008286//insulin receptor signaling pathway;GO:0034220//ion transmembrane transport;GO:0060036//notochord cell vacuolation;GO:0090383//phagosome acidification;GO:0033336//caudal fin development;GO:0031101//fin regeneration;GO:0045176//apical protein localization;GO:0015991//ATP hydrolysis coupled proton …	K02150//V-type H+-transporting ATPase subunit E	XP_018938362.1//PREDICTED: V-type proton ATPase subunit E 1-like [Cyprinus carpio];KTF72038.1//1
carp0501248	1.18	GO:0005654//nucleoplasm;GO:0005730//nucleolus;GO:0016021//integral component of membrane;GO:0005682//U5 snRNP;GO:0001650//fibrillar center;GO:0071011//precatalytic spliceosome;GO:0071013//catalytic step 2 spliceosome	GO:0003723//RNA binding	GO:0060218//hematopoietic stem cell differentiation;GO:0001525//angiogenesis;GO:0009267//cellular response to starvation;GO:0048703//embryonic viscerocranium morphogenesis;GO:0006351//transcription, DNA-templated;GO:0006364//rRNA processing;GO:2000234//positive regulation of rRNA processing;GO:0042254//ribosome biogenesis;GO:0045943//positive regulation of transcription from RNA polymerase I prom…	K14546//U3 small nucleolar RNA-associated protein 5	XP_016377760.1//1
carpUN08851	1.23	GO:0016020//membrane;GO:0030686//90S preribosome;GO:0005730//nucleolus;GO:0031429//box H/ACA snoRNP complex	GO:0003723//RNA binding;GO:0048027//mRNA 5'-UTR binding;GO:0034513//box H/ACA snoRNA binding;GO:0003730//mRNA 3'-UTR binding;GO:0045296//cadherin binding	GO:0001649//osteoblast differentiation;GO:0000469//cleavage involved in rRNA processing;GO:0000470//maturation of LSU-rRNA;GO:0031120//snRNA pseudouridine synthesis;GO:0032880//regulation of protein localization;GO:0006412//translation;GO:0031118//rRNA pseudouridine synthesis;GO:2000772//regulation of cellular senescence;GO:0042981//regulation of apoptotic process	K14775//ribosome biogenesis protein UTP30	XP_018926198.1//1;KTF73007.1//hypothetical protein cypCar_00034276 [Cyprinus carpio]
carp4900109	1.23	GO:0005654//nucleoplasm;GO:0005736//DNA-directed RNA polymerase I complex	GO:0003899//DNA-directed 5'-3' RNA polymerase activity	GO:0006363//termination of RNA polymerase I transcription;GO:0006362//transcription elongation from RNA polymerase I promoter;GO:0045815//positive regulation of gene expression, epigenetic;GO:1990830//cellular response to leukemia inhibitory factor;GO:0006361//transcription initiation from RNA polymerase I promoter;GO:0006360//transcription from RNA polymerase I promoter;GO:0006351//transcription…	K03004//DNA-directed RNA polymerase I subunit RPA43	XP_018931115.1//1
carp4500404	1.23	GO:0070062//extracellular exosome;GO:0005929//cilium;GO:0005634//nucleus;GO:0031965//nuclear membrane;GO:0034399//nuclear periphery;GO:0005829//cytosol;GO:0005622//intracellular;GO:0005737//cytoplasm	GO:0003723//RNA binding;GO:0008536//Ran GTPase binding;GO:0008565//protein transporter activity;GO:0008139//nuclear localization sequence binding	GO:0006607//NLS-bearing protein import into nucleus;GO:0000060//protein import into nucleus, translocation;GO:0016032//viral process;GO:0006886//intracellular protein transport;GO:0051148//negative regulation of muscle cell differentiation;GO:0006610//ribosomal protein import into nucleus;GO:0035735//intraciliary transport involved in cilium assembly;GO:0006606//protein import into nucleus;GO:004…	K18727//transportin-2	KTF90498.1//1
carp4300283	1.23	GO:0016020//membrane;GO:0005654//nucleoplasm;GO:0005634//nucleus;GO:0005730//nucleolus;GO:0016021//integral component of membrane;GO:0005737//cytoplasm	GO:0003723//RNA binding;GO:0030674//protein binding, bridging;GO:0016773//phosphotransferase activity, alcohol group as acceptor;GO:0043023//ribosomal large subunit binding	GO:0000055//ribosomal large subunit export from nucleus;GO:0009267//cellular response to starvation;GO:1902680//positive regulation of RNA biosynthetic process;GO:1904751//positive regulation of protein localization to nucleolus;GO:0015031//protein transport;GO:0032092//positive regulation of protein binding	K07562//nonsense-mediated mRNA decay protein 3	XP_016383622.1//1
Ccarpnew4000020	1.23	GO:0016020//membrane;GO:0016021//integral component of membrane	NA	NA	K06129//lysophospholipase III [EC:3.1.1.5]	KTF92255.1//hypothetical protein cypCar_00035515 [Cyprinus carpio]
carp1200700	1.23	GO:0016020//membrane;GO:0031965//nuclear membrane;GO:0005634//nucleus;GO:0005730//nucleolus;GO:0005794//Golgi apparatus;GO:0005829//cytosol;GO:0005737//cytoplasm;GO:0048471//perinuclear region of cytoplasm	GO:0003723//RNA binding;GO:0005525//GTP binding;GO:0003924//GTPase activity	GO:0031397//negative regulation of protein ubiquitination;GO:0001649//osteoblast differentiation;GO:1903104//regulation of insulin receptor signaling pathway involved in determination of adult lifespan;GO:0022408//negative regulation of cell-cell adhesion;GO:0042254//ribosome biogenesis;GO:0033342//negative regulation of collagen binding;GO:0008156//negative regulation of DNA replication;GO:00082…	K06943//nucleolar GTP-binding protein	XP_018925503.1//PREDICTED: nucleolar GTP-binding protein 1-like [Cyprinus carpio];KTF87381.1//1
carp1101447	1.24	GO:0005622//intracellular	GO:0000287//magnesium ion binding;GO:0004674//protein serine/threonine kinase activity;GO:0005524//ATP binding	GO:0018105//peptidyl-serine phosphorylation;GO:0007010//cytoskeleton organization;GO:0035556//intracellular signal transduction	K08789//microtubule-associated serine/threonine kinase [EC:2.7.11.1]	XP_018960019.1//1;XP_016087428.1//PREDICTED: microtubule-associated serine/threonine-protein kinase 3-like isoform X1 [Sinocyclocheilus grahami];XP_021324195.1//microtubule-associated serine/threonine-protein kinase 3 isoform X1 [Danio rerio]
carp1000526	1.24	GO:0031965//nuclear membrane;GO:0005783//endoplasmic reticulum;GO:0030867//rough endoplasmic reticulum membrane;GO:0005791//rough endoplasmic reticulum;GO:0005829//cytosol;GO:0016021//integral component of membrane;GO:0005764//lysosome;GO:0005886//plasma membrane	NA	GO:0001558//regulation of cell growth;GO:0042632//cholesterol homeostasis	NA	XP_018972188.1//1
carp0300032	1.24	GO:0005730//nucleolus;GO:0016607//nuclear speck	GO:0004843//thiol-dependent ubiquitin-specific protease activity;GO:0003723//RNA binding;GO:0036459//thiol-dependent ubiquitinyl hydrolase activity	GO:1904888//cranial skeletal system development;GO:0006511//ubiquitin-dependent protein catabolic process;GO:1903955//positive regulation of protein targeting to mitochondrion;GO:0016579//protein deubiquitination;GO:1903146//regulation of autophagy of mitochondrion	K11855//ubiquitin carboxyl-terminal hydrolase 36/42 [EC:3.4.19.12]	XP_018945022.1//1
carp0501258	1.24	GO:0034774//secretory granule lumen;GO:0005634//nucleus;GO:0005654//nucleoplasm;GO:0016607//nuclear speck;GO:0000974//Prp19 complex;GO:0071013//catalytic step 2 spliceosome;GO:0005681//spliceosomal complex;GO:0005829//cytosol;GO:0005576//extracellular region;GO:1904813//ficolin-1-rich granule lumen;GO:0071011//precatalytic spliceosome	GO:0003729//mRNA binding;GO:0003723//RNA binding;GO:0003755//peptidyl-prolyl cis-trans isomerase activity;GO:0016018//cyclosporin A binding	GO:0006457//protein folding;GO:0006397//mRNA processing;GO:0000398//mRNA splicing, via spliceosome;GO:0006355//regulation of transcription, DNA-templated;GO:0006283//transcription-coupled nucleotide-excision repair;GO:0043312//neutrophil degranulation;GO:0008380//RNA splicing;GO:0045070//positive regulation of viral genome replication;GO:0006909//phagocytosis	K09564//peptidyl-prolyl isomerase E (cyclophilin E) [EC:5.2.1.8]	KTG47959.1//1
carpUN06015	1.22	GO:0043234//protein complex;GO:0005829//cytosol;GO:0005700//polytene chromosome;GO:0005737//cytoplasm	GO:0003922//GMP synthase (glutamine-hydrolyzing) activity;GO:0035800//deubiquitinase activator activity;GO:0008795//NAD+ synthase activity;GO:0005524//ATP binding;GO:0016462//pyrophosphatase activity;GO:0003921//GMP synthase activity;GO:0019899//enzyme binding	GO:0042493//response to drug;GO:0016578//histone deubiquitination;GO:2000152//regulation of ubiquitin-specific protease activity;GO:0009113//purine nucleobase biosynthetic process;GO:1901367//response to L-cysteine;GO:0006541//glutamine metabolic process;GO:0006177//GMP biosynthetic process;GO:0009168//purine ribonucleoside monophosphate biosynthetic process;GO:0007411//axon guidance	K01951//GMP synthase (glutamine-hydrolysing) [EC:6.3.5.2]	NP_956881.2//GMP synthase [glutamine-hydrolyzing] [Danio rerio];KTG32325.1//1
carp4400167	1.22	GO:0005783//endoplasmic reticulum;GO:0030176//integral component of endoplasmic reticulum membrane	GO:0005509//calcium ion binding	GO:0018193//peptidyl-amino acid modification;GO:2001256//regulation of store-operated calcium entry;GO:0006816//calcium ion transport	NA	XP_016387195.1//1
carp3600087	1.22	GO:0090575//RNA polymerase II transcription factor complex;GO:0030686//90S preribosome;GO:0005634//nucleus;GO:0005654//nucleoplasm;GO:0005667//transcription factor complex;GO:0005829//cytosol	GO:0003677//DNA binding;GO:0001228//transcriptional activator activity, RNA polymerase II transcription regulatory region sequence-specific DNA binding;GO:0000977//RNA polymerase II regulatory region sequence-specific DNA binding;GO:0043565//sequence-specific DNA binding;GO:0003700//DNA binding transcription factor activity;GO:0046983//protein dimerization activity;GO:0001047//core promoter bindi…	GO:0006355//regulation of transcription, DNA-templated;GO:0006351//transcription, DNA-templated;GO:0045893//positive regulation of transcription, DNA-templated;GO:0070345//negative regulation of fat cell proliferation;GO:0045944//positive regulation of transcription from RNA polymerase II promoter;GO:0007049//cell cycle;GO:0006367//transcription initiation from RNA polymerase II promoter;GO:00304…	K19538//retinitis pigmentosa 1;K06620//transcription factor E2F3;K21436//ankyrin repeat domain-containing protein 11/12	KTF93028.1//1
carp2900261	1.22	GO:0016020//membrane;GO:0005759//mitochondrial matrix;GO:0005634//nucleus;GO:0005654//nucleoplasm;GO:0042645//mitochondrial nucleoid;GO:0005777//peroxisome;GO:0005829//cytosol;GO:0005739//mitochondrion	GO:0004252//serine-type endopeptidase activity;GO:0005524//ATP binding;GO:0070182//DNA polymerase binding;GO:0043531//ADP binding;GO:0003697//single-stranded DNA binding;GO:0043565//sequence-specific DNA binding;GO:0004176//ATP-dependent peptidase activity;GO:0051880//G-quadruplex DNA binding;GO:0003727//single-stranded RNA binding;GO:0016887//ATPase activity	GO:0010044//response to aluminum ion;GO:0051603//proteolysis involved in cellular protein catabolic process;GO:0051260//protein homooligomerization;GO:0019941//modification-dependent protein catabolic process;GO:0032042//mitochondrial DNA metabolic process;GO:0030163//protein catabolic process;GO:0090296//regulation of mitochondrial DNA replication;GO:0001666//response to hypoxia;GO:0007005//mito…	K08675//ATP-dependent Lon protease [EC:3.4.21.53]	XP_016413932.1//PREDICTED: lon protease homolog, mitochondrial-like [Sinocyclocheilus rhinocerous];XP_016328746.1//1
carp0500305	1.22	GO:0031226//intrinsic component of plasma membrane;GO:0016021//integral component of membrane;GO:0031982//vesicle;GO:0005886//plasma membrane	GO:0000048//peptidyltransferase activity;GO:0102953//hypoglycin A gamma-glutamyl transpeptidase activity;GO:0002951//leukotriene-C(4) hydrolase;GO:0016740//transferase activity;GO:0036374//glutathione hydrolase activity	GO:0006520//cellular amino acid metabolic process;GO:0007283//spermatogenesis;GO:0006954//inflammatory response;GO:0050727//regulation of inflammatory response;GO:0006691//leukotriene metabolic process;GO:0002682//regulation of immune system process;GO:0006508//proteolysis;GO:0006631//fatty acid metabolic process;GO:0006751//glutathione catabolic process;GO:1901750//leukotriene D4 biosynthetic pr…	K18592//gamma-glutamyltranspeptidase / glutathione hydrolase / leukotriene-C4 hydrolase [EC:2.3.2.2 3.4.19.13 3.4.19.14]	KTF91649.1//1
carp1300556	1.22	GO:0005759//mitochondrial matrix;GO:0043234//protein complex;GO:0005829//cytosol;GO:0016021//integral component of membrane;GO:0005737//cytoplasm;GO:0017101//aminoacyl-tRNA synthetase multienzyme complex	GO:0003723//RNA binding;GO:0004860//protein kinase inhibitor activity;GO:0005524//ATP binding;GO:0004819//glutamine-tRNA ligase activity;GO:0019901//protein kinase binding	GO:0045892//negative regulation of transcription, DNA-templated;GO:0006469//negative regulation of protein kinase activity;GO:0006418//tRNA aminoacylation for protein translation;GO:0043066//negative regulation of apoptotic process;GO:0007420//brain development;GO:0032873//negative regulation of stress-activated MAPK cascade;GO:2001234//negative regulation of apoptotic signaling pathway;GO:004881…	K01886//glutaminyl-tRNA synthetase [EC:6.1.1.18]	XP_016339835.1//PREDICTED: glutamine--tRNA ligase [Sinocyclocheilus anshuiensis];XP_016104727.1//1
carpUN10397	1.21	GO:0070062//extracellular exosome;GO:0005829//cytosol	GO:0000287//magnesium ion binding;GO:0016594//glycine binding;GO:0005524//ATP binding;GO:0042802//identical protein binding;GO:0043295//glutathione binding;GO:0004363//glutathione synthase activity;GO:0042277//peptide binding;GO:0042803//protein homodimerization activity	GO:0007399//nervous system development;GO:0043200//response to amino acid;GO:0006520//cellular amino acid metabolic process;GO:0009410//response to xenobiotic stimulus;GO:0007568//aging;GO:0006979//response to oxidative stress;GO:0046686//response to cadmium ion;GO:0034612//response to tumor necrosis factor;GO:0031667//response to nutrient levels;GO:0006750//glutathione biosynthetic process	K21456//glutathione synthase [EC:6.3.2.3]	KTF86693.1//1;XP_016148972.1//PREDICTED: glutathione synthetase [Sinocyclocheilus grahami]
carp2400260	1.21	GO:0005829//cytosol	GO:0004849//uridine kinase activity;GO:0005524//ATP binding;GO:0019206//nucleoside kinase activity	GO:0006238//CMP salvage;GO:0043097//pyrimidine nucleoside salvage;GO:0006206//pyrimidine nucleobase metabolic process;GO:0044206//UMP salvage;GO:0044211//CTP salvage	K00876//uridine kinase [EC:2.7.1.48]	XP_018937778.1//1
carp2101338	1.21	NA	GO:0004857//enzyme inhibitor activity	GO:0006457//protein folding;GO:0031398//positive regulation of protein ubiquitination;GO:0032436//positive regulation of proteasomal ubiquitin-dependent protein catabolic process	K09562//hsp70-interacting protein	KTF83893.1//1;XP_016295666.1//PREDICTED: hsp70-binding protein 1-like [Sinocyclocheilus anshuiensis]
Ccarpnew1800010	1.21	NA	NA	NA	K19041//E3 ubiquitin-protein ligase RNF38/44 [EC:2.3.2.27]	XP_018947782.1//PREDICTED: E3 ubiquitin-protein ligase RNF12-like [Cyprinus carpio]
Ccarpnew0700037	1.21	NA	GO:0003723//RNA binding;GO:0003712//transcription cofactor activity;GO:0005102//receptor binding;GO:0008134//transcription factor binding	GO:0050873//brown fat cell differentiation;GO:0007005//mitochondrion organization	K07202//alpha peroxisome proliferator-activated receptor gamma coactivator 1-alpha	XP_016303436.1//PREDICTED: peroxisome proliferator-activated receptor gamma coactivator 1-alpha-like isoform X3 [Sinocyclocheilus anshuiensis];AAY15212.2//peroxisome proliferator activated receptor gamma coactivator 1 alpha, partial [Danio rerio];XP_014011296.1//PREDICTED: peroxisome proliferator-activated receptor gamma coactivator 1-alpha-like isoform X5 [Salmo salar];AEL21373.1//proliferator-a…
Ccarpnew1100012	1.21	GO:0005783//endoplasmic reticulum;GO:0005635//nuclear envelope;GO:0016021//integral component of membrane;GO:0005741//mitochondrial outer membrane	NA	GO:0043065//positive regulation of apoptotic process;GO:0097345//mitochondrial outer membrane permeabilization;GO:0043069//negative regulation of programmed cell death;GO:0051607//defense response to virus	K15464//BCL2/adenovirus E1B 19 kDa protein-interacting protein 3	KTG43953.1//hypothetical protein cypCar_00008043 [Cyprinus carpio]
carpUN07186	1.2	GO:0005840//ribosome;GO:0005634//nucleus;GO:0005730//nucleolus	GO:0004402//histone acetyltransferase activity;GO:0005112//Notch binding	GO:0045930//negative regulation of mitotic cell cycle;GO:0001822//kidney development;GO:0000027//ribosomal large subunit assembly;GO:2001268//negative regulation of cysteine-type endopeptidase activity involved in apoptotic signaling pathway;GO:0090263//positive regulation of canonical Wnt signaling pathway;GO:0001826//inner cell mass cell differentiation;GO:0042254//ribosome biogenesis;GO:006148…	K14855//ribosome assembly protein 4	XP_016383939.1//1;KTF77705.1//hypothetical protein cypCar_00039056 [Cyprinus carpio]
carp3600251	1.2	GO:0043231//intracellular membrane-bounded organelle;GO:0016021//integral component of membrane;GO:0005789//endoplasmic reticulum membrane	GO:0047016//cholest-5-ene-3-beta,7-alpha-diol 3-beta-dehydrogenase activity;GO:0016853//isomerase activity;GO:0003854//3-beta-hydroxy-delta5-steroid dehydrogenase activity	GO:0001558//regulation of cell growth;GO:0006694//steroid biosynthetic process;GO:0097421//liver regeneration;GO:0043473//pigmentation;GO:0035754//B cell chemotaxis;GO:0006707//cholesterol catabolic process;GO:0008206//bile acid metabolic process;GO:0048598//embryonic morphogenesis;GO:0006699//bile acid biosynthetic process	K12408//cholest-5-ene-3beta,7alpha-diol 3beta-dehydrogenase [EC:1.1.1.181]	KTF96240.1//1
carp3301122	1.2	GO:0070062//extracellular exosome;GO:0005634//nucleus;GO:0005730//nucleolus;GO:0005667//transcription factor complex;GO:0016021//integral component of membrane	GO:0003723//RNA binding;GO:0003677//DNA binding;GO:0001205//transcriptional activator activity, RNA polymerase II distal enhancer sequence-specific DNA binding;GO:0042802//identical protein binding;GO:0003690//double-stranded DNA binding;GO:0003697//single-stranded DNA binding;GO:0003713//transcription coactivator activity;GO:0033613//activating transcription factor binding;GO:0003678//DNA helica…	GO:0060395//SMAD protein signal transduction;GO:0060261//positive regulation of transcription initiation from RNA polymerase II promoter;GO:0006357//regulation of transcription from RNA polymerase II promoter;GO:0006355//regulation of transcription, DNA-templated;GO:0051260//protein homooligomerization;GO:0006351//transcription, DNA-templated	K13207//CUG-BP- and ETR3-like factor	XP_018956178.1//1
CcarpnewUN01554	1.2	NA	NA	NA	K09582//protein disulfide-isomerase A4 [EC:5.3.4.1]	XP_016392515.1//PREDICTED: protein disulfide-isomerase A4-like [Sinocyclocheilus rhinocerous]
carp0500579	1.2	GO:0005759//mitochondrial matrix;GO:0005744//mitochondrial inner membrane presequence translocase complex;GO:0005743//mitochondrial inner membrane;GO:0005739//mitochondrion	GO:0016787//hydrolase activity;GO:0005524//ATP binding;GO:0015450//P-P-bond-hydrolysis-driven protein transmembrane transporter activity;GO:0051087//chaperone binding	GO:0071456//cellular response to hypoxia;GO:0006886//intracellular protein transport;GO:0006626//protein targeting to mitochondrion;GO:0030150//protein import into mitochondrial matrix	K17804//mitochondrial import inner membrane translocase subunit TIM44	XP_018920926.1//1;XP_016101554.1//1
carpUN11331	1.33	GO:0031252//cell leading edge;GO:0070062//extracellular exosome;GO:0005654//nucleoplasm;GO:0005634//nucleus;GO:0005925//focal adhesion;GO:0005622//intracellular;GO:0005737//cytoplasm;GO:0001725//stress fiber;GO:0030018//Z disc;GO:0005623//cell;GO:0015629//actin cytoskeleton	GO:0003723//RNA binding;GO:0042802//identical protein binding;GO:0042805//actinin binding;GO:0046872//metal ion binding;GO:0051393//alpha-actinin binding;GO:0008270//zinc ion binding;GO:0008307//structural constituent of muscle;GO:0051219//phosphoprotein binding;GO:0031433//telethonin binding	GO:0007399//nervous system development;GO:0003007//heart morphogenesis;GO:0045445//myoblast differentiation;GO:0031102//neuron projection regeneration;GO:0060048//cardiac muscle contraction;GO:0042074//cell migration involved in gastrulation;GO:0006874//cellular calcium ion homeostasis;GO:0010038//response to metal ion;GO:0035995//detection of muscle stretch;GO:0030036//actin cytoskeleton organiz…	K09377//cysteine and glycine-rich protein	KTF83802.1//1;XP_018948308.1//PREDICTED: cysteine and glycine-rich protein 2-like [Cyprinus carpio]
carpUN02967	1.33	NA	NA	NA	K02324//DNA polymerase epsilon subunit 1 [EC:2.7.7.7];K00815//tyrosine aminotransferase [EC:2.6.1.5];K20493//leucine-rich repeat-containing protein 16	XP_016295382.1//PREDICTED: uncharacterized protein LOC107653225 isoform X2 [Sinocyclocheilus anshuiensis];XP_016423231.1//1
carp3400055	1.33	GO:0005881//cytoplasmic microtubule;GO:0000176//nuclear exosome (RNase complex);GO:0046696//lipopolysaccharide receptor complex;GO:0005737//cytoplasm;GO:0005730//nucleolus;GO:0000177//cytoplasmic exosome (RNase complex);GO:0005829//cytosol;GO:0016021//integral component of membrane;GO:0005739//mitochondrion;GO:0042101//T cell receptor complex;GO:0005652//nuclear lamina;GO:0005654//nucleoplasm;GO:…	GO:0043422//protein kinase B binding;GO:0002020//protease binding;GO:0019209//kinase activator activity;GO:0017091//AU-rich element binding;GO:0042802//identical protein binding;GO:0031625//ubiquitin protein ligase binding;GO:0043621//protein self-association;GO:0000175//3'-5'-exoribonuclease activity;GO:0004527//exonuclease activity;GO:0046872//metal ion binding;GO:0003713//transcription coactiv…	GO:0016064//immunoglobulin mediated immune response;GO:0071260//cellular response to mechanical stimulus;GO:0051260//protein homooligomerization;GO:0000460//maturation of 5.8S rRNA;GO:0070231//T cell apoptotic process;GO:2001238//positive regulation of extrinsic apoptotic signaling pathway;GO:0002906//negative regulation of mature B cell apoptotic process;GO:0045087//innate immune response;GO:001…	K11600//exosome complex component RRP41;K07368//B-cell CLL/lymphoma 10	KTG04629.1//1;XP_016363743.1//PREDICTED: exosome complex component RRP41 [Sinocyclocheilus rhinocerous]
carp3300649	1.33	GO:0016020//membrane;GO:0070062//extracellular exosome;GO:0016021//integral component of membrane;GO:0005789//endoplasmic reticulum membrane	NA	GO:0006457//protein folding;GO:0006810//transport;GO:0006486//protein glycosylation;GO:0009312//oligosaccharide biosynthetic process;GO:0006488//dolichol-linked oligosaccharide biosynthetic process	K09660//mannose-P-dolichol utilization defect 1	KTG38043.1//1;XP_018930768.1//PREDICTED: mannose-P-dolichol utilization defect 1 protein-like [Cyprinus carpio]
carp1501667	1.33	GO:0043231//intracellular membrane-bounded organelle;GO:0070062//extracellular exosome;GO:0005654//nucleoplasm;GO:0005634//nucleus;GO:0016607//nuclear speck;GO:0043209//myelin sheath;GO:0005777//peroxisome;GO:0031982//vesicle;GO:0005737//cytoplasm;GO:0005829//cytosol;GO:0016604//nuclear body;GO:0005789//endoplasmic reticulum membrane	GO:0000287//magnesium ion binding;GO:0003824//catalytic activity;GO:0042803//protein homodimerization activity;GO:0046872//metal ion binding;GO:0030246//carbohydrate binding;GO:0048029//monosaccharide binding;GO:0048037//cofactor binding;GO:0004802//transketolase activity;GO:0030976//thiamine pyrophosphate binding	GO:0046390//ribose phosphate biosynthetic process;GO:0005999//xylulose biosynthetic process;GO:0006007//glucose catabolic process;GO:0008152//metabolic process;GO:0040008//regulation of growth;GO:0046166//glyceraldehyde-3-phosphate biosynthetic process;GO:0006098//pentose-phosphate shunt;GO:0009052//pentose-phosphate shunt, non-oxidative branch;GO:0006772//thiamine metabolic process	K00615//transketolase [EC:2.2.1.1]	KTG42770.1//1;XP_016373536.1//PREDICTED: transketolase-like [Sinocyclocheilus rhinocerous]
Ccarpnew3200082	1.33	NA	NA	NA	K00967//ethanolamine-phosphate cytidylyltransferase [EC:2.7.7.14]	XP_018977915.1//PREDICTED: ethanolamine-phosphate cytidylyltransferase-like [Cyprinus carpio]
Ccarpnew1000097	1.33	NA	NA	NA	K06184//ATP-binding cassette, subfamily F, member 1	XP_016339721.1//PREDICTED: ATP-binding cassette sub-family F member 1-like isoform X1 [Sinocyclocheilus anshuiensis]
Ccarpnew2300294	1.33	NA	NA	NA	K06874//zinc finger protein	KTG02652.1//hypothetical protein cypCar_00029193 [Cyprinus carpio]
carpUN10054	1.34	GO:0005654//nucleoplasm;GO:0005634//nucleus;GO:0005643//nuclear pore;GO:0005635//nuclear envelope;GO:0005829//cytosol;GO:0016363//nuclear matrix;GO:0005737//cytoplasm	GO:0008536//Ran GTPase binding;GO:0000049//tRNA binding	GO:0006886//intracellular protein transport;GO:0071528//tRNA re-export from nucleus;GO:0006409//tRNA export from nucleus	K14288//exportin-T	XP_018981616.1//1
carpUN01951	1.34	GO:0000124//SAGA complex;GO:0005654//nucleoplasm;GO:0005634//nucleus;GO:0005694//chromosome	GO:0042393//histone binding;GO:0004843//thiol-dependent ubiquitin-specific protease activity;GO:0003713//transcription coactivator activity;GO:0003682//chromatin binding;GO:0030374//ligand-dependent nuclear receptor transcription coactivator activity;GO:0008270//zinc ion binding;GO:0036459//thiol-dependent ubiquitinyl hydrolase activity;GO:0010485//H4 histone acetyltransferase activity;GO:0019899…	GO:0016578//histone deubiquitination;GO:0006355//regulation of transcription, DNA-templated;GO:2001020//regulation of response to DNA damage stimulus;GO:0010569//regulation of double-strand break repair via homologous recombination;GO:0045893//positive regulation of transcription, DNA-templated;GO:0016574//histone ubiquitination;GO:0043967//histone H4 acetylation;GO:0006511//ubiquitin-dependent p…	K11366//ubiquitin carboxyl-terminal hydrolase 22/27/51 [EC:3.4.19.12]	XP_021335835.1//ubiquitin carboxyl-terminal hydrolase 22 isoform X2 [Danio rerio];EDM04677.1//1;XP_021335834.1//ubiquitin carboxyl-terminal hydrolase 22 isoform X1 [Danio rerio]
carp4700292	1.34	GO:0005829//cytosol;GO:0016021//integral component of membrane	GO:0090560//2-(3-amino-3-carboxypropyl)histidine synthase activity;GO:0016740//transferase activity	GO:0006851//mitochondrial calcium ion transmembrane transport;GO:0017183//peptidyl-diphthamide biosynthetic process from peptidyl-histidine	K17866//diphthamide biosynthesis protein 2	XP_018948586.1//1
carp4300050	1.34	GO:0005840//ribosome;GO:0030529//intracellular ribonucleoprotein complex;GO:0005829//cytosol;GO:0019013//viral nucleocapsid;GO:0005737//cytoplasm	GO:0008757//S-adenosylmethionine-dependent methyltransferase activity;GO:0035242//protein-arginine omega-N asymmetric methyltransferase activity;GO:0008469//histone-arginine N-methyltransferase activity;GO:0072341//modified amino acid binding;GO:0008168//methyltransferase activity;GO:0016274//protein-arginine N-methyltransferase activity;GO:0003676//nucleic acid binding;GO:0046872//metal ion bind…	GO:0031397//negative regulation of protein ubiquitination;GO:0060997//dendritic spine morphogenesis;GO:0019919//peptidyl-arginine methylation, to asymmetrical-dimethyl arginine;GO:0006355//regulation of transcription, DNA-templated;GO:0006479//protein methylation;GO:0018216//peptidyl-arginine methylation	K11436//type I protein arginine methyltransferase [EC:2.1.1.319]	XP_016307786.1//1
Ccarpnew2800044	1.34	NA	NA	NA	K06961//ribosomal RNA assembly protein	KTG40312.1//hypothetical protein cypCar_00023620 [Cyprinus carpio]
carp0500900	1.34	GO:0016021//integral component of membrane	GO:0003676//nucleic acid binding	GO:0015074//DNA integration;GO:1902230//negative regulation of intrinsic apoptotic signaling pathway in response to DNA damage;GO:0034644//cellular response to UV;GO:0034599//cellular response to oxidative stress;GO:0045739//positive regulation of DNA repair;GO:0032526//response to retinoic acid	K03283//heat shock 70kDa protein 1/2/6/8	KTG46616.1//1;XP_018921031.1//PREDICTED: LOW QUALITY PROTEIN: transmembrane protein 161A-like [Cyprinus carpio]
carpUN01252	1.37	GO:0005759//mitochondrial matrix;GO:0005634//nucleus;GO:0005739//mitochondrion;GO:0001405//presequence translocase-associated import motor	GO:0016853//isomerase activity;GO:0051082//unfolded protein binding;GO:0051087//chaperone binding;GO:0000774//adenyl-nucleotide exchange factor activity;GO:0042803//protein homodimerization activity	GO:0006457//protein folding;GO:0030150//protein import into mitochondrial matrix	K03687//molecular chaperone GrpE	XP_018945071.1//1
carp2600454	1.37	GO:0005759//mitochondrial matrix;GO:0016020//membrane;GO:0005783//endoplasmic reticulum;GO:0031594//neuromuscular junction;GO:0030061//mitochondrial crista;GO:0005741//mitochondrial outer membrane;GO:0005737//cytoplasm;GO:0005794//Golgi apparatus;GO:0005829//cytosol;GO:0005811//lipid droplet;GO:0005743//mitochondrial inner membrane;GO:0016021//integral component of membrane;GO:0005739//mitochondr…	GO:0032947//protein complex scaffold activity;GO:0003723//RNA binding;GO:0016301//kinase activity;GO:0019903//protein phosphatase binding;GO:0008017//microtubule binding;GO:0034237//protein kinase A regulatory subunit binding;GO:0019901//protein kinase binding;GO:0016787//hydrolase activity;GO:0048487//beta-tubulin binding;GO:0019904//protein domain specific binding;GO:0030346//protein phosphatas…	GO:0040040//thermosensory behavior;GO:0046843//dorsal appendage formation;GO:0051534//negative regulation of NFAT protein import into nucleus;GO:0007596//blood coagulation;GO:0071320//cellular response to cAMP;GO:0007616//long-term memory;GO:0060269//centripetally migrating follicle cell migration;GO:0006099//tricarboxylic acid cycle;GO:0008070//maternal determination of dorsal/ventral axis, ovar…	K16518//A-kinase anchor protein 1, mitochondrial	XP_018947554.1//PREDICTED: A-kinase anchor protein 1, mitochondrial-like [Cyprinus carpio];KTG38259.1//1
carp2400152	1.37	GO:0005829//cytosol;GO:0005886//plasma membrane;GO:0005964//phosphorylase kinase complex	GO:0016301//kinase activity;GO:0004689//phosphorylase kinase activity;GO:0003824//catalytic activity;GO:0005516//calmodulin binding	GO:0005980//glycogen catabolic process;GO:0005977//glycogen metabolic process;GO:0006468//protein phosphorylation;GO:0006091//generation of precursor metabolites and energy	K07190//phosphorylase kinase alpha/beta subunit	XP_017212584.1//phosphorylase b kinase regulatory subunit alpha, skeletal muscle isoform isoform X3 [Danio rerio];XP_016367527.1//PREDICTED: phosphorylase b kinase regulatory subunit alpha, skeletal muscle isoform-like isoform X2 [Sinocyclocheilus rhinocerous];KTF92964.1//1
carp2200792	1.37	GO:0070062//extracellular exosome;GO:0005829//cytosol;GO:0016021//integral component of membrane	GO:0042802//identical protein binding;GO:0003974//UDP-N-acetylglucosamine 4-epimerase activity;GO:0003978//UDP-glucose 4-epimerase activity;GO:0042803//protein homodimerization activity	GO:0019388//galactose catabolic process;GO:0006012//galactose metabolic process	K01784//UDP-glucose 4-epimerase [EC:5.1.3.2]	XP_016385482.1//PREDICTED: UDP-glucose 4-epimerase-like isoform X2 [Sinocyclocheilus rhinocerous];XP_016385476.1//1
carp1500983	1.37	GO:0005634//nucleus;GO:0005654//nucleoplasm;GO:0030686//90S preribosome;GO:0005730//nucleolus	GO:0034511//U3 snoRNA binding;GO:0003723//RNA binding;GO:0005524//ATP binding;GO:0005525//GTP binding;GO:0003924//GTPase activity	GO:0031016//pancreas development;GO:0042254//ribosome biogenesis;GO:0000462//maturation of SSU-rRNA from tricistronic rRNA transcript (SSU-rRNA, 5.8S rRNA, LSU-rRNA);GO:0001889//liver development;GO:0009267//cellular response to starvation;GO:0000479//endonucleolytic cleavage of tricistronic rRNA transcript (SSU-rRNA, 5.8S rRNA, LSU-rRNA);GO:0006364//rRNA processing;GO:0042255//ribosome assembly	K14569//ribosome biogenesis protein BMS1	XP_016104234.1//1
Ccarpnew2300311	1.37	GO:0030127//COPII vesicle coat	GO:0008270//zinc ion binding	GO:0006886//intracellular protein transport;GO:0060536//cartilage morphogenesis;GO:0070278//extracellular matrix constituent secretion;GO:0048703//embryonic viscerocranium morphogenesis;GO:0006888//ER to Golgi vesicle-mediated transport	K14007//protein transport protein SEC24	XP_021333204.1//protein transport protein Sec24D isoform X1 [Danio rerio]
carp1000578	1.37	GO:0005829//cytosol;GO:0005850//eukaryotic translation initiation factor 2 complex;GO:0005737//cytoplasm	GO:0008135//translation factor activity, RNA binding;GO:0003723//RNA binding;GO:0003743//translation initiation factor activity;GO:0046872//metal ion binding	GO:0006413//translational initiation;GO:0055085//transmembrane transport;GO:0034976//response to endoplasmic reticulum stress;GO:0001701//in utero embryonic development;GO:0016199//axon midline choice point recognition;GO:0008584//male gonad development;GO:0002176//male germ cell proliferation	K03238//translation initiation factor 2 subunit 2	XP_016429643.1//1
carpUN05989	1.38	GO:0005622//intracellular	GO:0051082//unfolded protein binding	GO:0006606//protein import into nucleus;GO:0042273//ribosomal large subunit biogenesis	NA	KTG02468.1//1
carp3100643	1.38	GO:0005829//cytosol;GO:0005850//eukaryotic translation initiation factor 2 complex;GO:0005737//cytoplasm	GO:0008135//translation factor activity, RNA binding;GO:0003723//RNA binding;GO:0003743//translation initiation factor activity;GO:0046872//metal ion binding	GO:0006413//translational initiation;GO:0055085//transmembrane transport;GO:0034976//response to endoplasmic reticulum stress;GO:0001701//in utero embryonic development;GO:0016199//axon midline choice point recognition;GO:0008584//male gonad development;GO:0002176//male germ cell proliferation	K03238//translation initiation factor 2 subunit 2	KTG33146.1//1
carp2100469	1.38	GO:0005759//mitochondrial matrix;GO:0005654//nucleoplasm;GO:0005634//nucleus;GO:0045254//pyruvate dehydrogenase complex;GO:0005730//nucleolus;GO:0005829//cytosol;GO:0005743//mitochondrial inner membrane;GO:0005739//mitochondrion;GO:0005886//plasma membrane;GO:0005967//mitochondrial pyruvate dehydrogenase complex	GO:0004712//protein serine/threonine/tyrosine kinase activity;GO:0005524//ATP binding;GO:0016301//kinase activity;GO:0046982//protein heterodimerization activity;GO:0042803//protein homodimerization activity;GO:0004674//protein serine/threonine kinase activity;GO:0004672//protein kinase activity;GO:0004740//pyruvate dehydrogenase (acetyl-transferring) kinase activity;GO:0032403//protein complex b…	GO:0072332//intrinsic apoptotic signaling pathway by p53 class mediator;GO:0009267//cellular response to starvation;GO:0008286//insulin receptor signaling pathway;GO:0034614//cellular response to reactive oxygen species;GO:0006885//regulation of pH;GO:0006111//regulation of gluconeogenesis;GO:0035556//intracellular signal transduction;GO:0010510//regulation of acetyl-CoA biosynthetic process from…	K00898//pyruvate dehydrogenase kinase 2/3/4 [EC:2.7.11.2]	KTF81245.1//1
carp1600929	1.38	GO:0016020//membrane;GO:0005829//cytosol;GO:0016021//integral component of membrane;GO:0005739//mitochondrion	GO:0004045//aminoacyl-tRNA hydrolase activity	GO:2000811//negative regulation of anoikis;GO:2000210//positive regulation of anoikis;GO:0010629//negative regulation of gene expression;GO:0006915//apoptotic process	K04794//peptidyl-tRNA hydrolase, PTH2 family [EC:3.1.1.29]	KTF74351.1//1
carp1000830	1.38	GO:0005634//nucleus;GO:0005615//extracellular space;GO:0005783//endoplasmic reticulum;GO:0005829//cytosol;GO:0016021//integral component of membrane;GO:0005576//extracellular region;GO:0048471//perinuclear region of cytoplasm	GO:0003723//RNA binding;GO:0008083//growth factor activity;GO:0005509//calcium ion binding	GO:0002576//platelet degranulation;GO:0006986//response to unfolded protein;GO:0070050//neuron cellular homeostasis;GO:0042417//dopamine metabolic process;GO:0031175//neuron projection development;GO:0071542//dopaminergic neuron differentiation;GO:0001963//synaptic transmission, dopaminergic	K13190//RNA-binding protein 15	KTG38834.1//1
carp0900603	1.38	NA	NA	NA	NA	XP_018928758.1//PREDICTED: uncharacterized protein C12orf45 homolog isoform X2 [Cyprinus carpio];KTG47987.1//1
carp0600200	1.38	GO:0005634//nucleus;GO:0005737//cytoplasm	GO:0003677//DNA binding;GO:0003714//transcription corepressor activity;GO:0042802//identical protein binding;GO:0001078//transcriptional repressor activity, RNA polymerase II proximal promoter sequence-specific DNA binding;GO:0030246//carbohydrate binding;GO:0000979//RNA polymerase II core promoter sequence-specific DNA binding;GO:0000977//RNA polymerase II regulatory region sequence-specific DNA…	GO:0007623//circadian rhythm;GO:0007507//heart development;GO:0006355//regulation of transcription, DNA-templated;GO:0061515//myeloid cell development;GO:0010628//positive regulation of gene expression;GO:0006366//transcription from RNA polymerase II promoter;GO:0000122//negative regulation of transcription from RNA polymerase II promoter;GO:0006955//immune response;GO:0032922//circadian regulati…	K09059//nuclear factor, interleukin 3 regulated	XP_018973360.1//1
carp0500348	1.38	GO:0070062//extracellular exosome;GO:0005788//endoplasmic reticulum lumen;GO:0005783//endoplasmic reticulum;GO:0005615//extracellular space;GO:0005793//endoplasmic reticulum-Golgi intermediate compartment;GO:0005737//cytoplasm;GO:0030173//integral component of Golgi membrane;GO:0045121//membrane raft;GO:0030176//integral component of endoplasmic reticulum membrane;GO:0016021//integral component o…	GO:0003723//RNA binding;GO:0004867//serine-type endopeptidase inhibitor activity;GO:0005518//collagen binding;GO:0051082//unfolded protein binding;GO:0016811//hydrolase activity, acting on carbon-nitrogen (but not peptide) bonds, in linear amides;GO:0017040//ceramidase activity;GO:0070774//phytoceramidase activity	GO:0006986//response to unfolded protein;GO:0046512//sphingosine biosynthetic process;GO:0030148//sphingolipid biosynthetic process;GO:0071602//phytosphingosine biosynthetic process;GO:0030199//collagen fibril organization;GO:0031101//fin regeneration;GO:0032964//collagen biosynthetic process;GO:0006672//ceramide metabolic process;GO:0003433//chondrocyte development involved in endochondral bone …	K09501//serpin peptidase inhibitor, clade H, member 1	ABI26640.1//HSP47 [Carassius auratus];KTF96203.1//1
Ccarpnew4100120	1.38	NA	GO:0008270//zinc ion binding;GO:0004181//metallocarboxypeptidase activity	NA	K08779//carboxypeptidase A1 [EC:3.4.17.1]	KTF92562.1//hypothetical protein cypCar_00016757 [Cyprinus carpio]
carp0100367	1.38	GO:0070062//extracellular exosome;GO:0005885//Arp2/3 protein complex;GO:0005925//focal adhesion;GO:0036195//muscle cell projection membrane;GO:0005737//cytoplasm;GO:0036284//tubulobulbar complex;GO:0005829//cytosol;GO:0015629//actin cytoskeleton	GO:0003779//actin binding;GO:0051015//actin filament binding;GO:0005200//structural constituent of cytoskeleton;GO:0032403//protein complex binding	GO:0006928//movement of cell or subcellular component;GO:0032355//response to estradiol;GO:0030036//actin cytoskeleton organization;GO:0034314//Arp2/3 complex-mediated actin nucleation;GO:0038096//Fc-gamma receptor signaling pathway involved in phagocytosis;GO:0048013//ephrin receptor signaling pathway;GO:0043627//response to estrogen;GO:0061024//membrane organization	K05757//actin related protein 2/3 complex, subunit 1A/1B	XP_018923082.1//1
carpUN00154	1.36	GO:0070062//extracellular exosome;GO:0005634//nucleus;GO:0043234//protein complex;GO:0005829//cytosol;GO:0005737//cytoplasm	GO:0004830//tryptophan-tRNA ligase activity;GO:0019904//protein domain specific binding;GO:0005524//ATP binding;GO:0019210//kinase inhibitor activity;GO:0042803//protein homodimerization activity;GO:0019901//protein kinase binding	GO:0001525//angiogenesis;GO:0010835//regulation of protein ADP-ribosylation;GO:0010628//positive regulation of gene expression;GO:0048813//dendrite morphogenesis;GO:0006469//negative regulation of protein kinase activity;GO:0031334//positive regulation of protein complex assembly;GO:0045765//regulation of angiogenesis;GO:0001933//negative regulation of protein phosphorylation;GO:0006418//tRNA ami…	K01867//tryptophanyl-tRNA synthetase [EC:6.1.1.2]	KTF86373.1//1;XP_016108504.1//PREDICTED: tryptophan--tRNA ligase, cytoplasmic isoform X1 [Sinocyclocheilus grahami]
carp4200003	1.36	GO:0016020//membrane;GO:0016021//integral component of membrane;GO:0005789//endoplasmic reticulum membrane;GO:0005886//plasma membrane	NA	GO:0048484//enteric nervous system development;GO:0043254//regulation of protein complex assembly;GO:1900176//negative regulation of nodal signaling pathway involved in determination of lateral mesoderm left/right asymmetry;GO:0009966//regulation of signal transduction;GO:0031648//protein destabilization	NA	XP_016392941.1//PREDICTED: nicalin-1 isoform X3 [Sinocyclocheilus rhinocerous];XP_016381048.1//1
carp3600125	1.36	GO:0030424//axon;GO:0016021//integral component of membrane;GO:0043025//neuronal cell body	GO:0005313//L-glutamate transmembrane transporter activity;GO:0015182//L-asparagine transmembrane transporter activity;GO:0015183//L-aspartate transmembrane transporter activity;GO:0015186//L-glutamine transmembrane transporter activity;GO:0005290//L-histidine transmembrane transporter activity;GO:0015191//L-methionine transmembrane transporter activity;GO:0015180//L-alanine transmembrane transpo…	GO:0015825//L-serine transport;GO:0006865//amino acid transport;GO:0015808//L-alanine transport;GO:0003333//amino acid transmembrane transport;GO:0006867//asparagine transport;GO:0006814//sodium ion transport	K14994//solute carrier family 38 (sodium-coupled neutral amino acid transporter), member 7/8	XP_018962451.1//1
carp3301298	1.36	GO:0005887//integral component of plasma membrane;GO:0030672//synaptic vesicle membrane;GO:0008021//synaptic vesicle;GO:0030054//cell junction;GO:0016021//integral component of membrane;GO:0005886//plasma membrane	GO:0005326//neurotransmitter transporter activity;GO:0005298//proline:sodium symporter activity;GO:0005328//neurotransmitter:sodium symporter activity;GO:0015171//amino acid transmembrane transporter activity	GO:0006865//amino acid transport;GO:0015816//glycine transport;GO:0032328//alanine transport;GO:0015804//neutral amino acid transport;GO:0015824//proline transport;GO:0007420//brain development;GO:0006836//neurotransmitter transport;GO:0015820//leucine transport	K05048//solute carrier family 6 (neurotransmitter transporter, amino acid/orphan) member 15/16/17/18/20	KTG04579.1//1;XP_016314196.1//PREDICTED: sodium-dependent neutral amino acid transporter B(0)AT2-like [Sinocyclocheilus anshuiensis]
carp2600297	1.36	GO:0070062//extracellular exosome;GO:0005829//cytosol;GO:0005737//cytoplasm	GO:0000287//magnesium ion binding;GO:0008270//zinc ion binding;GO:0008800//beta-lactamase activity;GO:0000213//tRNA-intron endonuclease activity;GO:0008897//holo-[acyl-carrier-protein] synthase activity	GO:0017001//antibiotic catabolic process;GO:0006388//tRNA splicing, via endonucleolytic cleavage and ligation;GO:0015939//pantothenate metabolic process;GO:0006633//fatty acid biosynthetic process;GO:0019878//lysine biosynthetic process via aminoadipic acid	K06133//4'-phosphopantetheinyl transferase [EC:2.7.8.-]	XP_018969883.1//1
carp0101868	1.36	GO:0010494//cytoplasmic stress granule;GO:0005634//nucleus;GO:0005654//nucleoplasm;GO:0097165//nuclear stress granule;GO:0030529//intracellular ribonucleoprotein complex;GO:0005829//cytosol;GO:0005737//cytoplasm	GO:0008143//poly(A) binding;GO:0003677//DNA binding;GO:0003723//RNA binding;GO:0017091//AU-rich element binding	GO:1904037//positive regulation of epithelial cell apoptotic process;GO:0017148//negative regulation of translation;GO:0042036//negative regulation of cytokine biosynthetic process;GO:1903608//protein localization to cytoplasmic stress granule;GO:0008543//fibroblast growth factor receptor signaling pathway;GO:0048024//regulation of mRNA splicing, via spliceosome;GO:0006915//apoptotic process	K13201//nucleolysin TIA-1/TIAR	KTG43204.1//1
Ccarpnew3300029	1.36	NA	NA	NA	K08770//ubiquitin C	XP_016091350.1//PREDICTED: polyubiquitin-C isoform X2 [Sinocyclocheilus grahami]
Ccarpnew0500282	1.36	NA	NA	NA	NA	XP_018946879.1//PREDICTED: LOW QUALITY PROTEIN: neurochondrin-like [Cyprinus carpio]
Ccarpnew2900035	1.36	GO:0016021//integral component of membrane	NA	GO:0015031//protein transport	K10956//protein transport protein SEC61 subunit alpha	KTF88131.1//hypothetical protein cypCar_00034489 [Cyprinus carpio]
carp1100864	1.35	GO:0043231//intracellular membrane-bounded organelle;GO:0005730//nucleolus;GO:0005794//Golgi apparatus;GO:0005737//cytoplasm	GO:0003723//RNA binding;GO:0004004//ATP-dependent RNA helicase activity;GO:0005524//ATP binding;GO:0004386//helicase activity;GO:0003676//nucleic acid binding	GO:0042254//ribosome biogenesis;GO:0010501//RNA secondary structure unwinding	K14806//ATP-dependent RNA helicase DDX31/DBP7 [EC:3.6.4.13]	XP_018919145.1//PREDICTED: probable ATP-dependent RNA helicase DDX31 [Cyprinus carpio];KTG38531.1//1
carp1100506	1.35	GO:0016020//membrane;GO:0005887//integral component of plasma membrane;GO:0016021//integral component of membrane;GO:0005886//plasma membrane	GO:0015189//L-lysine transmembrane transporter activity;GO:0015181//arginine transmembrane transporter activity;GO:0015171//amino acid transmembrane transporter activity	GO:0006810//transport;GO:0006865//amino acid transport;GO:1902475//L-alpha-amino acid transmembrane transport;GO:0015809//arginine transport	K13863//solute carrier family 7 (cationic amino acid transporter), member 1	XP_016355910.1//PREDICTED: high affinity cationic amino acid transporter 1-like [Sinocyclocheilus anshuiensis];KTF87958.1//1
carp0200942	1.35	GO:0005634//nucleus;GO:0005730//nucleolus;GO:0005829//cytosol;GO:0005737//cytoplasm;GO:0048471//perinuclear region of cytoplasm	GO:0003723//RNA binding;GO:0004586//ornithine decarboxylase activity;GO:0003824//catalytic activity;GO:0042803//protein homodimerization activity	GO:0006595//polyamine metabolic process;GO:0001822//kidney development;GO:0006596//polyamine biosynthetic process;GO:0042176//regulation of protein catabolic process;GO:0009446//putrescine biosynthetic process;GO:0042462//eye photoreceptor cell development;GO:0009615//response to virus;GO:0008284//positive regulation of cell proliferation;GO:0033387//putrescine biosynthetic process from ornithine	K14788//ribosome biogenesis protein ENP2;K01581//ornithine decarboxylase [EC:4.1.1.17]	AFH66780.1//ornithine decarboxylase 1a [Cyprinus carpio];KTG34719.1//1;NP_956531.1//nucleolar protein 10 [Danio rerio]
carp0300630	1.35	GO:0005654//nucleoplasm;GO:0005730//nucleolus;GO:0016021//integral component of membrane;GO:0005737//cytoplasm	NA	GO:0007368//determination of left/right symmetry;GO:0007275//multicellular organism development;GO:0070121//Kupffer's vesicle development;GO:0006364//rRNA processing	K14829//pre-rRNA-processing protein IPI3	XP_016425558.1//1;KTF87891.1//hypothetical protein cypCar_00042424 [Cyprinus carpio]
carpUN04436	1.32	GO:0016020//membrane;GO:0005634//nucleus;GO:0005654//nucleoplasm;GO:0000785//chromatin;GO:0016363//nuclear matrix;GO:0000790//nuclear chromatin;GO:0017053//transcriptional repressor complex;GO:0016604//nuclear body;GO:0000118//histone deacetylase complex	GO:0003677//DNA binding;GO:0003714//transcription corepressor activity;GO:0047485//protein N-terminus binding;GO:0042826//histone deacetylase binding;GO:0035259//glucocorticoid receptor binding;GO:0001012//RNA polymerase II regulatory region DNA binding;GO:0016922//ligand-dependent nuclear receptor binding;GO:0046965//retinoid X receptor binding;GO:0003682//chromatin binding;GO:0005112//Notch bin…	GO:0007595//lactation;GO:0060218//hematopoietic stem cell differentiation;GO:0010243//response to organonitrogen compound;GO:0030223//neutrophil differentiation;GO:0030099//myeloid cell differentiation;GO:0006351//transcription, DNA-templated;GO:0044849//estrous cycle;GO:0000122//negative regulation of transcription from RNA polymerase II promoter;GO:0032355//response to estradiol;GO:0030225//mac…	K06065//nuclear receptor co-repressor 2	XP_016091628.1//1
carp4900034	1.32	GO:0043231//intracellular membrane-bounded organelle;GO:0005815//microtubule organizing center;GO:0016605//PML body;GO:0005634//nucleus;GO:0031410//cytoplasmic vesicle;GO:0005622//intracellular;GO:0000775//chromosome, centromeric region;GO:0005737//cytoplasm;GO:0034423//autophagosome lumen;GO:0005884//actin filament;GO:0045121//membrane raft;GO:0005794//Golgi apparatus	GO:0017048//Rho GTPase binding;GO:0008140//cAMP response element binding protein binding;GO:0005524//ATP binding;GO:0016301//kinase activity;GO:0042802//identical protein binding;GO:0042803//protein homodimerization activity;GO:0004674//protein serine/threonine kinase activity;GO:0008022//protein C-terminus binding;GO:0004672//protein kinase activity;GO:0005516//calmodulin binding;GO:0043522//leu…	GO:0007346//regulation of mitotic cell cycle;GO:0030335//positive regulation of cell migration;GO:0006355//regulation of transcription, DNA-templated;GO:0097190//apoptotic signaling pathway;GO:0043276//anoikis;GO:0035556//intracellular signal transduction;GO:0007088//regulation of mitotic nuclear division;GO:0071346//cellular response to interferon-gamma;GO:0051893//regulation of focal adhesion a…	K08803//death-associated protein kinase [EC:2.7.11.1]	KTF89288.1//1
carp4700349	1.32	GO:0016021//integral component of membrane	GO:0004871//signal transducer activity	GO:0043123//positive regulation of I-kappaB kinase/NF-kappaB signaling	NA	XP_018968426.1//1
carp4600370	1.32	GO:0005634//nucleus;GO:0005829//cytosol;GO:0005737//cytoplasm	GO:0019781//NEDD8 activating enzyme activity;GO:0005524//ATP binding;GO:0042802//identical protein binding;GO:0046982//protein heterodimerization activity;GO:0016881//acid-amino acid ligase activity;GO:0019788//NEDD8 transferase activity;GO:0016922//ligand-dependent nuclear receptor binding	GO:0043687//post-translational protein modification;GO:0038061//NIK/NF-kappaB signaling;GO:0045892//negative regulation of transcription, DNA-templated;GO:0000278//mitotic cell cycle;GO:0045116//protein neddylation;GO:0006464//cellular protein modification process;GO:0006508//proteolysis;GO:0007113//endomitotic cell cycle;GO:0051726//regulation of cell cycle;GO:0007049//cell cycle	K10686//ubiquitin-activating enzyme E1 C [EC:6.2.1.45]	XP_016425481.1//1;KTG06107.1//hypothetical protein cypCar_00013062 [Cyprinus carpio]
carp3800312	1.32	GO:0005829//cytosol;GO:0005802//trans-Golgi network;GO:0005737//cytoplasm	GO:0003839//gamma-glutamylcyclotransferase activity;GO:0016829//lyase activity;GO:0005112//Notch binding	GO:0006986//response to unfolded protein;GO:0006915//apoptotic process;GO:0010955//negative regulation of protein processing;GO:0022008//neurogenesis;GO:0006751//glutathione catabolic process;GO:0070059//intrinsic apoptotic signaling pathway in response to endoplasmic reticulum stress;GO:0045746//negative regulation of Notch signaling pathway;GO:0007219//Notch signaling pathway;GO:0006750//glutat…	K07232//cation transport protein ChaC	XP_016303514.1//PREDICTED: glutathione-specific gamma-glutamylcyclotransferase 1 [Sinocyclocheilus anshuiensis];KTG37318.1//1
carp0900595	1.32	GO:0016323//basolateral plasma membrane;GO:0016020//membrane;GO:0031226//intrinsic component of plasma membrane;GO:0016324//apical plasma membrane;GO:0005737//cytoplasm;GO:0005623//cell;GO:0016021//integral component of membrane;GO:0005886//plasma membrane	GO:0055100//adiponectin binding;GO:0046872//metal ion binding;GO:0097003//adipokinetic hormone receptor activity;GO:0004872//receptor activity;GO:0042802//identical protein binding;GO:0046982//protein heterodimerization activity;GO:0042562//hormone binding;GO:0019901//protein kinase binding	GO:0061042//vascular wound healing;GO:0019395//fatty acid oxidation;GO:0046628//positive regulation of insulin receptor signaling pathway;GO:0010633//negative regulation of epithelial cell migration;GO:0042593//glucose homeostasis;GO:0046427//positive regulation of JAK-STAT cascade;GO:0033211//adiponectin-activated signaling pathway;GO:0046326//positive regulation of glucose import;GO:1901223//ne…	K07297//adiponectin receptor	XP_016412589.1//1;XP_018936218.1//PREDICTED: adiponectin receptor protein 2-like [Cyprinus carpio]
carp0800672	1.32	GO:0005829//cytosol;GO:0016021//integral component of membrane	GO:0046872//metal ion binding;GO:0004044//amidophosphoribosyltransferase activity;GO:0051539//4 iron, 4 sulfur cluster binding;GO:0016740//transferase activity;GO:0051536//iron-sulfur cluster binding	GO:0007595//lactation;GO:0031100//animal organ regeneration;GO:0060135//maternal process involved in female pregnancy;GO:0001822//kidney development;GO:0035690//cellular response to drug;GO:0009116//nucleoside metabolic process;GO:0006543//glutamine catabolic process;GO:0048477//oogenesis;GO:0009113//purine nucleobase biosynthetic process;GO:0006541//glutamine metabolic process;GO:0040016//embryo…	K00764//amidophosphoribosyltransferase [EC:2.4.2.14]	XP_016384833.1//1;XP_016094100.1//PREDICTED: amidophosphoribosyltransferase-like [Sinocyclocheilus grahami];KTG32419.1//hypothetical protein cypCar_00002384 [Cyprinus carpio]
carp0500459	1.32	GO:0005840//ribosome;GO:0005654//nucleoplasm;GO:0005634//nucleus;GO:0005622//intracellular;GO:0030054//cell junction;GO:0005741//mitochondrial outer membrane;GO:0005737//cytoplasm;GO:0048471//perinuclear region of cytoplasm;GO:0043005//neuron projection;GO:0009986//cell surface;GO:0005829//cytosol;GO:0005739//mitochondrion;GO:0045202//synapse	GO:0004712//protein serine/threonine/tyrosine kinase activity;GO:0004435//phosphatidylinositol phospholipase C activity;GO:0005524//ATP binding;GO:0004711//ribosomal protein S6 kinase activity;GO:0016301//kinase activity;GO:0042802//identical protein binding;GO:0042277//peptide binding;GO:0004674//protein serine/threonine kinase activity;GO:0004672//protein kinase activity;GO:0030165//PDZ domain …	GO:0016477//cell migration;GO:0043491//protein kinase B signaling;GO:0045471//response to ethanol;GO:0046627//negative regulation of insulin receptor signaling pathway;GO:0071363//cellular response to growth factor stimulus;GO:0009749//response to glucose;GO:0009611//response to wounding;GO:0031929//TOR signaling;GO:0009612//response to mechanical stimulus;GO:0042493//response to drug;GO:0007165/…	K04688//ribosomal protein S6 kinase beta [EC:2.7.11.1]	KTF91513.1//1
carp0400955	1.32	GO:0005759//mitochondrial matrix;GO:0005739//mitochondrion	GO:0046872//metal ion binding;GO:0008237//metallopeptidase activity;GO:0008233//peptidase activity;GO:0004222//metalloendopeptidase activity;GO:0003824//catalytic activity;GO:0008047//enzyme activator activity	GO:0006508//proteolysis	K06972//presequence protease [EC:3.4.24.-]	XP_016354984.1//1
Ccarpnew3700015	1.32	NA	NA	NA	K00121//S-(hydroxymethyl)glutathione dehydrogenase / alcohol dehydrogenase [EC:1.1.1.284 1.1.1.1]	XP_016400983.1//PREDICTED: alcohol dehydrogenase 1-like [Sinocyclocheilus rhinocerous]
Ccarpnew0500083	1.32	NA	NA	NA	K02891//large subunit ribosomal protein L22e	XP_016134407.1//PREDICTED: 60S ribosomal protein L22-like 1 isoform X2 [Sinocyclocheilus grahami]
Ccarpnew0700101	1.32	NA	GO:0019904//protein domain specific binding	NA	K06630//14-3-3 protein epsilon	XP_018978005.1//1
carp4500612	1.31	GO:0016020//membrane;GO:0005654//nucleoplasm;GO:0005615//extracellular space;GO:0005634//nucleus;GO:0005730//nucleolus;GO:0005829//cytosol;GO:0016604//nuclear body;GO:0005697//telomerase holoenzyme complex	GO:0003723//RNA binding;GO:0048027//mRNA 5'-UTR binding;GO:0005525//GTP binding;GO:0003924//GTPase activity	GO:0031397//negative regulation of protein ubiquitination;GO:1902895//positive regulation of pri-miRNA transcription from RNA polymerase II promoter;GO:0042127//regulation of cell proliferation;GO:0033235//positive regulation of protein sumoylation;GO:0033234//negative regulation of protein sumoylation;GO:0000467//exonucleolytic trimming to generate mature 3'-end of 5.8S rRNA from tricistronic rR…	K14538//nuclear GTP-binding protein	XP_018929691.1//PREDICTED: guanine nucleotide-binding protein-like 3 [Cyprinus carpio];KTG45564.1//1
carp4100067	1.31	GO:0043231//intracellular membrane-bounded organelle;GO:0070062//extracellular exosome;GO:0016020//membrane;GO:0005634//nucleus;GO:0005925//focal adhesion;GO:0005737//cytoplasm;GO:0048471//perinuclear region of cytoplasm;GO:0000139//Golgi membrane;GO:0045121//membrane raft;GO:0031234//extrinsic component of cytoplasmic side of plasma membrane;GO:0005829//cytosol;GO:0005794//Golgi apparatus;GO:000…	GO:0005524//ATP binding;GO:0042802//identical protein binding;GO:0019003//GDP binding;GO:0030275//LRR domain binding;GO:0003924//GTPase activity;GO:0008022//protein C-terminus binding;GO:0005525//GTP binding;GO:0019002//GMP binding;GO:0032403//protein complex binding	GO:0046330//positive regulation of JNK cascade;GO:0008286//insulin receptor signaling pathway;GO:0030335//positive regulation of cell migration;GO:0007166//cell surface receptor signaling pathway;GO:0032228//regulation of synaptic transmission, GABAergic;GO:0008285//negative regulation of cell proliferation;GO:0051385//response to mineralocorticoid;GO:0030036//actin cytoskeleton organization;GO:0…	K07828//GTPase NRas	XP_018954892.1//1
carp1600012	1.31	GO:0005840//ribosome;GO:0005730//nucleolus;GO:0022625//cytosolic large ribosomal subunit;GO:0005737//cytoplasm	GO:0003723//RNA binding;GO:0003735//structural constituent of ribosome	GO:0006412//translation;GO:0002181//cytoplasmic translation;GO:0000027//ribosomal large subunit assembly;GO:0006364//rRNA processing;GO:0000956//nuclear-transcribed mRNA catabolic process	K14815//mRNA turnover protein 4	KTF92823.1//1
carp1400586	1.31	GO:0016020//membrane;GO:0005765//lysosomal membrane;GO:0005783//endoplasmic reticulum;GO:0031901//early endosome membrane;GO:0031084//BLOC-2 complex	GO:0030742//GTP-dependent protein binding;GO:0017137//Rab GTPase binding	GO:0043473//pigmentation;GO:0007596//blood coagulation;GO:0072657//protein localization to membrane;GO:0006996//organelle organization;GO:0030318//melanocyte differentiation;GO:0032418//lysosome localization	K20192//Hermansky-Pudlak syndrome 6 protein	XP_018979573.1//1
carp1101154	1.31	GO:0005783//endoplasmic reticulum;GO:0005829//cytosol;GO:0005739//mitochondrion	GO:0003723//RNA binding;GO:0017150//tRNA dihydrouridine synthase activity;GO:0004860//protein kinase inhibitor activity;GO:0050660//flavin adenine dinucleotide binding;GO:0003725//double-stranded RNA binding	GO:0060548//negative regulation of cell death	K05543//tRNA-dihydrouridine synthase 2 [EC:1.3.1.91]	KTG46220.1//1
carp1000621	1.31	GO:0005634//nucleus;GO:0030173//integral component of Golgi membrane;GO:0030666//endocytic vesicle membrane;GO:0031410//cytoplasmic vesicle;GO:0097637//integral component of autophagosome membrane;GO:0016021//integral component of membrane;GO:0030659//cytoplasmic vesicle membrane;GO:0000139//Golgi membrane	GO:0046872//metal ion binding;GO:0045134//uridine-diphosphatase activity;GO:0016787//hydrolase activity;GO:0017111//nucleoside-triphosphatase activity;GO:0017110//nucleoside-diphosphatase activity	GO:0009191//ribonucleoside diphosphate catabolic process;GO:0006256//UDP catabolic process;GO:0034656//nucleobase-containing small molecule catabolic process;GO:0009203//ribonucleoside triphosphate catabolic process	K12305//ectonucleoside triphosphate diphosphohydrolase 4 [EC:3.6.1.6]	XP_018964237.1//1;XP_016354538.1//PREDICTED: ectonucleoside triphosphate diphosphohydrolase 4-like isoform X2 [Sinocyclocheilus anshuiensis];XP_016354536.1//PREDICTED: ectonucleoside triphosphate diphosphohydrolase 4-like isoform X1 [Sinocyclocheilus anshuiensis]
carp0301114	1.31	GO:0016020//membrane;GO:0005730//nucleolus;GO:0005737//cytoplasm	GO:0003723//RNA binding;GO:0004004//ATP-dependent RNA helicase activity;GO:0005524//ATP binding;GO:0004386//helicase activity;GO:0003676//nucleic acid binding	GO:0010976//positive regulation of neuron projection development;GO:0010501//RNA secondary structure unwinding;GO:0006364//rRNA processing	K14810//ATP-dependent RNA helicase DDX56/DBP9 [EC:3.6.4.13]	XP_016422928.1//1;KTF99854.1//hypothetical protein cypCar_00028676 [Cyprinus carpio]
carp0100050	1.31	GO:0005783//endoplasmic reticulum;GO:0005622//intracellular;GO:0032587//ruffle membrane;GO:0048471//perinuclear region of cytoplasm;GO:0043204//perikaryon;GO:0005829//cytosol;GO:0005794//Golgi apparatus;GO:0016021//integral component of membrane;GO:0042383//sarcolemma	GO:0046872//metal ion binding;GO:0004114//3',5'-cyclic-nucleotide phosphodiesterase activity;GO:0047555//3',5'-cyclic-GMP phosphodiesterase activity;GO:0005215//transporter activity	GO:0055085//transmembrane transport;GO:0007165//signal transduction;GO:0019934//cGMP-mediated signaling;GO:0046069//cGMP catabolic process;GO:0010613//positive regulation of cardiac muscle hypertrophy;GO:0046068//cGMP metabolic process	K13761//high affinity cGMP-specific 3',5'-cyclic phosphodiesterase 9 [EC:3.1.4.35];K13783//MFS transporter, OPA family, solute carrier family 37 (glycerol-3-phosphate transporter), member 1/2	NP_001007440.1//glucose-6-phosphate exchanger SLC37A1 [Danio rerio];XP_017325981.1//1;ERE86830.1//high affinity cGMP-specific 3',5'-cyclic phosphodiesterase 9A [Cricetulus griseus]
Ccarpnew0700010	1.31	GO:0030141//secretory granule;GO:0005615//extracellular space;GO:0005576//extracellular region;GO:0005886//plasma membrane	GO:0008270//zinc ion binding;GO:0042277//peptide binding;GO:0070006//metalloaminopeptidase activity	GO:0045776//negative regulation of blood pressure;GO:0006508//proteolysis;GO:0043171//peptide catabolic process	K01260//aminopeptidase B [EC:3.4.11.6]	XP_016393401.1//PREDICTED: aminopeptidase B-like isoform X2 [Sinocyclocheilus rhinocerous];XP_017537418.1//PREDICTED: aminopeptidase B isoform X2 [Pygocentrus nattereri]
Ccarpnew1800104	1.31	GO:0005730//nucleolus;GO:0032040//small-subunit processome;GO:0030529//intracellular ribonucleoprotein complex;GO:0031428//box C/D snoRNP complex;GO:0071011//precatalytic spliceosome;GO:0046540//U4/U6 x U5 tri-snRNP complex	GO:0003723//RNA binding	GO:0000470//maturation of LSU-rRNA;GO:0042254//ribosome biogenesis;GO:0000398//mRNA splicing, via spliceosome;GO:0061053//somite development;GO:0030490//maturation of SSU-rRNA	K12845//U4/U6 small nuclear ribonucleoprotein SNU13	NP_955829.1//NHP2 non-histone chromosome protein 2-like 1 [Danio rerio]
carpUN01014	1.3	GO:0043231//intracellular membrane-bounded organelle;GO:0072686//mitotic spindle;GO:0005634//nucleus;GO:0005654//nucleoplasm;GO:0071944//cell periphery;GO:0005737//cytoplasm;GO:0043025//neuronal cell body;GO:0043005//neuron projection;GO:0043204//perikaryon;GO:1990635//proximal dendrite;GO:0043234//protein complex;GO:0005829//cytosol;GO:0016021//integral component of membrane;GO:0005886//plasma m…	GO:0003723//RNA binding;GO:0005524//ATP binding;GO:0031072//heat shock protein binding;GO:0042802//identical protein binding;GO:0004722//protein serine/threonine phosphatase activity;GO:0008017//microtubule binding;GO:0043531//ADP binding;GO:0008289//lipid binding;GO:0051879//Hsp90 protein binding;GO:0046872//metal ion binding;GO:0004721//phosphoprotein phosphatase activity;GO:0001965//G-protein …	GO:1901215//negative regulation of neuron death;GO:0000278//mitotic cell cycle;GO:0045920//negative regulation of exocytosis;GO:0016576//histone dephosphorylation;GO:0043278//response to morphine;GO:2000324//positive regulation of glucocorticoid receptor signaling pathway;GO:0006470//protein dephosphorylation;GO:0071276//cellular response to cadmium ion;GO:0051259//protein oligomerization;GO:0070…	K04460//serine/threonine-protein phosphatase 5 [EC:3.1.3.16]	XP_016331340.1//PREDICTED: serine/threonine-protein phosphatase 5 [Sinocyclocheilus anshuiensis];KTF74173.1//1
carp4700263	1.3	GO:0005759//mitochondrial matrix;GO:0005634//nucleus;GO:0005739//mitochondrion;GO:0001405//presequence translocase-associated import motor	GO:0016853//isomerase activity;GO:0051082//unfolded protein binding;GO:0051087//chaperone binding;GO:0000774//adenyl-nucleotide exchange factor activity;GO:0042803//protein homodimerization activity	GO:0006457//protein folding;GO:0030150//protein import into mitochondrial matrix	K03687//molecular chaperone GrpE	XP_018950398.1//1
carp4000191	1.3	GO:0016020//membrane;GO:0070062//extracellular exosome;GO:0005634//nucleus;GO:0016324//apical plasma membrane;GO:0042470//melanosome;GO:0009986//cell surface;GO:0005829//cytosol;GO:0016021//integral component of membrane;GO:0005886//plasma membrane	GO:0003723//RNA binding;GO:0015175//neutral amino acid transmembrane transporter activity;GO:0005432//calcium:sodium antiporter activity;GO:0032450//maltose alpha-glucosidase activity;GO:0004558//alpha-1,4-glucosidase activity;GO:0003824//catalytic activity;GO:0003725//double-stranded RNA binding;GO:0045296//cadherin binding	GO:1902475//L-alpha-amino acid transmembrane transport;GO:0050900//leukocyte migration;GO:0015827//tryptophan transport;GO:0043330//response to exogenous dsRNA;GO:0006816//calcium ion transport;GO:0060142//regulation of syncytium formation by plasma membrane fusion;GO:0016049//cell growth;GO:0006865//amino acid transport;GO:0015804//neutral amino acid transport;GO:0005975//carbohydrate metabolic …	K06519//solute carrier family 3, member 2	KTF94663.1//1;XP_016376980.1//PREDICTED: 4F2 cell-surface antigen heavy chain-like [Sinocyclocheilus rhinocerous]
carp2200887	1.3	GO:0070062//extracellular exosome;GO:0031415//NatA complex;GO:0016020//membrane;GO:0005634//nucleus;GO:0005667//transcription factor complex;GO:0005829//cytosol;GO:0005737//cytoplasm	GO:0043022//ribosome binding;GO:0004596//peptide alpha-N-acetyltransferase activity;GO:0003723//RNA binding;GO:0008080//N-acetyltransferase activity;GO:0016740//transferase activity;GO:0016407//acetyltransferase activity	GO:0030154//cell differentiation;GO:0001525//angiogenesis;GO:0006351//transcription, DNA-templated;GO:0043066//negative regulation of apoptotic process;GO:0045893//positive regulation of transcription, DNA-templated;GO:0017196//N-terminal peptidyl-methionine acetylation;GO:0006474//N-terminal protein amino acid acetylation;GO:0050821//protein stabilization	K20792//N-alpha-acetyltransferase 15/16, NatA auxiliary subunit	XP_017329666.1//PREDICTED: N-alpha-acetyltransferase 15, NatA auxiliary subunit-like [Ictalurus punctatus];XP_021535046.1//1
Ccarpnew0900033	1.3	NA	NA	NA	K14000//ribosome-binding protein 1	KTG34740.1//hypothetical protein cypCar_00037265 [Cyprinus carpio]
carp0300537	1.3	GO:0031012//extracellular matrix;GO:0070062//extracellular exosome;GO:0005856//cytoskeleton;GO:0005903//brush border;GO:0005925//focal adhesion;GO:0043034//costamere;GO:0005737//cytoplasm;GO:0001725//stress fiber;GO:0030018//Z disc;GO:0005623//cell;GO:0005829//cytosol;GO:0016528//sarcoplasm;GO:0015629//actin cytoskeleton;GO:0042383//sarcolemma;GO:0005886//plasma membrane	GO:0003779//actin binding;GO:0051015//actin filament binding;GO:0003723//RNA binding;GO:0042802//identical protein binding;GO:0008092//cytoskeletal protein binding;GO:0030506//ankyrin binding;GO:0045296//cadherin binding	GO:0034329//cell junction assembly;GO:0030154//cell differentiation;GO:0030036//actin cytoskeleton organization;GO:0045214//sarcomere organization;GO:0007507//heart development;GO:0003382//epithelial cell morphogenesis;GO:0048747//muscle fiber development;GO:0046716//muscle cell cellular homeostasis;GO:0030029//actin filament-based process;GO:0003334//keratinocyte development;GO:0007626//locomoto…	K04437//filamin	XP_016417395.1//PREDICTED: filamin-B isoform X1 [Sinocyclocheilus rhinocerous];XP_016417421.1//1
carpUN12583	1.29	GO:0005634//nucleus;GO:0005654//nucleoplasm;GO:0000790//nuclear chromatin	GO:0003677//DNA binding;GO:0051864//histone demethylase activity (H3-K36 specific);GO:0008168//methyltransferase activity;GO:0008270//zinc ion binding;GO:0032452//histone demethylase activity;GO:0045322//unmethylated CpG binding	GO:0030182//neuron differentiation;GO:0006355//regulation of transcription, DNA-templated;GO:0010629//negative regulation of gene expression;GO:0043066//negative regulation of apoptotic process;GO:0001701//in utero embryonic development;GO:0006351//transcription, DNA-templated;GO:0070544//histone H3-K36 demethylation;GO:0010628//positive regulation of gene expression;GO:0035264//multicellular org…	K10276//F-box and leucine-rich repeat protein 10/11 [EC:1.14.11.27]	XP_016323623.1//PREDICTED: lysine-specific demethylase 2A-like isoform X2 [Sinocyclocheilus anshuiensis];XP_016323626.1//PREDICTED: lysine-specific demethylase 2A-like isoform X5 [Sinocyclocheilus anshuiensis];XP_016323621.1//1
carpUN04716	1.29	GO:0005829//cytosol;GO:0005851//eukaryotic translation initiation factor 2B complex;GO:0005737//cytoplasm	GO:0003743//translation initiation factor activity;GO:0005085//guanyl-nucleotide exchange factor activity;GO:0031369//translation initiation factor binding	GO:0042552//myelination;GO:0051716//cellular response to stimulus;GO:0021766//hippocampus development;GO:0043434//response to peptide hormone;GO:0032057//negative regulation of translational initiation in response to stress;GO:0009408//response to heat;GO:0006417//regulation of translation;GO:0001541//ovarian follicle development;GO:1905098//negative regulation of guanyl-nucleotide exchange facto…	K03680//translation initiation factor eIF-2B subunit delta	XP_018946582.1//1
carp1600429	1.29	GO:0005759//mitochondrial matrix;GO:0031514//motile cilium;GO:0005739//mitochondrion	GO:0042030//ATPase inhibitor activity;GO:0005524//ATP binding;GO:0016740//transferase activity;GO:0008817//cob(I)yrinic acid a,c-diamide adenosyltransferase activity	GO:0032780//negative regulation of ATPase activity;GO:0009236//cobalamin biosynthetic process;GO:0009235//cobalamin metabolic process	K00798//cob(I)alamin adenosyltransferase [EC:2.5.1.17]	XP_016321410.1//PREDICTED: cob(I)yrinic acid a,c-diamide adenosyltransferase, mitochondrial-like [Sinocyclocheilus anshuiensis];XP_016409410.1//1
carp1600154	1.29	GO:0005743//mitochondrial inner membrane;GO:0005739//mitochondrion	GO:0046872//metal ion binding;GO:0004408//holocytochrome-c synthase activity	GO:0009887//animal organ morphogenesis;GO:0018063//cytochrome c-heme linkage;GO:0055114//oxidation-reduction process	K01764//cytochrome c heme-lyase [EC:4.4.1.17]	XP_018928356.1//PREDICTED: cytochrome c-type heme lyase-like isoform X1 [Cyprinus carpio];KTF93851.1//1
carp0101398	1.29	GO:0005829//cytosol;GO:0005737//cytoplasm	GO:0003958//NADPH-hemoprotein reductase activity;GO:0008168//methyltransferase activity;GO:0050660//flavin adenine dinucleotide binding;GO:0047138//aquacobalamin reductase activity;GO:0070402//NADPH binding;GO:0050444//aquacobalamin reductase (NADPH) activity;GO:0050661//NADP binding;GO:0010181//FMN binding;GO:0030586//[methionine synthase] reductase activity;GO:0016723//oxidoreductase activity, …	GO:0043418//homocysteine catabolic process;GO:0055114//oxidation-reduction process;GO:0006306//DNA methylation;GO:0033353//S-adenosylmethionine cycle;GO:0006555//methionine metabolic process;GO:0050667//homocysteine metabolic process;GO:1904042//negative regulation of cystathionine beta-synthase activity;GO:0050821//protein stabilization;GO:0000096//sulfur amino acid metabolic process;GO:0032259/…	K00597//methionine synthase reductase [EC:1.16.1.8]	KTF89580.1//1
carp0101104	1.29	GO:0043231//intracellular membrane-bounded organelle;GO:0005665//DNA-directed RNA polymerase II, core complex;GO:0005654//nucleoplasm;GO:0016605//PML body;GO:0005634//nucleus;GO:0097440//apical dendrite;GO:1990844//interfibrillar mitochondrion;GO:0022626//cytosolic ribosome	GO:0030331//estrogen receptor binding;GO:0003723//RNA binding;GO:0003677//DNA binding;GO:0031625//ubiquitin protein ligase binding;GO:0031490//chromatin DNA binding;GO:0005102//receptor binding;GO:0050681//androgen receptor binding;GO:0043014//alpha-tubulin binding;GO:0003712//transcription cofactor activity;GO:0043565//sequence-specific DNA binding;GO:0001104//RNA polymerase II transcription cof…	GO:1901860//positive regulation of mitochondrial DNA metabolic process;GO:1901215//negative regulation of neuron death;GO:0006355//regulation of transcription, DNA-templated;GO:0002021//response to dietary excess;GO:0046321//positive regulation of fatty acid oxidation;GO:0045893//positive regulation of transcription, DNA-templated;GO:0014850//response to muscle activity;GO:0022904//respiratory el…	K07202//alpha peroxisome proliferator-activated receptor gamma coactivator 1-alpha	KTF77354.1//1;XP_018953068.1//PREDICTED: LOW QUALITY PROTEIN: peroxisome proliferator-activated receptor gamma coactivator 1-alpha-like [Cyprinus carpio]
Ccarpnew0900093	1.29	NA	NA	NA	K16641//hepatoma-derived growth factor	XP_018978861.1//PREDICTED: hepatoma-derived growth factor-related protein 2-like [Cyprinus carpio]
CcarpnewUN00033	1.29	NA	NA	NA	K09228//KRAB domain-containing zinc finger protein	XP_021331400.1//zinc finger protein 721-like [Danio rerio]
carp2600484	1.28	GO:0005759//mitochondrial matrix;GO:0016020//membrane;GO:0005783//endoplasmic reticulum;GO:0031594//neuromuscular junction;GO:0030061//mitochondrial crista;GO:0005741//mitochondrial outer membrane;GO:0005737//cytoplasm;GO:0005794//Golgi apparatus;GO:0005829//cytosol;GO:0005811//lipid droplet;GO:0005743//mitochondrial inner membrane;GO:0016021//integral component of membrane;GO:0005739//mitochondr…	GO:0032947//protein complex scaffold activity;GO:0003723//RNA binding;GO:0016301//kinase activity;GO:0019903//protein phosphatase binding;GO:0008017//microtubule binding;GO:0034237//protein kinase A regulatory subunit binding;GO:0019901//protein kinase binding;GO:0048487//beta-tubulin binding;GO:0019904//protein domain specific binding;GO:0030346//protein phosphatase 2B binding	GO:0040040//thermosensory behavior;GO:0046843//dorsal appendage formation;GO:0051534//negative regulation of NFAT protein import into nucleus;GO:0007596//blood coagulation;GO:0071320//cellular response to cAMP;GO:0007616//long-term memory;GO:0060269//centripetally migrating follicle cell migration;GO:0006099//tricarboxylic acid cycle;GO:0008070//maternal determination of dorsal/ventral axis, ovar…	K16518//A-kinase anchor protein 1, mitochondrial	XP_016416447.1//1;XP_016137986.1//PREDICTED: A-kinase anchor protein 1, mitochondrial-like [Sinocyclocheilus grahami]
carp2101158	1.28	GO:0005654//nucleoplasm;GO:0005634//nucleus;GO:0005829//cytosol;GO:0016021//integral component of membrane;GO:0030054//cell junction;GO:0005737//cytoplasm	GO:0016740//transferase activity	GO:0017183//peptidyl-diphthamide biosynthetic process from peptidyl-histidine;GO:0008283//cell proliferation;GO:0006909//phagocytosis	K07561//2-(3-amino-3-carboxypropyl)histidine synthase [EC:2.5.1.108]	XP_016311146.1//1
carp1700260	1.28	GO:0030425//dendrite;GO:0016020//membrane;GO:0005783//endoplasmic reticulum;GO:0005737//cytoplasm;GO:0000139//Golgi membrane;GO:0005747//mitochondrial respiratory chain complex I;GO:0005829//cytosol;GO:0016021//integral component of membrane;GO:0005739//mitochondrion;GO:0043231//intracellular membrane-bounded organelle;GO:0005634//nucleus;GO:0005654//nucleoplasm;GO:0032937//SREBP-SCAP-Insig compl…	GO:0051015//actin filament binding;GO:0000978//RNA polymerase II proximal promoter sequence-specific DNA binding;GO:0003677//DNA binding;GO:0070888//E-box binding;GO:0044212//transcription regulatory region DNA binding;GO:0001078//transcriptional repressor activity, RNA polymerase II proximal promoter sequence-specific DNA binding;GO:0046983//protein dimerization activity;GO:0008022//protein C-te…	GO:0072368//regulation of lipid transport by negative regulation of transcription from RNA polymerase II promoter;GO:0009267//cellular response to starvation;GO:0008203//cholesterol metabolic process;GO:1903955//positive regulation of protein targeting to mitochondrion;GO:0006355//regulation of transcription, DNA-templated;GO:0032956//regulation of actin cytoskeleton organization;GO:0055114//oxid…	K09107//sterol regulatory element-binding transcription factor 2;K15261//poly [ADP-ribose] polymerase 10/14/15 [EC:2.4.2.30];K13172//serine/arginine repetitive matrix protein 2;K18626//trichohyalin	XP_018926145.1//1;XP_001895056.1//Histidine-rich glycoprotein precursor [Brugia malayi];KTG47880.1//1;KTF97329.1//hypothetical protein cypCar_00036845 [Cyprinus carpio]
Ccarpnew1200025	1.28	NA	NA	NA	K14563//rRNA 2'-O-methyltransferase fibrillarin [EC:2.1.1.-]	KTG34580.1//hypothetical protein cypCar_00033412 [Cyprinus carpio]
carp1100695	1.28	GO:0070062//extracellular exosome;GO:0005634//nucleus;GO:0005622//intracellular;GO:0005737//cytoplasm;GO:0005669//transcription factor TFIID complex;GO:0005730//nucleolus;GO:0005829//cytosol;GO:0016021//integral component of membrane	GO:0004864//protein phosphatase inhibitor activity;GO:0003677//DNA binding;GO:0003723//RNA binding;GO:0003713//transcription coactivator activity;GO:0030674//protein binding, bridging;GO:0043565//sequence-specific DNA binding;GO:0005516//calmodulin binding	GO:0030154//cell differentiation;GO:0043666//regulation of phosphoprotein phosphatase activity;GO:0006355//regulation of transcription, DNA-templated;GO:0006351//transcription, DNA-templated;GO:0007417//central nervous system development;GO:0048813//dendrite morphogenesis;GO:0045893//positive regulation of transcription, DNA-templated;GO:0007424//open tracheal system development;GO:0045944//posit…	K03627//putative transcription factor	XP_018956030.1//1
carpUN01315	1.27	GO:0005765//lysosomal membrane;GO:0016021//integral component of membrane;GO:0033116//endoplasmic reticulum-Golgi intermediate compartment membrane;GO:0005789//endoplasmic reticulum membrane	NA	GO:0019216//regulation of lipid metabolic process;GO:0006629//lipid metabolic process	K06853//hyaluronan and proteoglycan link protein 4	XP_018932131.1//PREDICTED: LOW QUALITY PROTEIN: transmembrane 6 superfamily member 2-like [Cyprinus carpio];KTF80687.1//1
carp4500154	1.27	GO:0070062//extracellular exosome;GO:0005829//cytosol;GO:0005622//intracellular;GO:0005737//cytoplasm	GO:0019809//spermidine binding;GO:0042802//identical protein binding;GO:0008080//N-acetyltransferase activity;GO:0004145//diamine N-acetyltransferase activity	GO:0006595//polyamine metabolic process;GO:0006598//polyamine catabolic process;GO:0009447//putrescine catabolic process;GO:0001525//angiogenesis;GO:0032918//spermidine acetylation;GO:0042127//regulation of cell proliferation;GO:0046208//spermine catabolic process;GO:0006596//polyamine biosynthetic process;GO:0046204//nor-spermidine metabolic process;GO:0032920//putrescine acetylation;GO:0032919/…	K00657//diamine N-acetyltransferase [EC:2.3.1.57]	XP_018934921.1//1
carp4900069	1.27	GO:0005654//nucleoplasm;GO:0005634//nucleus;GO:0034709//methylosome;GO:0005737//cytoplasm;GO:0035097//histone methyltransferase complex;GO:0005829//cytosol;GO:0005794//Golgi apparatus;GO:0043234//protein complex	GO:0008757//S-adenosylmethionine-dependent methyltransferase activity;GO:0003714//transcription corepressor activity;GO:0008469//histone-arginine N-methyltransferase activity;GO:0001046//core promoter sequence-specific DNA binding;GO:0016301//kinase activity;GO:0008168//methyltransferase activity;GO:0042802//identical protein binding;GO:0046982//protein heterodimerization activity;GO:0016274//pro…	GO:0030587//sorocarp development;GO:0097421//liver regeneration;GO:0006355//regulation of transcription, DNA-templated;GO:0048714//positive regulation of oligodendrocyte differentiation;GO:1904992//positive regulation of adenylate cyclase-inhibiting dopamine receptor signaling pathway;GO:0007088//regulation of mitotic nuclear division;GO:0018216//peptidyl-arginine methylation;GO:1901800//positive…	K02516//type II protein arginine methyltransferase [EC:2.1.1.320]	XP_016349839.1//PREDICTED: protein arginine N-methyltransferase 5-like [Sinocyclocheilus anshuiensis];XP_016365504.1//1
carpUN04168	1.25	GO:0016020//membrane;GO:0005743//mitochondrial inner membrane;GO:0016021//integral component of membrane;GO:0005739//mitochondrion;GO:0031966//mitochondrial membrane	GO:0015075//ion transmembrane transporter activity	GO:0055072//iron ion homeostasis	K03351//anaphase-promoting complex subunit 4;K02542//DNA replication licensing factor MCM6 [EC:3.6.4.12]	XP_016386006.1//1
carpUN00204	1.25	GO:0016020//membrane;GO:0005759//mitochondrial matrix;GO:0043231//intracellular membrane-bounded organelle;GO:0070062//extracellular exosome;GO:0005929//cilium;GO:0005634//nucleus;GO:0005615//extracellular space;GO:0005654//nucleoplasm;GO:0044297//cell body;GO:0005829//cytosol;GO:0016021//integral component of membrane;GO:0005576//extracellular region;GO:0005739//mitochondrion	GO:0046872//metal ion binding;GO:0003723//RNA binding;GO:0016787//hydrolase activity;GO:0016853//isomerase activity;GO:0000166//nucleotide binding;GO:0052857//NADPHX epimerase activity;GO:0052856//NADHX epimerase activity;GO:0042803//protein homodimerization activity	GO:0010874//regulation of cholesterol efflux;GO:0034356//NAD biosynthesis via nicotinamide riboside salvage pathway;GO:0006739//NADP metabolic process;GO:0031580//membrane raft distribution;GO:0051289//protein homotetramerization;GO:0016525//negative regulation of angiogenesis;GO:0046496//nicotinamide nucleotide metabolic process;GO:0006734//NADH metabolic process;GO:0002040//sprouting angiogenes…	K13195//cold-inducible RNA-binding protein;K17759//NAD(P)H-hydrate epimerase [EC:5.1.99.6]	XP_010886253.1//PREDICTED: cold-inducible RNA-binding protein B isoform X1 [Esox lucius];XP_016298443.1//1
carp4900022	1.25	GO:0016020//membrane;GO:0005634//nucleus;GO:0005654//nucleoplasm;GO:0005938//cell cortex;GO:0005737//cytoplasm;GO:1990904//ribonucleoprotein complex;GO:0005829//cytosol;GO:0030529//intracellular ribonucleoprotein complex;GO:0019013//viral nucleocapsid	GO:0003729//mRNA binding;GO:0003723//RNA binding;GO:0017091//AU-rich element binding;GO:0042803//protein homodimerization activity;GO:0003730//mRNA 3'-UTR binding;GO:0003725//double-stranded RNA binding;GO:0019901//protein kinase binding;GO:0035925//mRNA 3'-UTR AU-rich region binding;GO:0008266//poly(U) RNA binding	GO:0007369//gastrulation;GO:0008298//intracellular mRNA localization;GO:0000398//mRNA splicing, via spliceosome;GO:0070935//3'-UTR-mediated mRNA stabilization;GO:0006355//regulation of transcription, DNA-templated;GO:0060965//negative regulation of gene silencing by miRNA;GO:0045727//positive regulation of translation;GO:0031440//regulation of mRNA 3'-end processing;GO:2000036//regulation of stem…	K13088//ELAV-like protein 1	KTF91249.1//hypothetical protein cypCar_00021740, partial [Cyprinus carpio];XP_016303845.1//1
Ccarpnew4600012	1.25	GO:0005634//nucleus	GO:0000287//magnesium ion binding;GO:0004715//non-membrane spanning protein tyrosine kinase activity;GO:0005524//ATP binding	GO:0000278//mitotic cell cycle;GO:0009416//response to light stimulus	K06632//wee1-like protein kinase [EC:2.7.11.1]	KTG35278.1//hypothetical protein cypCar_00003343 [Cyprinus carpio]
carp2100475	1.25	GO:0030173//integral component of Golgi membrane;GO:0016021//integral component of membrane;GO:0005581//collagen trimer;GO:0005578//proteinaceous extracellular matrix	GO:0046872//metal ion binding;GO:0005201//extracellular matrix structural constituent;GO:0047186//N-acetylneuraminate 7-O(or 9-O)-acetyltransferase activity;GO:0016740//transferase activity	GO:0009612//response to mechanical stimulus;GO:0005975//carbohydrate metabolic process;GO:0006811//ion transport	K03377//N-acetylneuraminate 9-O-acetyltransferase [EC:2.3.1.45];K06236//collagen, type I, alpha	KTG05894.1//1;BAG72201.1//collagen type I alpha 2 [Carassius auratus];XP_016314980.1//PREDICTED: collagen alpha-2(I) chain-like [Sinocyclocheilus anshuiensis]
carpUN08018	1.26	GO:0070062//extracellular exosome;GO:0016272//prefoldin complex;GO:0005634//nucleus;GO:0005829//cytosol;GO:0005739//mitochondrion;GO:0005737//cytoplasm	GO:0051082//unfolded protein binding;GO:0044183//protein binding involved in protein folding	GO:0045196//establishment or maintenance of neuroblast polarity;GO:0006457//protein folding;GO:0048477//oogenesis;GO:0051495//positive regulation of cytoskeleton organization;GO:0006909//phagocytosis	K09549//prefoldin subunit 2	XP_018928418.1//1
carpUN05633	1.26	GO:0005634//nucleus;GO:0005654//nucleoplasm;GO:0032040//small-subunit processome;GO:0005730//nucleolus	GO:0003723//RNA binding;GO:0004871//signal transducer activity	GO:0000462//maturation of SSU-rRNA from tricistronic rRNA transcript (SSU-rRNA, 5.8S rRNA, LSU-rRNA);GO:0007275//multicellular organism development;GO:0016569//covalent chromatin modification;GO:0007166//cell surface receptor signaling pathway;GO:0006364//rRNA processing;GO:0007420//brain development	K14767//U3 small nucleolar RNA-associated protein 3	XP_016345401.1//1
carp5000208	1.26	GO:0008623//CHRAC;GO:0005634//nucleus;GO:0016590//ACF complex	GO:0046872//metal ion binding;GO:0004402//histone acetyltransferase activity	GO:0006338//chromatin remodeling;GO:0006355//regulation of transcription, DNA-templated;GO:0006261//DNA-dependent DNA replication;GO:0006351//transcription, DNA-templated	K11655//bromodomain adjacent to zinc finger domain protein 1A	XP_016129499.1//PREDICTED: bromodomain adjacent to zinc finger domain protein 1A [Sinocyclocheilus grahami];KTG38021.1//1
carp4200484	1.26	GO:0018444//translation release factor complex;GO:0005829//cytosol;GO:0005622//intracellular;GO:0005737//cytoplasm	GO:0003723//RNA binding;GO:0005525//GTP binding;GO:0003747//translation release factor activity;GO:0003924//GTPase activity	GO:0006415//translational termination;GO:0006412//translation;GO:0006479//protein methylation;GO:0000184//nuclear-transcribed mRNA catabolic process, nonsense-mediated decay;GO:0000082//G1/S transition of mitotic cell cycle;GO:0007049//cell cycle;GO:0002184//cytoplasmic translational termination	K03267//peptide chain release factor subunit 3	XP_016346462.1//1
carp3400388	1.26	GO:0005840//ribosome;GO:0005763//mitochondrial small ribosomal subunit;GO:0005743//mitochondrial inner membrane;GO:0005739//mitochondrion	GO:0003735//structural constituent of ribosome	GO:0032543//mitochondrial translation;GO:0070126//mitochondrial translational termination;GO:0070124//mitochondrial translational initiation;GO:0070125//mitochondrial translational elongation	K17412//small subunit ribosomal protein S34	XP_018932162.1//1
carp0300016	1.26	GO:0016021//integral component of membrane	NA	NA	K01528//dynamin GTPase [EC:3.6.5.5];K17258//integrin alpha FG-GAP repeat containing protein 3;K08607//disintegrin and metalloproteinase domain-containing protein 1 [EC:3.4.24.-]	XP_001750126.1//hypothetical protein [Monosiga brevicollis MX1];XP_016117820.1//1
carp0200689	1.26	GO:0016020//membrane;GO:0070062//extracellular exosome;GO:0005829//cytosol;GO:0016021//integral component of membrane;GO:0005739//mitochondrion;GO:0005737//cytoplasm	GO:0004488//methylenetetrahydrofolate dehydrogenase (NADP+) activity;GO:0004486//methylenetetrahydrofolate dehydrogenase [NAD(P)+] activity;GO:0016787//hydrolase activity;GO:0004477//methenyltetrahydrofolate cyclohydrolase activity;GO:0005524//ATP binding;GO:0004329//formate-tetrahydrofolate ligase activity;GO:0004487//methylenetetrahydrofolate dehydrogenase (NAD+) activity	GO:0019346//transsulfuration;GO:0008652//cellular amino acid biosynthetic process;GO:0061053//somite development;GO:0046653//tetrahydrofolate metabolic process;GO:0001780//neutrophil homeostasis;GO:0009113//purine nucleobase biosynthetic process;GO:0009117//nucleotide metabolic process;GO:0000105//histidine biosynthetic process;GO:0009257//10-formyltetrahydrofolate biosynthetic process;GO:0035999…	K00288//methylenetetrahydrofolate dehydrogenase (NADP+) / methenyltetrahydrofolate cyclohydrolase / formyltetrahydrofolate synthetase [EC:1.5.1.5 3.5.4.9 6.3.4.3]	XP_016315534.1//PREDICTED: C-1-tetrahydrofolate synthase, cytoplasmic-like [Sinocyclocheilus anshuiensis];XP_016150134.1//1
CcarpnewUN01553	1.26	GO:0005788//endoplasmic reticulum lumen;GO:0005783//endoplasmic reticulum	GO:0003756//protein disulfide isomerase activity	GO:0006457//protein folding;GO:0034976//response to endoplasmic reticulum stress;GO:0045454//cell redox homeostasis	K09582//protein disulfide-isomerase A4 [EC:5.3.4.1]	KTG46292.1//hypothetical protein cypCar_00011286 [Cyprinus carpio]
carp0100445	1.26	NA	GO:0043022//ribosome binding;GO:0003723//RNA binding;GO:0061630//ubiquitin protein ligase activity;GO:0046872//metal ion binding;GO:0003676//nucleic acid binding	GO:0006513//protein monoubiquitination;GO:0016567//protein ubiquitination;GO:0072344//rescue of stalled ribosome	K10624//E3 ubiquitin-protein ligase RBBP6 [EC:2.3.2.27];K17585//phosphatase and actin regulator 4;K06265//dystroglycan 1	KTF89065.1//1
carp2900544	1.76	GO:0016020//membrane;GO:0036266//Cdc48p-Npl4p-Vms1p AAA ATPase complex;GO:0005737//cytoplasm	GO:0046872//metal ion binding;GO:0008270//zinc ion binding;GO:0003676//nucleic acid binding	GO:0072671//mitochondria-associated ubiquitin-dependent protein catabolic process;GO:0071630//nuclear protein quality control by the ubiquitin-proteasome system;GO:0030433//ubiquitin-dependent ERAD pathway;GO:0070301//cellular response to hydrogen peroxide	K12875//apoptotic chromatin condensation inducer in the nucleus;K18626//trichohyalin	KTG39464.1//1
carp2201426	1.76	GO:0005654//nucleoplasm;GO:0005730//nucleolus;GO:0031514//motile cilium;GO:0000794//condensed nuclear chromosome;GO:0005737//cytoplasm	GO:0003729//mRNA binding;GO:0003723//RNA binding	GO:0016072//rRNA metabolic process;GO:0007275//multicellular organism development;GO:0010923//negative regulation of phosphatase activity;GO:0009303//rRNA transcription;GO:0006461//protein complex assembly	K14838//nucleolar protein 15	XP_018965242.1//PREDICTED: MKI67 FHA domain-interacting nucleolar phosphoprotein-like isoform X1 [Cyprinus carpio];KTF86042.1//1
carp1200142	1.76	GO:0005783//endoplasmic reticulum;GO:0098554//cytoplasmic side of endoplasmic reticulum membrane	NA	GO:1990845//adaptive thermogenesis;GO:0055088//lipid homeostasis;GO:1901895//negative regulation of calcium-transporting ATPase activity;GO:0032471//negative regulation of endoplasmic reticulum calcium ion concentration	K03914//coagulation factor II (thrombin) receptor	KTF98809.1//1;XP_016392695.1//PREDICTED: thyroid adenoma-associated protein isoform X1 [Sinocyclocheilus rhinocerous]
carp0101288	1.76	GO:0016020//membrane;GO:0005783//endoplasmic reticulum;GO:0090534//calcium ion-transporting ATPase complex;GO:0031673//H zone;GO:0014801//longitudinal sarcoplasmic reticulum;GO:0016529//sarcoplasmic reticulum;GO:0012506//vesicle membrane;GO:0031095//platelet dense tubular network membrane;GO:0005887//integral component of plasma membrane;GO:0031234//extrinsic component of cytoplasmic side of plas…	GO:0031775//lutropin-choriogonadotropic hormone receptor binding;GO:0005524//ATP binding;GO:0005388//calcium-transporting ATPase activity;GO:0005338//nucleotide-sugar transmembrane transporter activity;GO:0042803//protein homodimerization activity;GO:0046872//metal ion binding;GO:0008022//protein C-terminus binding;GO:0044548//S100 protein binding;GO:0005509//calcium ion binding;GO:0086039//calci…	GO:0010882//regulation of cardiac muscle contraction by calcium ion signaling;GO:0034220//ion transmembrane transport;GO:0034976//response to endoplasmic reticulum stress;GO:0033292//T-tubule organization;GO:0045822//negative regulation of heart contraction;GO:0008016//regulation of heart contraction;GO:0055119//relaxation of cardiac muscle;GO:0042493//response to drug;GO:0098909//regulation of c…	K05853//Ca2+ transporting ATPase, sarcoplasmic/endoplasmic reticulum [EC:3.6.3.8]	XP_016368025.1//PREDICTED: sarcoplasmic/endoplasmic reticulum calcium ATPase 2-like [Sinocyclocheilus rhinocerous];KTG46486.1//1
Ccarpnew0400131	1.76	GO:0005758//mitochondrial intermembrane space	GO:1990050//phosphatidic acid transporter activity	NA	NA	XP_018935713.1//PREDICTED: PRELI domain containing protein 3B-like [Cyprinus carpio]
Ccarpnew4300025	1.76	NA	NA	NA	K14163//bifunctional glutamyl/prolyl-tRNA synthetase [EC:6.1.1.17 6.1.1.15]	KTF79472.1//hypothetical protein cypCar_00016427 [Cyprinus carpio]
carp4400296	1.77	GO:0070062//extracellular exosome;GO:0005576//extracellular region;GO:0005737//cytoplasm	GO:0030246//carbohydrate binding;GO:0004034//aldose 1-epimerase activity;GO:0016853//isomerase activity	GO:0006006//glucose metabolic process;GO:0033499//galactose catabolic process via UDP-galactose;GO:0005975//carbohydrate metabolic process;GO:0006012//galactose metabolic process;GO:0019318//hexose metabolic process	K01785//aldose 1-epimerase [EC:5.1.3.3]	KTG04274.1//1
carp2200637	1.77	GO:0005840//ribosome;GO:0016020//membrane;GO:0005654//nucleoplasm;GO:0042788//polysomal ribosome;GO:0005635//nuclear envelope;GO:0005829//cytosol;GO:0005737//cytoplasm	GO:0043022//ribosome binding;GO:0008135//translation factor activity, RNA binding;GO:0003723//RNA binding;GO:0005524//ATP binding;GO:0008494//translation activator activity;GO:0016887//ATPase activity	GO:0006413//translational initiation;GO:0055085//transmembrane transport;GO:0006412//translation;GO:0045727//positive regulation of translation;GO:0006954//inflammatory response	K06184//ATP-binding cassette, subfamily F, member 1	XP_016369211.1//PREDICTED: ATP-binding cassette sub-family F member 1-like isoform X1 [Sinocyclocheilus rhinocerous];KTF95434.1//1;XP_016369213.1//PREDICTED: ATP-binding cassette sub-family F member 1-like isoform X3 [Sinocyclocheilus rhinocerous]
Ccarpnew2300105	1.77	GO:0016021//integral component of membrane	GO:0016628//oxidoreductase activity, acting on the CH-CH group of donors, NAD or NADP as acceptor	NA	K00222//Delta14-sterol reductase [EC:1.3.1.70]	XP_016358610.1//PREDICTED: delta(14)-sterol reductase-like [Sinocyclocheilus anshuiensis]
carp0300893	1.77	GO:0016020//membrane;GO:0016021//integral component of membrane;GO:0005789//endoplasmic reticulum membrane	GO:0004190//aspartic-type endopeptidase activity	GO:0051604//protein maturation	NA	XP_018956633.1//PREDICTED: lipase maturation factor 2-like [Cyprinus carpio];XP_016121839.1//1;XP_016299564.1//PREDICTED: lipase maturation factor 2-like [Sinocyclocheilus anshuiensis]
carpUN09136	1.75	GO:0005790//smooth endoplasmic reticulum;GO:0016020//membrane;GO:0005788//endoplasmic reticulum lumen;GO:0005615//extracellular space;GO:0005783//endoplasmic reticulum;GO:0009897//external side of plasma membrane;GO:0005737//cytoplasm;GO:0016529//sarcoplasmic reticulum;GO:0030496//midbody;GO:0045335//phagocytic vesicle;GO:0033018//sarcoplasmic reticulum lumen;GO:0005829//cytosol;GO:0005576//extra…	GO:0003723//RNA binding;GO:0003729//mRNA binding;GO:0005506//iron ion binding;GO:0031625//ubiquitin protein ligase binding;GO:0042277//peptide binding;GO:0042562//hormone binding;GO:0051087//chaperone binding;GO:0030246//carbohydrate binding;GO:0050681//androgen receptor binding;GO:0005178//integrin binding;GO:0005509//calcium ion binding;GO:0051082//unfolded protein binding	GO:0010595//positive regulation of endothelial cell migration;GO:0061077//chaperone-mediated protein folding;GO:0071310//cellular response to organic substance;GO:0032355//response to estradiol;GO:1901164//negative regulation of trophoblast cell migration;GO:0017148//negative regulation of translation;GO:0033144//negative regulation of intracellular steroid hormone receptor signaling pathway;GO:1…	K08057//calreticulin	KTG40598.1//1
carp4100085	1.75	GO:0005634//nucleus;GO:0005829//cytosol;GO:0016021//integral component of membrane;GO:0005739//mitochondrion;GO:0043204//perikaryon	GO:0004123//cystathionine gamma-lyase activity;GO:0044540//L-cystine L-cysteine-lyase (deaminating);GO:0004536//deoxyribonuclease activity;GO:0080146//L-cysteine desulfhydrase activity;GO:0042803//protein homodimerization activity;GO:0003676//nucleic acid binding;GO:0004520//endodeoxyribonuclease activity;GO:0004521//endoribonuclease activity;GO:0046872//metal ion binding;GO:0016787//hydrolase ac…	GO:0071456//cellular response to hypoxia;GO:1901300//positive regulation of hydrogen peroxide-mediated programmed cell death;GO:0006308//DNA catabolic process;GO:1902512//positive regulation of apoptotic DNA fragmentation;GO:0046677//response to antibiotic;GO:0000001//mitochondrion inheritance;GO:0071277//cellular response to calcium ion;GO:0043065//positive regulation of apoptotic process;GO:003…	K01173//endonuclease G, mitochondrial	XP_018924984.1//1
carp0100078	1.75	GO:0005829//cytosol	GO:0000287//magnesium ion binding;GO:0046872//metal ion binding;GO:0004610//phosphoacetylglucosamine mutase activity;GO:0004614//phosphoglucomutase activity;GO:0016868//intramolecular transferase activity, phosphotransferases	GO:0006041//glucosamine metabolic process;GO:0060438//trachea development;GO:0007283//spermatogenesis;GO:0045743//positive regulation of fibroblast growth factor receptor signaling pathway;GO:0001707//mesoderm formation;GO:0019255//glucose 1-phosphate metabolic process;GO:0006493//protein O-linked glycosylation;GO:0005975//carbohydrate metabolic process;GO:0006487//protein N-linked glycosylation;…	K01836//phosphoacetylglucosamine mutase [EC:5.4.2.3]	XP_018980151.1//PREDICTED: phosphoacetylglucosamine mutase-like [Cyprinus carpio];KTG36633.1//1
carp1900256	1.75	GO:0005740//mitochondrial envelope;GO:0016020//membrane;GO:0043190//ATP-binding cassette (ABC) transporter complex;GO:0005739//mitochondrion	GO:0005524//ATP binding;GO:0103115//protoheme IX ABC transporter activity;GO:0015439//heme-transporting ATPase activity;GO:0015417//polyamine-transporting ATPase activity;GO:0005215//transporter activity;GO:0016887//ATPase activity	GO:0006810//transport	K06185//ATP-binding cassette, subfamily F, member 2;K11650//SWI/SNF-related matrix-associated actin-dependent regulator of chromatin subfamily D	XP_016095735.1//PREDICTED: ATP-binding cassette sub-family F member 2 [Sinocyclocheilus grahami];XP_016095761.1//PREDICTED: SWI/SNF-related matrix-associated actin-dependent regulator of chromatin subfamily D member 3-like isoform X3 [Sinocyclocheilus grahami];KTG41780.1//1;XP_016095746.1//PREDICTED: SWI/SNF-related matrix-associated actin-dependent regulator of chromatin subfamily D member 3-lik…
carp4000257	1.74	GO:0043231//intracellular membrane-bounded organelle;GO:0005783//endoplasmic reticulum;GO:0016021//integral component of membrane;GO:0005789//endoplasmic reticulum membrane;GO:0005886//plasma membrane	GO:0000254//C-4 methylsterol oxidase activity;GO:0000248//C-5 sterol desaturase activity;GO:0005506//iron ion binding;GO:0050046//lathosterol oxidase activity;GO:0004497//monooxygenase activity;GO:0016491//oxidoreductase activity	GO:0033489//cholesterol biosynthetic process via desmosterol;GO:0016126//sterol biosynthetic process;GO:0006695//cholesterol biosynthetic process;GO:0045540//regulation of cholesterol biosynthetic process;GO:0008202//steroid metabolic process;GO:0033490//cholesterol biosynthetic process via lathosterol;GO:0006631//fatty acid metabolic process;GO:0001878//response to yeast;GO:0008610//lipid biosyn…	K00227//Delta7-sterol 5-desaturase [EC:1.14.19.20]	XP_018979947.1//1
carp3900104	1.74	GO:0070062//extracellular exosome;GO:0005856//cytoskeleton;GO:0005634//nucleus;GO:0032587//ruffle membrane;GO:0030027//lamellipodium;GO:0005737//cytoplasm;GO:0030496//midbody;GO:0031258//lamellipodium membrane;GO:0032154//cleavage furrow;GO:0005829//cytosol;GO:0005911//cell-cell junction;GO:0015629//actin cytoskeleton;GO:0070938//contractile ring	GO:0000287//magnesium ion binding;GO:0004647//phosphoserine phosphatase activity;GO:0031072//heat shock protein binding;GO:0043136//glycerol-3-phosphatase activity;GO:0004725//protein tyrosine phosphatase activity;GO:0016791//phosphatase activity;GO:0042803//protein homodimerization activity;GO:0098519//nucleotide phosphatase activity, acting on free nucleotides;GO:0004035//alkaline phosphatase a…	GO:0061621//canonical glycolysis;GO:0030836//positive regulation of actin filament depolymerization;GO:0035335//peptidyl-tyrosine dephosphorylation;GO:0031247//actin rod assembly;GO:0045721//negative regulation of gluconeogenesis;GO:0007088//regulation of mitotic nuclear division;GO:0032361//pyridoxal phosphate catabolic process;GO:0006650//glycerophospholipid metabolic process;GO:0071318//cellul…	K19269//phosphoglycolate phosphatase [EC:3.1.3.18 3.1.3.48]	KTG31186.1//1
carp0301348	1.74	NA	GO:0005319//lipid transporter activity	NA	NA	KTF95207.1//1
carp0200577	1.74	GO:0016020//membrane;GO:0005654//nucleoplasm;GO:0005634//nucleus;GO:0005730//nucleolus	GO:0003723//RNA binding;GO:0005525//GTP binding;GO:0003924//GTPase activity	GO:0000448//cleavage in ITS2 between 5.8S rRNA and LSU-rRNA of tricistronic rRNA transcript (SSU-rRNA, 5.8S rRNA, LSU-rRNA);GO:0001745//compound eye morphogenesis;GO:0003407//neural retina development;GO:0042254//ribosome biogenesis;GO:0007096//regulation of exit from mitosis;GO:0040018//positive regulation of multicellular organism growth;GO:0045664//regulation of neuron differentiation;GO:00069…	K14537//nuclear GTP-binding protein	XP_016400559.1//1
carp0300093	1.74	GO:0012505//endomembrane system;GO:0016020//membrane;GO:0005622//intracellular;GO:0016021//integral component of membrane;GO:0005789//endoplasmic reticulum membrane	GO:0003882//CDP-diacylglycerol-serine O-phosphatidyltransferase activity;GO:0016740//transferase activity	GO:0006659//phosphatidylserine biosynthetic process	K08730//phosphatidylserine synthase 2 [EC:2.7.8.29]	KTF95120.1//1
carp3300566	1.82	GO:0005759//mitochondrial matrix;GO:0070062//extracellular exosome;GO:0005615//extracellular space;GO:0005634//nucleus;GO:0005654//nucleoplasm;GO:0042995//cell projection;GO:0071944//cell periphery;GO:0005737//cytoplasm;GO:0043025//neuronal cell body;GO:0044297//cell body;GO:0016528//sarcoplasm;GO:0005911//cell-cell junction;GO:0005829//cytosol	GO:0036041//long-chain fatty acid binding;GO:0008092//cytoskeletal protein binding;GO:0005324//long-chain fatty acid transporter activity;GO:0070538//oleic acid binding;GO:0050543//icosatetraenoic acid binding;GO:0008289//lipid binding;GO:0005504//fatty acid binding;GO:0008134//transcription factor binding;GO:0005215//transporter activity	GO:2001245//regulation of phosphatidylcholine biosynthetic process;GO:0019433//triglyceride catabolic process;GO:0007399//nervous system development;GO:0043009//chordate embryonic development;GO:0007420//brain development;GO:0046320//regulation of fatty acid oxidation;GO:0006635//fatty acid beta-oxidation;GO:0022008//neurogenesis;GO:0003407//neural retina development;GO:0006631//fatty acid metabo…	K08756//fatty acid-binding protein 7, brain	XP_018936841.1//1
carp2900262	1.82	GO:0005634//nucleus;GO:0005730//nucleolus;GO:0030688//preribosome, small subunit precursor;GO:0030687//preribosome, large subunit precursor	GO:0003723//RNA binding;GO:0008650//rRNA (uridine-2'-O-)-methyltransferase activity;GO:0008168//methyltransferase activity;GO:0016435//rRNA (guanine) methyltransferase activity;GO:0016881//acid-amino acid ligase activity;GO:0008649//rRNA methyltransferase activity	GO:0000453//enzyme-directed rRNA 2'-O-methylation;GO:0000466//maturation of 5.8S rRNA from tricistronic rRNA transcript (SSU-rRNA, 5.8S rRNA, LSU-rRNA);GO:0006364//rRNA processing;GO:0031167//rRNA methylation;GO:0001510//RNA methylation;GO:0051301//cell division;GO:0040018//positive regulation of multicellular organism growth;GO:0000463//maturation of LSU-rRNA from tricistronic rRNA transcript (S…	K14857//AdoMet-dependent rRNA methyltransferase SPB1 [EC:2.1.1.-]	KTG33186.1//1
carp1101007	1.82	GO:0016020//membrane;GO:0030425//dendrite;GO:0005783//endoplasmic reticulum;GO:0016324//apical plasma membrane;GO:0031410//cytoplasmic vesicle;GO:0030054//cell junction;GO:0043025//neuronal cell body;GO:0005887//integral component of plasma membrane;GO:0005829//cytosol;GO:0016021//integral component of membrane;GO:0042734//presynaptic membrane;GO:0032809//neuronal cell body membrane;GO:0044224//j…	GO:0005249//voltage-gated potassium channel activity;GO:0005267//potassium channel activity;GO:0019894//kinesin binding;GO:0005251//delayed rectifier potassium channel activity;GO:0044325//ion channel binding;GO:0046872//metal ion binding;GO:0097718//disordered domain specific binding;GO:0015079//potassium ion transmembrane transporter activity	GO:0071286//cellular response to magnesium ion;GO:0035690//cellular response to drug;GO:0021766//hippocampus development;GO:0010960//magnesium ion homeostasis;GO:0051260//protein homooligomerization;GO:0007420//brain development;GO:0014075//response to amine;GO:0001964//startle response;GO:0006813//potassium ion transport;GO:0010996//response to auditory stimulus;GO:0051262//protein tetramerizati…	K04889//potassium voltage-gated channel Shaw-related subfamily C member 3;K04887//potassium voltage-gated channel Shaw-related subfamily C member 1;K04890//potassium voltage-gated channel Shaw-related subfamily C member 4	KTF87470.1//1
Ccarpnew1700093	1.82	NA	NA	NA	K08770//ubiquitin C	XP_016091352.1//PREDICTED: polyubiquitin-B isoform X4 [Sinocyclocheilus grahami];XP_016091350.1//PREDICTED: polyubiquitin-C isoform X2 [Sinocyclocheilus grahami];BAA23487.1//polyubiquitin [Cricetulus griseus];XP_016091351.1//PREDICTED: polyubiquitin-B isoform X3 [Sinocyclocheilus grahami]
Ccarpnew3200098	1.82	NA	NA	NA	K17265//Ras GTPase-activating protein-binding protein 1 [EC:3.6.4.12 3.6.4.13]	XP_018929741.1//PREDICTED: ras GTPase-activating protein-binding protein 1 isoform X2 [Cyprinus carpio];XP_018929740.1//PREDICTED: ras GTPase-activating protein-binding protein 1 isoform X1 [Cyprinus carpio]
carp4700032	1.81	GO:0072686//mitotic spindle;GO:0005634//nucleus;GO:0005938//cell cortex;GO:0005874//microtubule;GO:0015630//microtubule cytoskeleton;GO:0005829//cytosol;GO:0005813//centrosome;GO:0005737//cytoplasm	GO:0016787//hydrolase activity	GO:0007399//nervous system development;GO:0030154//cell differentiation;GO:0007309//oocyte axis specification;GO:0035089//establishment of apical/basal cell polarity;GO:0007023//post-chaperonin tubulin folding pathway;GO:0031122//cytoplasmic microtubule organization	K17262//tubulin-folding cofactor B	KTG43389.1//1
carp2400220	1.81	GO:0005759//mitochondrial matrix;GO:0005654//nucleoplasm;GO:0005829//cytosol;GO:0005743//mitochondrial inner membrane;GO:0005739//mitochondrion	GO:0016594//glycine binding;GO:0042802//identical protein binding;GO:0003870//5-aminolevulinate synthase activity;GO:0030170//pyridoxal phosphate binding;GO:0050662//coenzyme binding	GO:0007595//lactation;GO:0020027//hemoglobin metabolic process;GO:0006879//cellular iron ion homeostasis;GO:0014070//response to organic cyclic compound;GO:0060135//maternal process involved in female pregnancy;GO:0097421//liver regeneration;GO:0042541//hemoglobin biosynthetic process;GO:0045471//response to ethanol;GO:0006783//heme biosynthetic process;GO:0032364//oxygen homeostasis;GO:0048821//…	K21398//natural resistance-associated macrophage protein 2;K00643//5-aminolevulinate synthase [EC:2.3.1.37]	CAB60196.1//putative natural resistance-associated macrophage protein [Cyprinus carpio];KTG00833.1//1;XP_017548273.1//PREDICTED: 5-aminolevulinate synthase, nonspecific, mitochondrial [Pygocentrus nattereri]
carp1500605	1.81	GO:0005790//smooth endoplasmic reticulum;GO:0030425//dendrite;GO:0005634//nucleus;GO:0005829//cytosol;GO:0005622//intracellular;GO:0005737//cytoplasm;GO:0014069//postsynaptic density	GO:0051019//mitogen-activated protein kinase binding;GO:0004435//phosphatidylinositol phospholipase C activity;GO:0005509//calcium ion binding;GO:0004871//signal transducer activity;GO:0004629//phospholipase C activity	GO:0007602//phototransduction;GO:0043267//negative regulation of potassium ion transport;GO:0016042//lipid catabolic process;GO:0043647//inositol phosphate metabolic process;GO:0035556//intracellular signal transduction	K05858//phosphatidylinositol phospholipase C, beta [EC:3.1.4.11]	XP_016308806.1//1;XP_018955143.1//1;XP_016308805.1//1
carp1100787	1.81	GO:0005654//nucleoplasm;GO:0005634//nucleus;GO:0005829//cytosol;GO:0005737//cytoplasm	GO:0008168//methyltransferase activity;GO:0071885//N-terminal protein N-methyltransferase activity;GO:0008276//protein methyltransferase activity;GO:0042054//histone methyltransferase activity	GO:0016571//histone methylation;GO:0007059//chromosome segregation;GO:0018016//N-terminal peptidyl-proline dimethylation;GO:0035570//N-terminal peptidyl-serine methylation;GO:0018011//N-terminal peptidyl-alanine methylation;GO:0018013//N-terminal peptidyl-glycine methylation;GO:0035573//N-terminal peptidyl-serine trimethylation;GO:0007051//spindle organization;GO:0006480//N-terminal protein amino…	K16219//protein N-terminal methyltransferase [EC:2.1.1.244]	XP_018951277.1//1
carp1300430	1.81	GO:0010494//cytoplasmic stress granule;GO:0016020//membrane;GO:0030529//intracellular ribonucleoprotein complex;GO:0005829//cytosol;GO:0016021//integral component of membrane;GO:0022627//cytosolic small ribosomal subunit;GO:0019013//viral nucleocapsid;GO:0005844//polysome	GO:0008143//poly(A) binding;GO:0003723//RNA binding	GO:0006412//translation;GO:0007010//cytoskeleton organization;GO:0022604//regulation of cell morphogenesis;GO:0045727//positive regulation of translation	K18763//la-related protein 4	XP_018960750.1//1;XP_018960751.1//PREDICTED: la-related protein 4-like isoform X4 [Cyprinus carpio];XP_018960748.1//PREDICTED: la-related protein 4-like isoform X1 [Cyprinus carpio]
carpUN03321	1.8	GO:0042645//mitochondrial nucleoid;GO:0005829//cytosol;GO:0005739//mitochondrion;GO:0035770//ribonucleoprotein granule;GO:0005737//cytoplasm	GO:0003723//RNA binding;GO:0004004//ATP-dependent RNA helicase activity;GO:0005524//ATP binding;GO:0003682//chromatin binding;GO:0004386//helicase activity;GO:0003725//double-stranded RNA binding;GO:0003676//nucleic acid binding	GO:1902775//mitochondrial large ribosomal subunit assembly;GO:0006396//RNA processing;GO:0042254//ribosome biogenesis	K13185//ATP-dependent RNA helicase DHX30 [EC:3.6.4.13]	XP_016103372.1//1;XP_018932059.1//1;XP_016308086.1//PREDICTED: putative ATP-dependent RNA helicase DHX30 [Sinocyclocheilus anshuiensis]
carp2200476	1.8	GO:0070062//extracellular exosome;GO:0005788//endoplasmic reticulum lumen;GO:0005783//endoplasmic reticulum;GO:0005730//nucleolus;GO:0016021//integral component of membrane;GO:0005789//endoplasmic reticulum membrane;GO:0005737//cytoplasm	GO:0051787//misfolded protein binding	GO:0036498//IRE1-mediated unfolded protein response;GO:0030433//ubiquitin-dependent ERAD pathway	K09515//DnaJ homolog subfamily B member 9	KTF72994.1//1
carp2100594	1.8	GO:0005634//nucleus;GO:0005654//nucleoplasm;GO:0005783//endoplasmic reticulum;GO:0031410//cytoplasmic vesicle;GO:0098554//cytoplasmic side of endoplasmic reticulum membrane;GO:0005793//endoplasmic reticulum-Golgi intermediate compartment;GO:0031225//anchored component of membrane;GO:0005737//cytoplasm;GO:0097443//sorting endosome;GO:0005829//cytosol;GO:0016021//integral component of membrane;GO:0…	GO:0003723//RNA binding;GO:0097677//STAT family protein binding;GO:0030971//receptor tyrosine kinase binding;GO:0004725//protein tyrosine phosphatase activity;GO:0019901//protein kinase binding;GO:0045296//cadherin binding;GO:0004726//non-membrane spanning protein tyrosine phosphatase activity;GO:0005178//integrin binding;GO:0046875//ephrin receptor binding;GO:0008270//zinc ion binding;GO:0019905…	GO:1903899//positive regulation of PERK-mediated unfolded protein response;GO:0010804//negative regulation of tumor necrosis factor-mediated signaling pathway;GO:0008286//insulin receptor signaling pathway;GO:0043407//negative regulation of MAP kinase activity;GO:0034976//response to endoplasmic reticulum stress;GO:0009968//negative regulation of signal transduction;GO:0050728//negative regulatio…	K16457//centrosomal protein CEP76;K18026//tyrosine-protein phosphatase non-receptor type 2 [EC:3.1.3.48]	XP_018947452.1//1;XP_018947449.1//PREDICTED: LOW QUALITY PROTEIN: centrosomal protein of 76 kDa-like [Cyprinus carpio]
carp1501630	1.8	GO:0005622//intracellular;GO:0005737//cytoplasm;GO:0048471//perinuclear region of cytoplasm	GO:0044325//ion channel binding;GO:0008270//zinc ion binding;GO:0030544//Hsp70 protein binding;GO:0051087//chaperone binding;GO:0046983//protein dimerization activity	GO:1902261//positive regulation of delayed rectifier potassium channel activity;GO:0055117//regulation of cardiac muscle contraction;GO:1903954//positive regulation of voltage-gated potassium channel activity involved in atrial cardiac muscle cell action potential repolarization;GO:0010628//positive regulation of gene expression;GO:1901207//regulation of heart looping;GO:1903762//positive regulat…	K11997//tripartite motif-containing protein 2/3;K10649//tripartite motif-containing protein 9/67;K08883//tripartite motif-containing protein 33 [EC:2.3.2.27]	XP_018927848.1//PREDICTED: RING finger protein 207 isoform X3 [Cyprinus carpio];XP_018927849.1//1;XP_018927845.1//PREDICTED: RING finger protein 207 isoform X1 [Cyprinus carpio]
carp1501162	1.8	GO:0005759//mitochondrial matrix;GO:0070062//extracellular exosome;GO:0005615//extracellular space;GO:0005634//nucleus;GO:0035580//specific granule lumen;GO:0005741//mitochondrial outer membrane;GO:0005737//cytoplasm;GO:0043025//neuronal cell body;GO:0043005//neuron projection;GO:0035578//azurophil granule lumen;GO:0005829//cytosol;GO:0005576//extracellular region;GO:0005739//mitochondrion	GO:0050998//nitric-oxide synthase binding;GO:0046872//metal ion binding;GO:0004053//arginase activity;GO:0030145//manganese ion binding	GO:0045428//regulation of nitric oxide biosynthetic process;GO:0032964//collagen biosynthetic process;GO:0071346//cellular response to interferon-gamma;GO:0071560//cellular response to transforming growth factor beta stimulus;GO:0042130//negative regulation of T cell proliferation;GO:1905077//negative regulation of interleukin-17 secretion;GO:0010963//regulation of L-arginine import;GO:0009749//r…	K01476//arginase [EC:3.5.3.1]	KTG45232.1//1
carp0800030	1.8	GO:0005654//nucleoplasm;GO:0032040//small-subunit processome;GO:0005730//nucleolus;GO:0031428//box C/D snoRNP complex	GO:0030515//snoRNA binding;GO:0034511//U3 snoRNA binding;GO:0003723//RNA binding;GO:0016905//myosin heavy chain kinase activity	GO:0006364//rRNA processing	K14793//ribosomal RNA-processing protein 9	XP_018936423.1//1;XP_018936424.1//PREDICTED: U3 small nucleolar RNA-interacting protein 2-like isoform X3 [Cyprinus carpio];XP_018936422.1//PREDICTED: U3 small nucleolar RNA-interacting protein 2-like isoform X1 [Cyprinus carpio]
carp0400558	1.8	GO:0016020//membrane;GO:0005770//late endosome;GO:0005887//integral component of plasma membrane;GO:0016021//integral component of membrane;GO:0005886//plasma membrane;GO:0055037//recycling endosome	GO:0005375//copper ion transmembrane transporter activity	GO:1902311//regulation of copper ion transmembrane transport;GO:0006878//cellular copper ion homeostasis;GO:0015679//plasma membrane copper ion transport;GO:0015677//copper ion import;GO:0007283//spermatogenesis;GO:0006811//ion transport;GO:0002027//regulation of heart rate;GO:0006825//copper ion transport	K14687//solute carrier family 31 (copper transporter), member 2	KTF83024.1//1
Ccarpnew2900145	1.8	GO:0005634//nucleus;GO:0005829//cytosol	GO:0061649//ubiquitin modification-dependent histone binding;GO:0042393//histone binding;GO:0003677//DNA binding;GO:0003682//chromatin binding	GO:0016569//covalent chromatin modification;GO:0006351//transcription, DNA-templated;GO:0045893//positive regulation of transcription, DNA-templated	K09522//DnaJ homolog subfamily C member 2	NP_997976.1//dnaJ homolog subfamily C member 2 [Danio rerio]
Ccarpnew3100190	1.8	NA	NA	NA	K14792//rRNA biogenesis protein RRP5	KTG17231.1//hypothetical protein cypCar_00031825 [Cyprinus carpio]
Ccarpnew0900016	1.79	NA	NA	NA	NA	XP_016117845.1//PREDICTED: armadillo repeat-containing protein 10 [Sinocyclocheilus grahami]
carp4800312	1.78	GO:0016323//basolateral plasma membrane;GO:0034774//secretory granule lumen;GO:0016020//membrane;GO:0016324//apical plasma membrane;GO:0032587//ruffle membrane;GO:0005737//cytoplasm;GO:0043025//neuronal cell body;GO:0036126//sperm flagellum;GO:0097524//sperm plasma membrane;GO:0097226//sperm mitochondrial sheath;GO:0030018//Z disc;GO:0008180//COP9 signalosome;GO:0005623//cell;GO:1904813//ficolin-…	GO:0033142//progesterone receptor binding;GO:0030235//nitric-oxide synthase regulator activity;GO:0019903//protein phosphatase binding;GO:1990782//protein tyrosine kinase binding;GO:0070182//DNA polymerase binding;GO:0046983//protein dimerization activity;GO:0019901//protein kinase binding;GO:0004713//protein tyrosine kinase activity;GO:0016887//ATPase activity;GO:0003729//mRNA binding;GO:0002134…	GO:0010659//cardiac muscle cell apoptotic process;GO:0001568//blood vessel development;GO:0051973//positive regulation of telomerase activity;GO:0043627//response to estrogen;GO:0032092//positive regulation of protein binding;GO:0006839//mitochondrial transport;GO:0071157//negative regulation of cell cycle arrest;GO:1901389//negative regulation of transforming growth factor beta activation;GO:190…	K04079//molecular chaperone HtpG	XP_016362776.1//PREDICTED: heat shock protein HSP 90-alpha isoform X2 [Sinocyclocheilus anshuiensis];XP_018926545.1//1;XP_016095785.1//PREDICTED: heat shock protein HSP 90-alpha 1 isoform X2 [Sinocyclocheilus grahami];XP_016362775.1//PREDICTED: heat shock protein HSP 90-alpha isoform X1 [Sinocyclocheilus anshuiensis]
carp3600948	1.78	NA	GO:0003723//RNA binding	NA	K14790//nucleolar protein 9	XP_016396381.1//PREDICTED: nucleolar protein 9 [Sinocyclocheilus rhinocerous];XP_016116245.1//1
carp2800008	1.78	GO:0070062//extracellular exosome;GO:0016020//membrane;GO:0005783//endoplasmic reticulum;GO:0005634//nucleus;GO:0005741//mitochondrial outer membrane;GO:0005833//hemoglobin complex;GO:0005737//cytoplasm;GO:0035578//azurophil granule lumen;GO:0005811//lipid droplet;GO:0005743//mitochondrial inner membrane;GO:0005576//extracellular region;GO:0016021//integral component of membrane;GO:0005789//endop…	GO:0043531//ADP binding;GO:0016208//AMP binding;GO:0050660//flavin adenine dinucleotide binding;GO:0051287//NAD binding;GO:0071949//FAD binding;GO:0016491//oxidoreductase activity;GO:0004128//cytochrome-b5 reductase activity, acting on NAD(P)H	GO:0019852//L-ascorbic acid metabolic process;GO:0016126//sterol biosynthetic process;GO:0006805//xenobiotic metabolic process;GO:0006695//cholesterol biosynthetic process;GO:0055114//oxidation-reduction process;GO:0015701//bicarbonate transport;GO:0008015//blood circulation;GO:0043312//neutrophil degranulation;GO:0001878//response to yeast	K00326//cytochrome-b5 reductase [EC:1.6.2.2]	XP_018977839.1//1
carp2700413	1.78	GO:0005840//ribosome;GO:0005759//mitochondrial matrix;GO:0005634//nucleus;GO:0005761//mitochondrial ribosome;GO:0005739//mitochondrion	NA	GO:0071850//mitotic cell cycle arrest;GO:0016032//viral process;GO:0070125//mitochondrial translational elongation;GO:1903862//positive regulation of oxidative phosphorylation;GO:0070126//mitochondrial translational termination;GO:0070124//mitochondrial translational initiation;GO:0007049//cell cycle;GO:0008284//positive regulation of cell proliferation	NA	XP_018937602.1//1
carp2700322	1.78	NA	NA	NA	K06825//fibrillin 1	XP_018931053.1//1;KTG35986.1//1
carp1600910	1.78	GO:0005634//nucleus;GO:0005730//nucleolus;GO:0005623//cell;GO:0030687//preribosome, large subunit precursor	NA	GO:0016070//RNA metabolic process;GO:0001825//blastocyst formation;GO:0042273//ribosomal large subunit biogenesis;GO:0046716//muscle cell cellular homeostasis	K14841//ribosome biogenesis protein NSA1	KTG38991.1//1
carp0500408	1.78	GO:0005634//nucleus;GO:0005730//nucleolus	GO:0008757//S-adenosylmethionine-dependent methyltransferase activity;GO:0003723//RNA binding;GO:0008168//methyltransferase activity;GO:0008173//RNA methyltransferase activity	GO:0070475//rRNA base methylation	K15264//25S rRNA (cytosine2278-C5)-methyltransferase [EC:2.1.1.311]	KTG42996.1//1
carp0400600	1.78	GO:0030425//dendrite;GO:0070062//extracellular exosome;GO:0005634//nucleus;GO:0005758//mitochondrial intermembrane space;GO:0005737//cytoplasm;GO:0043025//neuronal cell body;GO:0005829//cytosol;GO:0005623//cell;GO:0016021//integral component of membrane;GO:0005739//mitochondrion	GO:0015035//protein disulfide oxidoreductase activity;GO:0009055//electron transfer activity;GO:0015038//glutathione disulfide oxidoreductase activity;GO:0019153//protein-disulfide reductase (glutathione) activity;GO:0047485//protein N-terminus binding;GO:0016740//transferase activity;GO:0097573//glutathione oxidoreductase activity;GO:0047139//glutathione-homocystine transhydrogenase activity;GO:…	GO:0032024//positive regulation of insulin secretion;GO:1901299//negative regulation of hydrogen peroxide-mediated programmed cell death;GO:0045921//positive regulation of exocytosis;GO:0015949//nucleobase-containing small molecule interconversion;GO:0045454//cell redox homeostasis;GO:0001944//vasculature development;GO:2000587//negative regulation of platelet-derived growth factor receptor-beta …	K03676//glutaredoxin 3	XP_018918615.1//1
carp0200169	1.78	GO:0005634//nucleus;GO:0005730//nucleolus	GO:0003723//RNA binding;GO:0016740//transferase activity	GO:0006355//regulation of transcription, DNA-templated;GO:0006351//transcription, DNA-templated	K03942//NADH dehydrogenase (ubiquinone) flavoprotein 1 [EC:1.6.5.3 1.6.99.3];K22016//mucin-3/17	KTG46813.1//1
carp0101617	1.78	GO:0005759//mitochondrial matrix;GO:0005829//cytosol;GO:0005886//plasma membrane;GO:0005737//cytoplasm	GO:0003919//FMN adenylyltransferase activity;GO:0003677//DNA binding;GO:0005524//ATP binding;GO:0004604//phosphoadenylyl-sulfate reductase (thioredoxin) activity;GO:0003824//catalytic activity	GO:0006747//FAD biosynthetic process;GO:0008152//metabolic process;GO:0006771//riboflavin metabolic process;GO:0055114//oxidation-reduction process	K00953//FAD synthetase [EC:2.7.7.2]	XP_016322741.1//1;XP_016123275.1//PREDICTED: FAD synthase-like isoform X1 [Sinocyclocheilus grahami]
carp0100326	1.78	GO:0005783//endoplasmic reticulum;GO:0005758//mitochondrial intermembrane space;GO:0005743//mitochondrial inner membrane;GO:0016021//integral component of membrane;GO:0042721//mitochondrial inner membrane protein insertion complex	NA	GO:0045039//protein import into mitochondrial inner membrane	NA	XP_018954435.1//1
CcarpnewUN00539	1.78	GO:0070545//PeBoW complex;GO:0016020//membrane;GO:0000793//condensed chromosome;GO:0005654//nucleoplasm;GO:0005829//cytosol;GO:0030687//preribosome, large subunit precursor	GO:0003723//RNA binding;GO:0043021//ribonucleoprotein complex binding	GO:0007000//nucleolus organization;GO:0008283//cell proliferation;GO:0033365//protein localization to organelle;GO:0000466//maturation of 5.8S rRNA from tricistronic rRNA transcript (SSU-rRNA, 5.8S rRNA, LSU-rRNA);GO:0051726//regulation of cell cycle;GO:0000463//maturation of LSU-rRNA from tricistronic rRNA transcript (SSU-rRNA, 5.8S rRNA, LSU-rRNA)	K14843//pescadillo	XP_016316182.1//PREDICTED: LOW QUALITY PROTEIN: pescadillo-like [Sinocyclocheilus anshuiensis]
Ccarpnew0300101	1.78	GO:0005856//cytoskeleton;GO:0005634//nucleus;GO:0005925//focal adhesion;GO:0005938//cell cortex;GO:0031258//lamellipodium membrane;GO:0009986//cell surface;GO:0031674//I band;GO:0014704//intercalated disc	GO:0008289//lipid binding	GO:0016477//cell migration;GO:0007155//cell adhesion;GO:0001525//angiogenesis;GO:0016055//Wnt signaling pathway;GO:0007010//cytoskeleton organization;GO:0008360//regulation of cell shape;GO:0055008//cardiac muscle tissue morphogenesis	K17083//kindlin 2	XP_018957261.1//1;KTF90154.1//1
Ccarpnew1100006	1.78	GO:0016021//integral component of membrane	GO:0003854//3-beta-hydroxy-delta5-steroid dehydrogenase activity	GO:0006694//steroid biosynthetic process;GO:0001878//response to yeast	K07748//sterol-4alpha-carboxylate 3-dehydrogenase (decarboxylating) [EC:1.1.1.170]	KTG34713.1//hypothetical protein cypCar_00000315 [Cyprinus carpio]
carpUN04579	1.69	GO:0043231//intracellular membrane-bounded organelle;GO:0031012//extracellular matrix;GO:0070062//extracellular exosome;GO:0005788//endoplasmic reticulum lumen;GO:0005615//extracellular space;GO:0072562//blood microparticle;GO:0043204//perikaryon;GO:0031093//platelet alpha granule lumen;GO:0005623//cell;GO:0005576//extracellular region;GO:0005886//plasma membrane	GO:0002020//protease binding;GO:0008270//zinc ion binding;GO:0008201//heparin binding;GO:0005102//receptor binding;GO:0004869//cysteine-type endopeptidase inhibitor activity	GO:0052548//regulation of endopeptidase activity;GO:0002542//Factor XII activation;GO:0043687//post-translational protein modification;GO:0061844//antimicrobial humoral immune response mediated by antimicrobial peptide;GO:0050672//negative regulation of lymphocyte proliferation;GO:0045861//negative regulation of proteolysis;GO:0007596//blood coagulation;GO:0043407//negative regulation of MAP kina…	K03898//kininogen	XP_018920580.1//1
carp3600057	1.69	GO:0005654//nucleoplasm;GO:0005730//nucleolus;GO:0005736//DNA-directed RNA polymerase I complex;GO:0000439//core TFIIH complex	GO:0003899//DNA-directed 5'-3' RNA polymerase activity;GO:0008270//zinc ion binding;GO:0004003//ATP-dependent DNA helicase activity;GO:0003676//nucleic acid binding	GO:0006363//termination of RNA polymerase I transcription;GO:0045815//positive regulation of gene expression, epigenetic;GO:0006361//transcription initiation from RNA polymerase I promoter;GO:0006355//regulation of transcription, DNA-templated;GO:0006351//transcription, DNA-templated;GO:0006139//nucleobase-containing compound metabolic process;GO:0006289//nucleotide-excision repair;GO:0006362//tr…	K03000//DNA-directed RNA polymerase I subunit RPA12	XP_018967546.1//PREDICTED: DNA-directed RNA polymerase I subunit RPA12 [Cyprinus carpio];XP_016426921.1//1
carp2700324	1.69	GO:0005654//nucleoplasm;GO:0005730//nucleolus;GO:0005737//cytoplasm	GO:0003723//RNA binding;GO:0005524//ATP binding;GO:0003824//catalytic activity	GO:1903955//positive regulation of protein targeting to mitochondrion;GO:0006355//regulation of transcription, DNA-templated;GO:1903146//regulation of autophagy of mitochondrion;GO:0045943//positive regulation of transcription from RNA polymerase I promoter;GO:0006351//transcription, DNA-templated;GO:0006364//rRNA processing;GO:2000234//positive regulation of rRNA processing	K14552//NET1-associated nuclear protein 1 (U3 small nucleolar RNA-associated protein 17)	XP_016305422.1//1;XP_016375687.1//PREDICTED: WD repeat-containing protein 75-like [Sinocyclocheilus rhinocerous]
carp1500410	1.69	GO:0016020//membrane;GO:0005654//nucleoplasm;GO:0005634//nucleus;GO:0034709//methylosome;GO:0005737//cytoplasm;GO:0005829//cytosol;GO:0043234//protein complex;GO:0005886//plasma membrane	GO:0008757//S-adenosylmethionine-dependent methyltransferase activity;GO:0003723//RNA binding;GO:0035242//protein-arginine omega-N asymmetric methyltransferase activity;GO:0030519//snoRNP binding;GO:0008168//methyltransferase activity;GO:0046982//protein heterodimerization activity;GO:0008327//methyl-CpG binding;GO:0016274//protein-arginine N-methyltransferase activity;GO:0044020//histone methylt…	GO:0031056//regulation of histone modification;GO:0007399//nervous system development;GO:0016571//histone methylation;GO:0097421//liver regeneration;GO:0006355//regulation of transcription, DNA-templated;GO:0035247//peptidyl-arginine omega-N-methylation;GO:0007166//cell surface receptor signaling pathway;GO:0043009//chordate embryonic development;GO:0048666//neuron development;GO:0018216//peptidy…	K11434//type I protein arginine methyltransferase [EC:2.1.1.319]	XP_016124573.1//PREDICTED: protein arginine N-methyltransferase 1 [Sinocyclocheilus grahami];KTG44032.1//1
carp1400939	1.69	GO:0005634//nucleus;GO:0005829//cytosol;GO:0016021//integral component of membrane;GO:0005622//intracellular;GO:0005737//cytoplasm	GO:0003743//translation initiation factor activity;GO:0003723//RNA binding;GO:0046872//metal ion binding;GO:0003684//damaged DNA binding;GO:0005525//GTP binding;GO:0005089//Rho guanyl-nucleotide exchange factor activity;GO:0003924//GTPase activity	GO:0055113//epiboly involved in gastrulation with mouth forming second;GO:0001525//angiogenesis;GO:0071896//protein localization to adherens junction;GO:0001568//blood vessel development;GO:0035556//intracellular signal transduction;GO:0006289//nucleotide-excision repair;GO:0006446//regulation of translational initiation;GO:0006412//translation;GO:0035023//regulation of Rho protein signal transdu…	K13710//Rho guanine nucleotide exchange factor 7;K03243//translation initiation factor 5B	KTG05626.1//1;KTG05628.1//1
Ccarpnew3600002	1.69	GO:0005762//mitochondrial large ribosomal subunit	GO:0003735//structural constituent of ribosome	GO:0006412//translation	K02919//large subunit ribosomal protein L36	XP_016371770.1//PREDICTED: 39S ribosomal protein L36, mitochondrial [Sinocyclocheilus rhinocerous]
Ccarpnew2300155	1.69	NA	GO:0036459//thiol-dependent ubiquitinyl hydrolase activity	GO:0006511//ubiquitin-dependent protein catabolic process;GO:0016579//protein deubiquitination	K11841//ubiquitin carboxyl-terminal hydrolase 10 [EC:3.4.19.12]	KTF97246.1//hypothetical protein cypCar_00013045 [Cyprinus carpio]
Ccarpnew3400001	1.69	NA	NA	NA	NA	XP_018978106.1//PREDICTED: HIG1 domain family member 1A, mitochondrial-like [Cyprinus carpio]
carp5000297	1.7	GO:0034388//Pwp2p-containing subcomplex of 90S preribosome;GO:0005654//nucleoplasm;GO:0032040//small-subunit processome;GO:0005730//nucleolus	GO:0030515//snoRNA binding	GO:0000462//maturation of SSU-rRNA from tricistronic rRNA transcript (SSU-rRNA, 5.8S rRNA, LSU-rRNA);GO:0009267//cellular response to starvation;GO:0040018//positive regulation of multicellular organism growth;GO:0006364//rRNA processing	K14557//U3 small nucleolar RNA-associated protein 6	XP_016136682.1//1;XP_016136681.1//PREDICTED: U3 small nucleolar RNA-associated protein 6 homolog isoform X1 [Sinocyclocheilus grahami]
CcarpnewUN01292	1.7	NA	NA	NA	K10949//ER lumen protein retaining receptor	KTG32947.1//hypothetical protein cypCar_00032158, partial [Cyprinus carpio]
Ccarpnew3500007	1.7	NA	NA	NA	K01893//asparaginyl-tRNA synthetase [EC:6.1.1.22]	XP_016404438.1//PREDICTED: asparagine--tRNA ligase, cytoplasmic [Sinocyclocheilus rhinocerous]
CcarpnewUN00422	1.7	NA	NA	NA	K00021//hydroxymethylglutaryl-CoA reductase (NADPH) [EC:1.1.1.34]	KTF94377.1//hypothetical protein cypCar_00001156 [Cyprinus carpio]
carpUN03686	1.71	GO:0034774//secretory granule lumen;GO:0016020//membrane;GO:0070062//extracellular exosome;GO:0005829//cytosol;GO:1904813//ficolin-1-rich granule lumen;GO:0005576//extracellular region;GO:0043202//lysosomal lumen	GO:0046872//metal ion binding;GO:0102751//UDP-alpha-D-glucose:glucosyl-glycogenin alpha-D-glucosyltransferase activity;GO:0016757//transferase activity, transferring glycosyl groups;GO:0008466//glycogenin glucosyltransferase activity;GO:0005536//glucose binding	GO:0005980//glycogen catabolic process;GO:0005978//glycogen biosynthetic process;GO:0043312//neutrophil degranulation	K00750//glycogenin [EC:2.4.1.186]	KTG07229.1//1
carp4000206	1.71	GO:0005737//cytoplasm	GO:0003723//RNA binding	GO:0060047//heart contraction;GO:0045087//innate immune response	K16726//ankyrin repeat domain-containing protein 17	XP_016316999.1//1;XP_016376957.1//PREDICTED: ankyrin repeat and KH domain-containing protein 1-like isoform X3 [Sinocyclocheilus rhinocerous];XP_016376958.1//PREDICTED: ankyrin repeat and KH domain-containing protein 1-like isoform X4 [Sinocyclocheilus rhinocerous]
carp1900044	1.71	GO:0005634//nucleus;GO:0005829//cytosol	GO:0004849//uridine kinase activity;GO:0005524//ATP binding	GO:0043097//pyrimidine nucleoside salvage;GO:0006206//pyrimidine nucleobase metabolic process;GO:0016032//viral process;GO:0044206//UMP salvage;GO:0044211//CTP salvage	K00876//uridine kinase [EC:2.7.1.48]	XP_016379087.1//1
CcarpnewUN01727	1.71	NA	NA	NA	K20719//sigma non-opioid intracellular receptor	XP_018966692.1//PREDICTED: sigma non-opioid intracellular receptor 1 [Cyprinus carpio]
Ccarpnew2300319	1.71	NA	NA	NA	K17418//large subunit ribosomal protein L37;K14327//regulator of nonsense transcripts 2;K19703//4-hydroxysphinganine ceramide fatty acyl 2-hydroxylase [EC:1.14.18.6]	XP_018962611.1//PREDICTED: cytochrome b5-like isoform X1 [Cyprinus carpio]
Ccarpnew3800195	1.71	NA	NA	NA	K03264//translation initiation factor 6	KTG34435.1//1
carp2800196	1.72	GO:0005654//nucleoplasm;GO:0005783//endoplasmic reticulum;GO:0005737//cytoplasm;GO:0005730//nucleolus;GO:0030529//intracellular ribonucleoprotein complex;GO:0001650//fibrillar center;GO:0019013//viral nucleocapsid;GO:0034455//t-UTP complex	GO:0030515//snoRNA binding;GO:0003723//RNA binding;GO:0016905//myosin heavy chain kinase activity	GO:0000462//maturation of SSU-rRNA from tricistronic rRNA transcript (SSU-rRNA, 5.8S rRNA, LSU-rRNA);GO:0009267//cellular response to starvation;GO:0006351//transcription, DNA-templated;GO:0045943//positive regulation of transcription from RNA polymerase I promoter;GO:0045766//positive regulation of angiogenesis;GO:0006364//rRNA processing;GO:2000234//positive regulation of rRNA processing	K14549//U3 small nucleolar RNA-associated protein 15	NP_955998.1//U3 small nucleolar RNA-associated protein 15 homolog [Danio rerio];KTF92702.1//1
carp0800815	1.72	GO:0016020//membrane;GO:0005783//endoplasmic reticulum;GO:1905370//serine-type endopeptidase complex;GO:0005829//cytosol;GO:0016021//integral component of membrane;GO:0005576//extracellular region;GO:0009898//cytoplasmic side of plasma membrane;GO:0005739//mitochondrion;GO:0005886//plasma membrane;GO:0031012//extracellular matrix;GO:0070062//extracellular exosome;GO:0005856//cytoskeleton;GO:00056…	GO:0004252//serine-type endopeptidase activity;GO:0005520//insulin-like growth factor binding;GO:0008233//peptidase activity;GO:0051082//unfolded protein binding;GO:0042802//identical protein binding;GO:0008236//serine-type peptidase activity	GO:0045786//negative regulation of cell cycle;GO:1903955//positive regulation of protein targeting to mitochondrion;GO:0044257//cellular protein catabolic process;GO:0008344//adult locomotory behavior;GO:0006672//ceramide metabolic process;GO:0048666//neuron development;GO:0043065//positive regulation of apoptotic process;GO:0035458//cellular response to interferon-beta;GO:0071363//cellular respo…	K08669//HtrA serine peptidase 2 [EC:3.4.21.108]	KTF86578.1//1
Ccarpnew0600082	1.72	GO:0012505//endomembrane system;GO:0005622//intracellular	GO:0017137//Rab GTPase binding;GO:0005096//GTPase activator activity	GO:0006886//intracellular protein transport;GO:0090630//activation of GTPase activity;GO:0031338//regulation of vesicle fusion	K19953//TBC1 domain family member 6	XP_016416971.1//1
carp0301185	1.72	GO:0005730//nucleolus;GO:0016607//nuclear speck	GO:0004843//thiol-dependent ubiquitin-specific protease activity;GO:0003723//RNA binding;GO:0036459//thiol-dependent ubiquitinyl hydrolase activity	GO:1904888//cranial skeletal system development;GO:0006511//ubiquitin-dependent protein catabolic process;GO:1903955//positive regulation of protein targeting to mitochondrion;GO:0016579//protein deubiquitination;GO:1903146//regulation of autophagy of mitochondrion	K11855//ubiquitin carboxyl-terminal hydrolase 36/42 [EC:3.4.19.12]	KTG46018.1//1
carpUN00900	1.73	GO:0016020//membrane;GO:0030425//dendrite;GO:0005783//endoplasmic reticulum;GO:0043025//neuronal cell body;GO:0005887//integral component of plasma membrane;GO:0030176//integral component of endoplasmic reticulum membrane;GO:0097447//dendritic tree;GO:0016021//integral component of membrane;GO:0005789//endoplasmic reticulum membrane	GO:0009922//fatty acid elongase activity;GO:0102336//3-oxo-arachidoyl-CoA synthase activity;GO:0102756//very-long-chain 3-ketoacyl-CoA synthase activity;GO:0102337//3-oxo-cerotoyl-CoA synthase activity;GO:0016747//transferase activity, transferring acyl groups other than amino-acyl groups;GO:0102338//3-oxo-lignoceronyl-CoA synthase activity	GO:0000038//very long-chain fatty acid metabolic process;GO:0042759//long-chain fatty acid biosynthetic process;GO:0030148//sphingolipid biosynthetic process;GO:0043651//linoleic acid metabolic process;GO:0019367//fatty acid elongation, saturated fatty acid;GO:0030497//fatty acid elongation;GO:0036109//alpha-linolenic acid metabolic process;GO:0045723//positive regulation of fatty acid biosynthet…	K10205//elongation of very long chain fatty acids protein 2 [EC:2.3.1.199]	XP_018922224.1//1
carp3600527	1.73	GO:0005829//cytosol;GO:0005737//cytoplasm	GO:0046872//metal ion binding;GO:0004817//cysteine-tRNA ligase activity;GO:0005524//ATP binding;GO:0000049//tRNA binding;GO:0042803//protein homodimerization activity	GO:0006423//cysteinyl-tRNA aminoacylation;GO:0006418//tRNA aminoacylation for protein translation	K01883//cysteinyl-tRNA synthetase [EC:6.1.1.16]	XP_017561653.1//PREDICTED: cysteine--tRNA ligase, cytoplasmic isoform X2 [Pygocentrus nattereri];KTF89478.1//1;NP_001112372.1//cysteine--tRNA ligase, cytoplasmic [Danio rerio]
carp2600526	1.73	GO:0005730//nucleolus;GO:0016607//nuclear speck	GO:0004843//thiol-dependent ubiquitin-specific protease activity;GO:0003723//RNA binding;GO:0016787//hydrolase activity;GO:0036459//thiol-dependent ubiquitinyl hydrolase activity	GO:1904888//cranial skeletal system development;GO:0006511//ubiquitin-dependent protein catabolic process;GO:1903955//positive regulation of protein targeting to mitochondrion;GO:0016579//protein deubiquitination;GO:1903146//regulation of autophagy of mitochondrion	K11855//ubiquitin carboxyl-terminal hydrolase 36/42 [EC:3.4.19.12]	KTG46018.1//1
carp1000480	1.73	GO:0005634//nucleus;GO:0005654//nucleoplasm;GO:0005730//nucleolus;GO:0005829//cytosol;GO:0016021//integral component of membrane;GO:0030688//preribosome, small subunit precursor	GO:0003723//RNA binding;GO:0034511//U3 snoRNA binding;GO:0005525//GTP binding;GO:0003924//GTPase activity	GO:0042254//ribosome biogenesis;GO:0000462//maturation of SSU-rRNA from tricistronic rRNA transcript (SSU-rRNA, 5.8S rRNA, LSU-rRNA);GO:0000479//endonucleolytic cleavage of tricistronic rRNA transcript (SSU-rRNA, 5.8S rRNA, LSU-rRNA);GO:0040018//positive regulation of multicellular organism growth;GO:0006364//rRNA processing;GO:0090277//positive regulation of peptide hormone secretion;GO:0042255/…	K14799//pre-rRNA-processing protein TSR1	KTG46435.1//1;XP_016336991.1//PREDICTED: pre-rRNA-processing protein TSR1 homolog isoform X1 [Sinocyclocheilus anshuiensis]
Ccarpnew1100202	1.73	NA	NA	NA	K14765//U3 small nucleolar ribonucleoprotein protein LCP5	XP_018922964.1//PREDICTED: neuroguidin [Cyprinus carpio]
carp1000197	1.73	GO:0016020//membrane;GO:0016021//integral component of membrane;GO:0005743//mitochondrial inner membrane;GO:0005739//mitochondrion;GO:0005745//m-AAA complex	GO:0008237//metallopeptidase activity;GO:0004222//metalloendopeptidase activity;GO:0005524//ATP binding;GO:0051082//unfolded protein binding;GO:0008270//zinc ion binding	GO:0007528//neuromuscular junction development;GO:0042407//cristae formation;GO:0040014//regulation of multicellular organism growth;GO:0048747//muscle fiber development;GO:0051560//mitochondrial calcium ion homeostasis;GO:0016485//protein processing;GO:0042552//myelination;GO:0006851//mitochondrial calcium ion transmembrane transport;GO:0016540//protein autoprocessing;GO:0036444//mitochondrial c…	K08956//AFG3 family protein [EC:3.4.24.-]	KTG45573.1//1
carpUN01148	1.64	GO:0043231//intracellular membrane-bounded organelle;GO:0005654//nucleoplasm;GO:0016605//PML body;GO:0005634//nucleus;GO:0005730//nucleolus;GO:0001650//fibrillar center	GO:0003677//DNA binding;GO:0046872//metal ion binding;GO:0000978//RNA polymerase II proximal promoter sequence-specific DNA binding;GO:0042802//identical protein binding;GO:0008270//zinc ion binding;GO:0043565//sequence-specific DNA binding;GO:0001078//transcriptional repressor activity, RNA polymerase II proximal promoter sequence-specific DNA binding	GO:0000122//negative regulation of transcription from RNA polymerase II promoter;GO:0007346//regulation of mitotic cell cycle;GO:0006355//regulation of transcription, DNA-templated;GO:0006351//transcription, DNA-templated;GO:0007049//cell cycle;GO:0001935//endothelial cell proliferation	K09228//KRAB domain-containing zinc finger protein;K08816//vaccinia related kinase [EC:2.7.11.1];K09314//homeobox protein DLX1/4/6;K16855//U8 snoRNA-decapping enzyme [EC:3.6.1.62 3.6.1.64]	XP_018949079.1//1
carp4700459	1.64	GO:0016020//membrane;GO:0005783//endoplasmic reticulum;GO:1990037//Lewy body core;GO:0016021//integral component of membrane;GO:0005789//endoplasmic reticulum membrane;GO:0034704//calcium channel complex	GO:0044325//ion channel binding	GO:0043154//negative regulation of cysteine-type endopeptidase activity involved in apoptotic process;GO:0030970//retrograde protein transport, ER to cytosol;GO:0006986//response to unfolded protein;GO:0034976//response to endoplasmic reticulum stress;GO:0007283//spermatogenesis;GO:0032092//positive regulation of protein binding;GO:0006511//ubiquitin-dependent protein catabolic process;GO:0006874…	K14027//homocysteine-responsive endoplasmic reticulum-resident ubiquitin-like domain member 1 protein	XP_018978515.1//1
carp0900596	1.64	NA	GO:0005524//ATP binding;GO:0003824//catalytic activity;GO:0004835//tubulin-tyrosine ligase activity;GO:0016874//ligase activity	GO:0006464//cellular protein modification process	K16609//tubulin--tyrosine ligase-like protein 12	NP_956546.1//tubulin--tyrosine ligase-like protein 12 [Danio rerio];XP_018936223.1//1
carp1600740	1.64	GO:0005654//nucleoplasm;GO:0005783//endoplasmic reticulum;GO:0005737//cytoplasm;GO:0005730//nucleolus;GO:0030529//intracellular ribonucleoprotein complex;GO:0001650//fibrillar center;GO:0019013//viral nucleocapsid;GO:0034455//t-UTP complex	GO:0030515//snoRNA binding;GO:0003723//RNA binding;GO:0016905//myosin heavy chain kinase activity	GO:0000462//maturation of SSU-rRNA from tricistronic rRNA transcript (SSU-rRNA, 5.8S rRNA, LSU-rRNA);GO:0009267//cellular response to starvation;GO:0045766//positive regulation of angiogenesis;GO:0006351//transcription, DNA-templated;GO:0045943//positive regulation of transcription from RNA polymerase I promoter;GO:0006364//rRNA processing;GO:2000234//positive regulation of rRNA processing	K14549//U3 small nucleolar RNA-associated protein 15	XP_016099079.1//PREDICTED: U3 small nucleolar RNA-associated protein 15 homolog [Sinocyclocheilus grahami];XP_018977490.1//1
carp3400617	1.63	GO:0005634//nucleus;GO:0005730//nucleolus	GO:0003723//RNA binding	GO:0016032//viral process	K14822//rRNA-processing protein CGR1	XP_018938092.1//1
carp2900313	1.63	GO:0005783//endoplasmic reticulum;GO:0005635//nuclear envelope;GO:0031410//cytoplasmic vesicle;GO:0030054//cell junction;GO:0014069//postsynaptic density;GO:0030426//growth cone;GO:0005887//integral component of plasma membrane;GO:0005811//lipid droplet;GO:0005637//nuclear inner membrane;GO:0016021//integral component of membrane;GO:0005789//endoplasmic reticulum membrane;GO:0005640//nuclear oute…	GO:0004985//opioid receptor activity;GO:0016853//isomerase activity;GO:0042802//identical protein binding;GO:0008144//drug binding;GO:0004872//receptor activity;GO:0000247//C-8 sterol isomerase activity;GO:0003824//catalytic activity	GO:0007399//nervous system development;GO:0009611//response to wounding;GO:0043523//regulation of neuron apoptotic process;GO:0008152//metabolic process;GO:0006869//lipid transport;GO:0006696//ergosterol biosynthetic process;GO:0070207//protein homotrimerization	K20719//sigma non-opioid intracellular receptor	XP_018966693.1//1
carp1501781	1.63	NA	NA	NA	NA	KTG24399.1//1
Ccarpnew0900080	1.63	NA	NA	NA	K09191//general transcription factor IIIA	KTF76937.1//hypothetical protein cypCar_00046368 [Cyprinus carpio]
carp0301132	1.63	GO:0016020//membrane;GO:0005634//nucleus;GO:0005730//nucleolus;GO:0005829//cytosol;GO:0005737//cytoplasm	GO:0003723//RNA binding;GO:0004004//ATP-dependent RNA helicase activity;GO:0005524//ATP binding;GO:0004386//helicase activity	GO:0010501//RNA secondary structure unwinding	K14809//ATP-dependent RNA helicase DDX55/SPB4 [EC:3.6.4.13]	XP_016366058.1//1
carp3301091	1.62	GO:0016020//membrane;GO:0005634//nucleus;GO:0005654//nucleoplasm;GO:0042645//mitochondrial nucleoid;GO:0035770//ribonucleoprotein granule;GO:0005737//cytoplasm;GO:0071013//catalytic step 2 spliceosome;GO:0005681//spliceosomal complex;GO:0030529//intracellular ribonucleoprotein complex;GO:0005829//cytosol;GO:0005739//mitochondrion;GO:0019013//viral nucleocapsid	GO:0003723//RNA binding;GO:0003729//mRNA binding;GO:0008266//poly(U) RNA binding;GO:0003727//single-stranded RNA binding	GO:0006396//RNA processing;GO:0016070//RNA metabolic process;GO:0043484//regulation of RNA splicing;GO:0006397//mRNA processing;GO:0009952//anterior/posterior pattern specification;GO:0000398//mRNA splicing, via spliceosome;GO:0006378//mRNA polyadenylation;GO:0008033//tRNA processing;GO:0016331//morphogenesis of embryonic epithelium;GO:0008380//RNA splicing;GO:0008543//fibroblast growth factor re…	K12898//heterogeneous nuclear ribonucleoprotein F/H	XP_018935608.1//1
carp2400196	1.62	GO:0070062//extracellular exosome;GO:0005829//cytosol;GO:0005737//cytoplasm	GO:0004648//O-phospho-L-serine:2-oxoglutarate aminotransferase activity	GO:0008615//pyridoxine biosynthetic process;GO:0006564//L-serine biosynthetic process	K00831//phosphoserine aminotransferase [EC:2.6.1.52]	KTF79538.1//1
carp0300819	1.62	GO:0090575//RNA polymerase II transcription factor complex;GO:0043231//intracellular membrane-bounded organelle;GO:0005634//nucleus;GO:0005783//endoplasmic reticulum;GO:0005667//transcription factor complex;GO:0016604//nuclear body;GO:0016021//integral component of membrane;GO:0005789//endoplasmic reticulum membrane	GO:0001228//transcriptional activator activity, RNA polymerase II transcription regulatory region sequence-specific DNA binding;GO:0003677//DNA binding;GO:0070410//co-SMAD binding;GO:0003682//chromatin binding;GO:0043565//sequence-specific DNA binding;GO:0008270//zinc ion binding;GO:0003700//DNA binding transcription factor activity;GO:0051996//squalene synthase activity;GO:0016491//oxidoreductas…	GO:0003197//endocardial cushion development;GO:0060975//cardioblast migration to the midline involved in heart field formation;GO:0030099//myeloid cell differentiation;GO:0048738//cardiac muscle tissue development;GO:0008584//male gonad development;GO:0045893//positive regulation of transcription, DNA-templated;GO:0045540//regulation of cholesterol biosynthetic process;GO:0019216//regulation of l…	K09183//GATA-binding protein 4;K00801//farnesyl-diphosphate farnesyltransferase [EC:2.5.1.21]	XP_018938310.1//PREDICTED: squalene synthase-like [Cyprinus carpio];XP_018938342.1//1;XP_016406690.1//PREDICTED: squalene synthase isoform X1 [Sinocyclocheilus rhinocerous]
CcarpnewUN00703	1.62	NA	NA	NA	K20176//small G protein signaling modulator 3	XP_018943861.1//PREDICTED: small G protein signaling modulator 3-like [Cyprinus carpio]
Ccarpnew1300076	1.62	NA	NA	NA	K08804//serine/threonine kinase 17 [EC:2.7.11.1]	XP_018960315.1//PREDICTED: serine/threonine-protein kinase 17B-like [Cyprinus carpio]
Ccarpnew4600130	1.62	NA	NA	NA	NA	KTF96406.1//hypothetical protein cypCar_00006229 [Cyprinus carpio]
carp4900208	1.65	NA	GO:0003723//RNA binding;GO:0003676//nucleic acid binding	GO:0002244//hematopoietic progenitor cell differentiation	K07609//nestin;K11135//Pin2-interacting protein X1	XP_018932310.1//1
carp4600369	1.65	GO:0005829//cytosol;GO:0005622//intracellular;GO:0005886//plasma membrane;GO:0005737//cytoplasm	GO:0004860//protein kinase inhibitor activity;GO:0008269//JAK pathway signal transduction adaptor activity;GO:0005131//growth hormone receptor binding;GO:0005159//insulin-like growth factor receptor binding	GO:0007595//lactation;GO:0043687//post-translational protein modification;GO:0007205//protein kinase C-activating G-protein coupled receptor signaling pathway;GO:0045666//positive regulation of neuron differentiation;GO:0040008//regulation of growth;GO:0016567//protein ubiquitination;GO:0045638//negative regulation of myeloid cell differentiation;GO:0035556//intracellular signal transduction;GO:0…	K04701//cytokine inducible SH2-containing protein	XP_018933903.1//PREDICTED: cytokine-inducible SH2-containing protein-like isoform X6 [Cyprinus carpio];XP_018933902.1//PREDICTED: cytokine-inducible SH2-containing protein-like isoform X5 [Cyprinus carpio];XP_018933898.1//1
carp2200787	1.65	GO:0005654//nucleoplasm;GO:0005730//nucleolus;GO:0016021//integral component of membrane;GO:0005682//U5 snRNP;GO:0001650//fibrillar center;GO:0071011//precatalytic spliceosome;GO:0071013//catalytic step 2 spliceosome	GO:0003723//RNA binding	GO:0060218//hematopoietic stem cell differentiation;GO:0001525//angiogenesis;GO:0009267//cellular response to starvation;GO:0048703//embryonic viscerocranium morphogenesis;GO:0006351//transcription, DNA-templated;GO:0006364//rRNA processing;GO:2000234//positive regulation of rRNA processing;GO:0042254//ribosome biogenesis;GO:0045943//positive regulation of transcription from RNA polymerase I prom…	K14546//U3 small nucleolar RNA-associated protein 5	XP_018970062.1//1
carp1501121	1.65	GO:0031965//nuclear membrane;GO:0005730//nucleolus;GO:0016021//integral component of membrane	GO:0003723//RNA binding	NA	K14794//ribosomal RNA-processing protein 12	XP_016366610.1//PREDICTED: RRP12-like protein [Sinocyclocheilus rhinocerous];XP_018973805.1//1
carp1300746	1.65	GO:0016020//membrane;GO:0005856//cytoskeleton;GO:0005634//nucleus;GO:0005783//endoplasmic reticulum;GO:0000139//Golgi membrane;GO:0005829//cytosol;GO:0016021//integral component of membrane;GO:0005789//endoplasmic reticulum membrane	GO:0016614//oxidoreductase activity, acting on CH-OH group of donors;GO:0050614//delta24-sterol reductase activity;GO:0003755//peptidyl-prolyl cis-trans isomerase activity;GO:0000246//delta24(24-1) sterol reductase activity;GO:0042605//peptide antigen binding;GO:0016628//oxidoreductase activity, acting on the CH-CH group of donors, NAD or NADP as acceptor;GO:0050660//flavin adenine dinucleotide b…	GO:0043154//negative regulation of cysteine-type endopeptidase activity involved in apoptotic process;GO:0042987//amyloid precursor protein catabolic process;GO:0008203//cholesterol metabolic process;GO:0043588//skin development;GO:0009888//tissue development;GO:0055114//oxidation-reduction process;GO:0007050//cell cycle arrest;GO:0008202//steroid metabolic process;GO:0030539//male genitalia deve…	K09828//Delta24-sterol reductase [EC:1.3.1.72 1.3.1.-]	XP_016339900.1//1
carp0201145	1.65	GO:0070062//extracellular exosome;GO:0005874//microtubule;GO:0005737//cytoplasm;GO:0005832//chaperonin-containing T-complex;GO:0044297//cell body;GO:0005829//cytosol;GO:0005739//mitochondrion;GO:0002199//zona pellucida receptor complex	GO:0005524//ATP binding;GO:0042802//identical protein binding;GO:0051082//unfolded protein binding;GO:0044183//protein binding involved in protein folding	GO:0006457//protein folding;GO:1904851//positive regulation of establishment of protein localization to telomere;GO:0006458//'de novo' protein folding;GO:0007339//binding of sperm to zona pellucida;GO:0061077//chaperone-mediated protein folding;GO:1904874//positive regulation of telomerase RNA localization to Cajal body;GO:1904871//positive regulation of protein localization to Cajal body;GO:0032…	K09499//T-complex protein 1 subunit eta	XP_016413297.1//1
Ccarpnew0600088	1.65	NA	NA	NA	K17424//large subunit ribosomal protein L43	XP_016385980.1//PREDICTED: 39S ribosomal protein L43, mitochondrial-like [Sinocyclocheilus rhinocerous]
CcarpnewUN01764	1.65	NA	NA	NA	K14538//nuclear GTP-binding protein	KTG05250.1//hypothetical protein cypCar_00037544 [Cyprinus carpio]
carpUN06943	1.66	GO:0005840//ribosome;GO:0031965//nuclear membrane;GO:0045111//intermediate filament cytoskeleton;GO:0005763//mitochondrial small ribosomal subunit;GO:0005743//mitochondrial inner membrane;GO:0005739//mitochondrion	GO:0003723//RNA binding;GO:0003735//structural constituent of ribosome	GO:0032543//mitochondrial translation;GO:0006412//translation;GO:0070126//mitochondrial translational termination;GO:0070124//mitochondrial translational initiation;GO:0070125//mitochondrial translational elongation	K17402//small subunit ribosomal protein S23	XP_018972274.1//PREDICTED: 28S ribosomal protein S23, mitochondrial-like isoform X2 [Cyprinus carpio];XP_018972273.1//1
carp4800355	1.66	GO:0005829//cytosol	GO:0004014//adenosylmethionine decarboxylase activity;GO:0019810//putrescine binding	GO:0006595//polyamine metabolic process;GO:0050829//defense response to Gram-negative bacterium;GO:0006597//spermine biosynthetic process;GO:0006557//S-adenosylmethioninamine biosynthetic process;GO:0008295//spermidine biosynthetic process;GO:0046500//S-adenosylmethionine metabolic process;GO:0001701//in utero embryonic development	K01611//S-adenosylmethionine decarboxylase [EC:4.1.1.50]	XP_016305324.1//PREDICTED: S-adenosylmethionine decarboxylase proenzyme-like [Sinocyclocheilus anshuiensis];EHB14061.1//1
carp3301158	1.66	GO:0005887//integral component of plasma membrane;GO:0005892//acetylcholine-gated channel complex;GO:0016021//integral component of membrane;GO:0030054//cell junction;GO:0005886//plasma membrane;GO:0045211//postsynaptic membrane	GO:0015276//ligand-gated ion channel activity;GO:0005230//extracellular ligand-gated ion channel activity;GO:0015267//channel activity;GO:0008324//cation transmembrane transporter activity;GO:0015464//acetylcholine receptor activity;GO:0022848//acetylcholine-gated cation-selective channel activity	GO:0006810//transport;GO:0035094//response to nicotine;GO:0007165//signal transduction;GO:0006936//muscle contraction;GO:0098655//cation transmembrane transport;GO:0006812//cation transport;GO:0007274//neuromuscular synaptic transmission;GO:0007271//synaptic transmission, cholinergic;GO:0003009//skeletal muscle contraction;GO:0042391//regulation of membrane potential	K04817//nicotinic acetylcholine receptor epsilon	XP_018921300.1//1
carp2500500	1.66	GO:0072686//mitotic spindle;GO:0000776//kinetochore;GO:0000777//condensed chromosome kinetochore;GO:0031616//spindle pole centrosome;GO:0005737//cytoplasm	GO:0003723//RNA binding;GO:0035198//miRNA binding;GO:0008168//methyltransferase activity	GO:0051661//maintenance of centrosome location;GO:0035196//production of miRNAs involved in gene silencing by miRNA;GO:0051301//cell division;GO:0010608//posttranscriptional regulation of gene expression;GO:0007049//cell cycle	K09142//uncharacterized protein	XP_016404109.1//1;NP_001004627.1//putative methyltransferase C9orf114 homolog [Danio rerio]
carp1500430	1.66	GO:0035003//subapical complex;GO:0016020//membrane;GO:0097025//MPP7-DLG1-LIN7 complex;GO:0070062//extracellular exosome;GO:0016323//basolateral plasma membrane;GO:0098793//presynapse;GO:0005622//intracellular;GO:0005737//cytoplasm;GO:0014069//postsynaptic density;GO:0043005//neuron projection;GO:0005911//cell-cell junction;GO:0005923//bicellular tight junction;GO:0045202//synapse;GO:0005886//plas…	GO:0019904//protein domain specific binding;GO:0008092//cytoskeletal protein binding;GO:0097016//L27 domain binding;GO:0030165//PDZ domain binding	GO:0007043//cell-cell junction assembly;GO:0048489//synaptic vesicle transport;GO:1903361//protein localization to basolateral plasma membrane;GO:0002011//morphogenesis of an epithelial sheet;GO:0007269//neurotransmitter secretion;GO:0008582//regulation of synaptic growth at neuromuscular junction;GO:0007163//establishment or maintenance of cell polarity;GO:0048839//inner ear development;GO:00072…	K19931//protein lin-7	XP_016397198.1//PREDICTED: protein lin-7 homolog B [Sinocyclocheilus rhinocerous];KTF84650.1//1
carp0201245	1.66	GO:0034774//secretory granule lumen;GO:0070062//extracellular exosome;GO:0005615//extracellular space;GO:0005634//nucleus;GO:0005839//proteasome core complex;GO:0005829//cytosol;GO:0016021//integral component of membrane;GO:0005576//extracellular region;GO:1904813//ficolin-1-rich granule lumen	GO:0046872//metal ion binding;GO:0042802//identical protein binding;GO:0008270//zinc ion binding;GO:1904854//proteasome core complex binding;GO:0003824//catalytic activity;GO:0004655//porphobilinogen synthase activity	GO:0010044//response to aluminum ion;GO:0051260//protein homooligomerization;GO:0045471//response to ethanol;GO:0006783//heme biosynthetic process;GO:0033197//response to vitamin E;GO:0046685//response to arsenic-containing substance;GO:1901799//negative regulation of proteasomal protein catabolic process;GO:0010266//response to vitamin B1;GO:0042493//response to drug;GO:0006782//protoporphyrinog…	K01698//porphobilinogen synthase [EC:4.2.1.24]	KTG44511.1//1
Ccarpnew0600124	1.66	GO:0005742//mitochondrial outer membrane translocase complex;GO:0031307//integral component of mitochondrial outer membrane	GO:0030943//mitochondrion targeting sequence binding;GO:0015450//P-P-bond-hydrolysis-driven protein transmembrane transporter activity	GO:0016031//tRNA import into mitochondrion;GO:0070096//mitochondrial outer membrane translocase complex assembly;GO:0030150//protein import into mitochondrial matrix	K17770//mitochondrial import receptor subunit TOM20	XP_018931368.1//PREDICTED: mitochondrial import receptor subunit TOM20 homolog B [Cyprinus carpio]
carp0200192	1.66	GO:0005790//smooth endoplasmic reticulum;GO:0016020//membrane;GO:0005788//endoplasmic reticulum lumen;GO:0005615//extracellular space;GO:0005783//endoplasmic reticulum;GO:0009897//external side of plasma membrane;GO:0005737//cytoplasm;GO:0016529//sarcoplasmic reticulum;GO:0030496//midbody;GO:0045335//phagocytic vesicle;GO:0033018//sarcoplasmic reticulum lumen;GO:0005829//cytosol;GO:0005576//extra…	GO:0003723//RNA binding;GO:0003729//mRNA binding;GO:0005506//iron ion binding;GO:0031625//ubiquitin protein ligase binding;GO:0042277//peptide binding;GO:0042562//hormone binding;GO:0051087//chaperone binding;GO:0030246//carbohydrate binding;GO:0050681//androgen receptor binding;GO:0005178//integrin binding;GO:0005509//calcium ion binding;GO:0051082//unfolded protein binding	GO:0010595//positive regulation of endothelial cell migration;GO:0061077//chaperone-mediated protein folding;GO:0071310//cellular response to organic substance;GO:0032355//response to estradiol;GO:1901164//negative regulation of trophoblast cell migration;GO:0017148//negative regulation of translation;GO:0033144//negative regulation of intracellular steroid hormone receptor signaling pathway;GO:1…	K08057//calreticulin	XP_016412805.1//1
carpUN06744	1.67	GO:0016020//membrane;GO:0005654//nucleoplasm;GO:0030686//90S preribosome;GO:0032040//small-subunit processome;GO:0005730//nucleolus;GO:0001650//fibrillar center;GO:0005739//mitochondrion;GO:0034455//t-UTP complex	GO:0005319//lipid transporter activity;GO:0030515//snoRNA binding;GO:0003723//RNA binding	GO:0000462//maturation of SSU-rRNA from tricistronic rRNA transcript (SSU-rRNA, 5.8S rRNA, LSU-rRNA);GO:0009267//cellular response to starvation;GO:0006351//transcription, DNA-templated;GO:0045943//positive regulation of transcription from RNA polymerase I promoter;GO:0043066//negative regulation of apoptotic process;GO:0006364//rRNA processing;GO:2000234//positive regulation of rRNA processing;G…	K14550//U3 small nucleolar RNA-associated protein 10	KTG45049.1//1;XP_016325575.1//PREDICTED: HEAT repeat-containing protein 1-like [Sinocyclocheilus anshuiensis]
carpUN04731	1.67	GO:0005730//nucleolus	GO:0010521//telomerase inhibitor activity;GO:0003676//nucleic acid binding	NA	K11135//Pin2-interacting protein X1	XP_016359024.1//PREDICTED: PIN2/TERF1-interacting telomerase inhibitor 1 [Sinocyclocheilus anshuiensis];XP_018941366.1//1
carp4500754	1.67	GO:0005634//nucleus	GO:0003677//DNA binding	GO:0006355//regulation of transcription, DNA-templated;GO:0006351//transcription, DNA-templated	K17332//nuclear factor of activated T-cells, cytoplasmic 2;K09427//Adh transcription factor 1	XP_018950641.1//1
carp3100264	1.67	NA	NA	NA	K14824//ribosome biogenesis protein ERB1	KTF88843.1//1;XP_016348099.1//PREDICTED: ribosome biogenesis protein bop1 [Sinocyclocheilus anshuiensis]
carp1800215	1.67	GO:0016020//membrane;GO:0070062//extracellular exosome;GO:0032580//Golgi cisterna membrane;GO:0005794//Golgi apparatus;GO:0016021//integral component of membrane;GO:0048471//perinuclear region of cytoplasm;GO:0000139//Golgi membrane	GO:0046872//metal ion binding;GO:0004653//polypeptide N-acetylgalactosaminyltransferase activity;GO:0030246//carbohydrate binding;GO:0016757//transferase activity, transferring glycosyl groups;GO:0005509//calcium ion binding;GO:0030145//manganese ion binding	GO:0006486//protein glycosylation;GO:0006493//protein O-linked glycosylation;GO:0018242//protein O-linked glycosylation via serine;GO:0005975//carbohydrate metabolic process;GO:0008543//fibroblast growth factor receptor signaling pathway;GO:0018243//protein O-linked glycosylation via threonine;GO:0016266//O-glycan processing	K00710//polypeptide N-acetylgalactosaminyltransferase [EC:2.4.1.41]	KTG04658.1//1;XP_018929573.1//PREDICTED: polypeptide N-acetylgalactosaminyltransferase 6-like [Cyprinus carpio]
carp1700432	1.67	GO:0005652//nuclear lamina;GO:0016020//membrane;GO:0005634//nucleus;GO:0005654//nucleoplasm;GO:0000176//nuclear exosome (RNase complex);GO:0005730//nucleolus;GO:0005829//cytosol;GO:0000178//exosome (RNase complex)	GO:0003723//RNA binding;GO:0005085//guanyl-nucleotide exchange factor activity;GO:0004532//exoribonuclease activity;GO:0000175//3'-5'-exoribonuclease activity;GO:0004521//endoribonuclease activity;GO:0004527//exonuclease activity;GO:0008859//exoribonuclease II activity;GO:0004519//endonuclease activity	GO:0043928//exonucleolytic nuclear-transcribed mRNA catabolic process involved in deadenylation-dependent decay;GO:0006401//RNA catabolic process;GO:0010468//regulation of gene expression;GO:0000278//mitotic cell cycle;GO:0016075//rRNA catabolic process;GO:0051607//defense response to virus;GO:0071034//CUT catabolic process;GO:0006364//rRNA processing;GO:0071027//nuclear RNA surveillance;GO:00434…	K12585//exosome complex exonuclease DIS3/RRP44 [EC:3.1.13.-]	XP_001336850.2//exosome complex exonuclease RRP44 [Danio rerio];KTG41736.1//1
Ccarpnew1700026	1.67	GO:0005634//nucleus;GO:0005829//cytosol	GO:0031386//protein tag	GO:0035096//larval midgut cell programmed cell death;GO:0016567//protein ubiquitination;GO:0006914//autophagy;GO:0007219//Notch signaling pathway;GO:0006909//phagocytosis	K08770//ubiquitin C	XP_014867795.1//PREDICTED: polyubiquitin-B isoform X3 [Poecilia mexicana];XP_016091350.1//PREDICTED: polyubiquitin-C isoform X2 [Sinocyclocheilus grahami];XP_019895692.1//PREDICTED: polyubiquitin isoform X1 [Musca domestica];BAA23487.1//polyubiquitin [Cricetulus griseus];XP_007545871.1//PREDICTED: polyubiquitin-B isoform X1 [Poecilia formosa];XP_008629338.1//PREDICTED: polyubiquitin-B isoform X2 …
Ccarpnew4600100	1.67	NA	NA	NA	K08183//MFS transporter, MCP family, solute carrier family 16 (monocarboxylic acid transporters), member 6	XP_018977647.1//PREDICTED: monocarboxylate transporter 13-like [Cyprinus carpio]
carp2100653	1.68	GO:0016020//membrane;GO:0005654//nucleoplasm;GO:0005794//Golgi apparatus;GO:0005737//cytoplasm;GO:0005802//trans-Golgi network;GO:0000139//Golgi membrane	GO:0120013//intermembrane lipid transfer activity;GO:0017089//glycolipid transporter activity;GO:0051861//glycolipid binding;GO:0042802//identical protein binding;GO:0097001//ceramide binding;GO:0070273//phosphatidylinositol-4-phosphate binding	GO:0035621//ER to Golgi ceramide transport;GO:0006869//lipid transport;GO:0006661//phosphatidylinositol biosynthetic process;GO:0015031//protein transport	K08051//pleckstrin homology domain containing family A member 8	KTF76968.1//1
carp0200410	1.68	GO:0016021//integral component of membrane	NA	NA	NA	XP_018960861.1//1
carp1601101	1.68	GO:0005634//nucleus;GO:0001652//granular component;GO:0005730//nucleolus;GO:0000791//euchromatin;GO:0005829//cytosol;GO:0030688//preribosome, small subunit precursor;GO:0030687//preribosome, large subunit precursor;GO:0000792//heterochromatin	GO:0003723//RNA binding;GO:0001105//RNA polymerase II transcription coactivator activity	GO:0043484//regulation of RNA splicing;GO:0043065//positive regulation of apoptotic process;GO:0045944//positive regulation of transcription from RNA polymerase II promoter;GO:0010923//negative regulation of phosphatase activity;GO:0034260//negative regulation of GTPase activity;GO:0098586//cellular response to virus;GO:0006364//rRNA processing;GO:0043923//positive regulation by host of viral tra…	K14849//ribosomal RNA-processing protein 1	KTG36569.1//hypothetical protein cypCar_00028909 [Cyprinus carpio];XP_018965651.1//PREDICTED: LOW QUALITY PROTEIN: ribosomal RNA processing protein 1 homolog A-like [Cyprinus carpio];XP_016318819.1//1
carpUN00649	1.4	GO:0070062//extracellular exosome;GO:0005634//nucleus;GO:0016006//Nebenkern;GO:0005743//mitochondrial inner membrane;GO:0016021//integral component of membrane;GO:0005739//mitochondrion	GO:0015142//tricarboxylic acid transmembrane transporter activity;GO:0015137//citrate transmembrane transporter activity	GO:0006810//transport;GO:0055085//transmembrane transport;GO:0006094//gluconeogenesis;GO:0046949//fatty-acyl-CoA biosynthetic process;GO:0006843//mitochondrial citrate transport;GO:0010821//regulation of mitochondrion organization;GO:0006839//mitochondrial transport	K15100//solute carrier family 25 (mitochondrial citrate transporter), member 1	XP_018960789.1//1
carp4200475	1.4	NA	GO:0003723//RNA binding	NA	K18626//trichohyalin;K13171//serine/arginine repetitive matrix protein 1	XP_016343786.1//PREDICTED: 28 kDa heat- and acid-stable phosphoprotein-like isoform X2 [Sinocyclocheilus anshuiensis];KTF76896.1//1
carp3700062	1.4	GO:0031012//extracellular matrix;GO:0070062//extracellular exosome;GO:0005634//nucleus;GO:0005615//extracellular space;GO:0005576//extracellular region;GO:0005737//cytoplasm	GO:0004180//carboxypeptidase activity;GO:0003714//transcription corepressor activity;GO:0004181//metallocarboxypeptidase activity;GO:0001227//transcriptional repressor activity, RNA polymerase II transcription regulatory region sequence-specific DNA binding;GO:0004185//serine-type carboxypeptidase activity;GO:0000977//RNA polymerase II regulatory region sequence-specific DNA binding;GO:0008270//z…	GO:0000122//negative regulation of transcription from RNA polymerase II promoter;GO:0006508//proteolysis;GO:0006355//regulation of transcription, DNA-templated;GO:0016485//protein processing;GO:0006518//peptide metabolic process;GO:0006351//transcription, DNA-templated;GO:0007517//muscle organ development;GO:0001501//skeletal system development	K21392//adipocyte enhancer-binding protein 1	KTF74582.1//1
carp3301101	1.4	GO:0012505//endomembrane system;GO:0072546//ER membrane protein complex;GO:0030176//integral component of endoplasmic reticulum membrane;GO:0016021//integral component of membrane;GO:0097631//integral component of omegasome membrane	NA	GO:0034975//protein folding in endoplasmic reticulum;GO:0000045//autophagosome assembly	NA	XP_018972730.1//PREDICTED: ER membrane protein complex subunit 6 [Cyprinus carpio];KTG31367.1//1
carp2500007	1.4	GO:0005634//nucleus;GO:0005654//nucleoplasm;GO:0005730//nucleolus;GO:0016021//integral component of membrane;GO:0034455//t-UTP complex	GO:0003723//RNA binding	GO:0006351//transcription, DNA-templated;GO:0006364//rRNA processing;GO:0030490//maturation of SSU-rRNA;GO:1901838//positive regulation of transcription of nuclear large rRNA transcript from RNA polymerase I promoter	K20478//golgin subfamily B member 1	XP_016326141.1//PREDICTED: nucleolar protein 11 isoform X2 [Sinocyclocheilus anshuiensis];XP_016326140.1//1
carp1800282	1.4	GO:0016020//membrane;GO:1904115//axon cytoplasm;GO:0005874//microtubule;GO:0031410//cytoplasmic vesicle;GO:0043005//neuron projection;GO:0005875//microtubule associated complex;GO:0005739//mitochondrion;GO:0030659//cytoplasmic vesicle membrane;GO:0005871//kinesin complex	GO:0097110//scaffold protein binding;GO:1990939//ATP-dependent microtubule motor activity;GO:0005524//ATP binding;GO:0003777//microtubule motor activity;GO:0019900//kinase binding;GO:0008017//microtubule binding;GO:0016887//ATPase activity	GO:0048675//axon extension;GO:0030099//myeloid cell differentiation;GO:1990090//cellular response to nerve growth factor stimulus;GO:0007274//neuromuscular synaptic transmission;GO:0030225//macrophage differentiation;GO:1990535//neuron projection maintenance;GO:1990778//protein localization to cell periphery;GO:0030705//cytoskeleton-dependent intracellular transport;GO:0007270//neuron-neuron syna…	K10392//kinesin family member 1;K00033//6-phosphogluconate dehydrogenase [EC:1.1.1.44 1.1.1.343]	XP_009323478.1//1;XP_016333868.1//PREDICTED: 6-phosphogluconate dehydrogenase, decarboxylating isoform X1 [Sinocyclocheilus anshuiensis]
carp1700297	1.4	GO:0005634//nucleus;GO:0005730//nucleolus;GO:0005829//cytosol;GO:0005737//cytoplasm	GO:0003723//RNA binding;GO:0046872//metal ion binding;GO:0045296//cadherin binding	GO:0019221//cytokine-mediated signaling pathway	K22023//mucin-6;K00167//2-oxoisovalerate dehydrogenase E1 component beta subunit [EC:1.2.4.4]	XP_018951015.1//1
Ccarpnew1100110	1.4	NA	NA	NA	K12305//ectonucleoside triphosphate diphosphohydrolase 4 [EC:3.6.1.6]	XP_018955775.1//PREDICTED: ectonucleoside triphosphate diphosphohydrolase 4-like [Cyprinus carpio];XP_005167275.1//ectonucleoside triphosphate diphosphohydrolase 4 isoform X1 [Danio rerio]
Ccarpnew3900036	1.4	NA	NA	NA	NA	XP_018952363.1//1
Ccarpnew3300056	1.39	NA	NA	NA	K01783//ribulose-phosphate 3-epimerase [EC:5.1.3.1]	XP_016318871.1//PREDICTED: ribulose-phosphate 3-epimerase [Sinocyclocheilus anshuiensis]
Ccarpnew3000013	1.39	NA	NA	NA	K05929//phosphoethanolamine N-methyltransferase [EC:2.1.1.103]	XP_018963479.1//PREDICTED: phosphoethanolamine N-methyltransferase 3-like isoform X2 [Cyprinus carpio]
Ccarpnew1400052	1.39	NA	NA	NA	K14463//microsomal triglyceride transfer protein large subunit	XP_016387230.1//PREDICTED: microsomal triglyceride transfer protein large subunit-like isoform X1 [Sinocyclocheilus rhinocerous]
Ccarpnew2300287	1.39	NA	NA	NA	K14443//protein Tob/BTG	XP_016355948.1//PREDICTED: protein BTG3-like [Sinocyclocheilus anshuiensis]
carp2100343	1.42	GO:0005759//mitochondrial matrix;GO:0005654//nucleoplasm;GO:0005747//mitochondrial respiratory chain complex I;GO:0005829//cytosol;GO:0005743//mitochondrial inner membrane;GO:0070469//respiratory chain;GO:0005739//mitochondrion;GO:0031966//mitochondrial membrane	GO:0031177//phosphopantetheine binding;GO:0000035//acyl binding;GO:0005509//calcium ion binding;GO:0005504//fatty acid binding;GO:0008137//NADH dehydrogenase (ubiquinone) activity;GO:0000036//acyl carrier activity;GO:0016491//oxidoreductase activity	GO:0032981//mitochondrial respiratory chain complex I assembly;GO:0055114//oxidation-reduction process;GO:0009245//lipid A biosynthetic process;GO:0006635//fatty acid beta-oxidation;GO:0006120//mitochondrial electron transport, NADH to ubiquinone;GO:0034641//cellular nitrogen compound metabolic process;GO:0010906//regulation of glucose metabolic process;GO:0006633//fatty acid biosynthetic process…	K03955//NADH dehydrogenase (ubiquinone) 1 alpha/beta subcomplex 1	XP_016135156.1//1;XP_016360336.1//PREDICTED: acyl carrier protein, mitochondrial-like [Sinocyclocheilus anshuiensis]
carp4900172	1.41	GO:0005856//cytoskeleton;GO:0016021//integral component of membrane;GO:0005739//mitochondrion	GO:0016810//hydrolase activity, acting on carbon-nitrogen (but not peptide) bonds	GO:0006807//nitrogen compound metabolic process;GO:0007165//signal transduction	K20649//Rho GTPase-activating protein 39;K01283//peptidyl-dipeptidase A [EC:3.4.15.1]	KTG47217.1//1
carp4500019	1.41	GO:0005634//nucleus;GO:0005654//nucleoplasm;GO:0005730//nucleolus;GO:0055087//Ski complex;GO:0000178//exosome (RNase complex);GO:0071013//catalytic step 2 spliceosome	GO:0003723//RNA binding;GO:0004004//ATP-dependent RNA helicase activity;GO:0005524//ATP binding;GO:0003724//RNA helicase activity	GO:0006397//mRNA processing;GO:0006401//RNA catabolic process;GO:0070478//nuclear-transcribed mRNA catabolic process, 3'-5' exonucleolytic nonsense-mediated decay;GO:0000398//mRNA splicing, via spliceosome;GO:0051607//defense response to virus;GO:0051781//positive regulation of cell division;GO:0006364//rRNA processing;GO:0031101//fin regeneration;GO:0000460//maturation of 5.8S rRNA;GO:0008380//R…	K12598//ATP-dependent RNA helicase DOB1 [EC:3.6.4.13]	XP_016102666.1//1;XP_016413076.1//PREDICTED: superkiller viralicidic activity 2-like 2 [Sinocyclocheilus rhinocerous]
carp3801070	1.41	GO:0031012//extracellular matrix;GO:0005788//endoplasmic reticulum lumen;GO:0005584//collagen type I trimer;GO:0005783//endoplasmic reticulum;GO:0005615//extracellular space;GO:0005737//cytoplasm;GO:0005578//proteinaceous extracellular matrix;GO:0030141//secretory granule;GO:0005585//collagen type II trimer;GO:0005794//Golgi apparatus;GO:0005576//extracellular region;GO:0005581//collagen trimer;G…	GO:0042289//MHC class II protein binding;GO:0002020//protease binding;GO:0048407//platelet-derived growth factor binding;GO:0046872//metal ion binding;GO:0005201//extracellular matrix structural constituent;GO:0042802//identical protein binding	GO:0033334//fin morphogenesis;GO:0001649//osteoblast differentiation;GO:0007596//blood coagulation;GO:0030335//positive regulation of cell migration;GO:0030199//collagen fibril organization;GO:0007601//visual perception;GO:0001568//blood vessel development;GO:0071306//cellular response to vitamin E;GO:0032964//collagen biosynthetic process;GO:0071560//cellular response to transforming growth fact…	K06236//collagen, type I, alpha	KTF78707.1//1
Ccarpnew3100031	1.41	NA	NA	NA	K06467//CD22 antigen;K17341//hemicentin;K06527//vascular cell adhesion molecule 1	XP_016318652.1//PREDICTED: hemicentin-1-like [Sinocyclocheilus anshuiensis];XP_018956959.1//PREDICTED: CD166 antigen homolog isoform X1 [Cyprinus carpio];XP_018956960.1//PREDICTED: CD166 antigen homolog isoform X2 [Cyprinus carpio];XP_016425841.1//PREDICTED: intercellular adhesion molecule 1-like [Sinocyclocheilus rhinocerous]
Ccarpnew4100034	1.41	NA	NA	NA	K09532//DnaJ homolog subfamily C member 12	KTG43635.1//hypothetical protein cypCar_00011658 [Cyprinus carpio]
carpUN10073	1.47	GO:0016020//membrane;GO:0005783//endoplasmic reticulum;GO:0005887//integral component of plasma membrane;GO:0016021//integral component of membrane;GO:0035579//specific granule membrane;GO:0005789//endoplasmic reticulum membrane;GO:0005739//mitochondrion;GO:0005886//plasma membrane	GO:0009055//electron transfer activity;GO:0042284//sphingolipid delta-4 desaturase activity;GO:0000170//sphingosine hydroxylase activity;GO:0004497//monooxygenase activity	GO:0006667//sphinganine metabolic process;GO:0043065//positive regulation of apoptotic process;GO:0006636//unsaturated fatty acid biosynthetic process;GO:0030148//sphingolipid biosynthetic process;GO:0043312//neutrophil degranulation;GO:0006633//fatty acid biosynthetic process;GO:0046513//ceramide biosynthetic process	K04712//sphingolipid 4-desaturase/C4-monooxygenase [EC:1.14.19.17 1.14.18.5]	KTG45985.1//1
carp4600348	1.47	GO:0016020//membrane;GO:0005634//nucleus;GO:0005829//cytosol;GO:0005622//intracellular;GO:0015629//actin cytoskeleton;GO:0005737//cytoplasm	GO:0000287//magnesium ion binding;GO:0003779//actin binding;GO:0046872//metal ion binding;GO:0004674//protein serine/threonine kinase activity;GO:0005524//ATP binding;GO:0031435//mitogen-activated protein kinase kinase kinase binding;GO:0045296//cadherin binding	GO:0006464//cellular protein modification process;GO:0018105//peptidyl-serine phosphorylation;GO:0043407//negative regulation of MAP kinase activity;GO:0051128//regulation of cellular component organization;GO:0006468//protein phosphorylation;GO:0035556//intracellular signal transduction	K08790//serine/threonine kinase 38 [EC:2.7.11.1]	XP_018980293.1//1;XP_017208958.1//serine/threonine-protein kinase 38 [Danio rerio]
carp1500116	1.47	GO:0070062//extracellular exosome	GO:0003785//actin monomer binding;GO:0045296//cadherin binding	GO:0051639//actin filament network formation;GO:0030041//actin filament polymerization	K18623//protein cordon-bleu	XP_016427407.1//1;KTF97287.1//hypothetical protein cypCar_00042364, partial [Cyprinus carpio]
carp1300088	1.47	GO:0016020//membrane;GO:0005654//nucleoplasm;GO:0005730//nucleolus;GO:0030529//intracellular ribonucleoprotein complex;GO:0005737//cytoplasm	GO:0003723//RNA binding;GO:0004004//ATP-dependent RNA helicase activity;GO:0005524//ATP binding;GO:0004386//helicase activity;GO:0003676//nucleic acid binding	GO:0006397//mRNA processing;GO:0000398//mRNA splicing, via spliceosome;GO:0008625//extrinsic apoptotic signaling pathway via death domain receptors;GO:0008380//RNA splicing;GO:0010501//RNA secondary structure unwinding;GO:0006364//rRNA processing;GO:0000956//nuclear-transcribed mRNA catabolic process	K12623//U6 snRNA-associated Sm-like protein LSm4;K14778//ATP-dependent RNA helicase DDX49/DBP8 [EC:3.6.4.13]	XP_018923338.1//PREDICTED: U6 snRNA-associated Sm-like protein LSm4 isoform X2 [Cyprinus carpio];XP_016312378.1//PREDICTED: probable ATP-dependent RNA helicase DDX49 [Sinocyclocheilus anshuiensis];KTG38115.1//1
Ccarpnew3200019	1.47	NA	NA	NA	K17962//peroxisome proliferator-activated receptor gamma coactivator 1-beta	XP_018921592.1//PREDICTED: peroxisome proliferator-activated receptor gamma coactivator 1-beta-like, partial [Cyprinus carpio]
carp1101383	1.47	GO:0016020//membrane;GO:0070062//extracellular exosome;GO:0005829//cytosol;GO:0005737//cytoplasm;GO:0017101//aminoacyl-tRNA synthetase multienzyme complex	GO:0005524//ATP binding;GO:0002161//aminoacyl-tRNA editing activity;GO:0051020//GTPase binding;GO:0000049//tRNA binding;GO:0004822//isoleucine-tRNA ligase activity	GO:1903670//regulation of sprouting angiogenesis;GO:0001649//osteoblast differentiation;GO:0006418//tRNA aminoacylation for protein translation;GO:0006428//isoleucyl-tRNA aminoacylation	K01870//isoleucyl-tRNA synthetase [EC:6.1.1.5]	XP_016420760.1//1;NP_956190.2//isoleucine--tRNA ligase, cytoplasmic [Danio rerio]
carpUN01116	1.46	GO:0016020//membrane;GO:0005634//nucleus;GO:0005794//Golgi apparatus;GO:0016021//integral component of membrane;GO:0005886//plasma membrane;GO:0005737//cytoplasm	GO:0046873//metal ion transmembrane transporter activity;GO:0005385//zinc ion transmembrane transporter activity	GO:0071577//zinc II ion transmembrane transport	K14717//solute carrier family 39 (zinc transporter), member 11	CDQ73187.1//1;BAP46901.1//solute carrier family 39 member 11 [Cyprinus carpio];XP_016141609.1//PREDICTED: zinc transporter ZIP11 [Sinocyclocheilus grahami]
carp4300158	1.46	NA	NA	GO:0018095//protein polyglutamylation	K16601//tubulin polyglutamylase TTLL4 [EC:6.-.-.-]	KTF72087.1//hypothetical protein cypCar_00042035 [Cyprinus carpio];XP_018935577.1//1
carp0101187	1.46	GO:0005840//ribosome;GO:0005730//nucleolus;GO:0005737//cytoplasm	GO:0009055//electron transfer activity;GO:0046872//metal ion binding;GO:0020037//heme binding;GO:0003723//RNA binding;GO:0008270//zinc ion binding;GO:0003676//nucleic acid binding	GO:0006457//protein folding	K09506//DnaJ homolog subfamily A member 5	XP_018918913.1//1;KTG35575.1//hypothetical protein cypCar_00001778 [Cyprinus carpio]
carp2000341	1.46	GO:0016020//membrane;GO:0005634//nucleus;GO:0043234//protein complex;GO:0005829//cytosol;GO:0005622//intracellular;GO:0005737//cytoplasm;GO:0016281//eukaryotic translation initiation factor 4F complex	GO:0008190//eukaryotic initiation factor 4E binding;GO:0003723//RNA binding;GO:0003743//translation initiation factor activity;GO:0030371//translation repressor activity;GO:0031369//translation initiation factor binding;GO:0051721//protein phosphatase 2A binding	GO:0030324//lung development;GO:0071456//cellular response to hypoxia;GO:1990928//response to amino acid starvation;GO:0008286//insulin receptor signaling pathway;GO:0002192//IRES-dependent translational initiation of linear mRNA;GO:0050804//modulation of chemical synaptic transmission;GO:0045471//response to ethanol;GO:0045947//negative regulation of translational initiation;GO:0002931//response…	K07205//eukaryotic translation initiation factor 4E binding protein 1	XP_018919394.1//1
carpUN08660	1.45	GO:0016021//integral component of membrane	GO:0005215//transporter activity;GO:0022857//transmembrane transporter activity	GO:0006820//anion transport;GO:0055085//transmembrane transport;GO:1903955//positive regulation of protein targeting to mitochondrion;GO:0046331//lateral inhibition;GO:1903146//regulation of autophagy of mitochondrion;GO:0006887//exocytosis	K12303//MFS transporter, ACS family, solute carrier family 17 (sodium-dependent inorganic phosphate cotransporter), member 9	XP_016100672.1//PREDICTED: solute carrier family 17 member 9-like [Sinocyclocheilus grahami];XP_018921920.1//1
carpUN01647	1.45	GO:0005654//nucleoplasm;GO:0005634//nucleus;GO:0005730//nucleolus;GO:0005667//transcription factor complex;GO:0005829//cytosol	GO:0032453//histone demethylase activity (H3-K4 specific);GO:0008168//methyltransferase activity;GO:0042802//identical protein binding;GO:0051213//dioxygenase activity;GO:0032452//histone demethylase activity;GO:0046872//metal ion binding;GO:0051864//histone demethylase activity (H3-K36 specific);GO:0001191//transcriptional repressor activity, RNA polymerase II transcription factor binding	GO:0045892//negative regulation of transcription, DNA-templated;GO:0030961//peptidyl-arginine hydroxylation;GO:0006338//chromatin remodeling;GO:0006355//regulation of transcription, DNA-templated;GO:0042127//regulation of cell proliferation;GO:0006351//transcription, DNA-templated;GO:0042254//ribosome biogenesis;GO:0008283//cell proliferation	K21760//bifunctional lysine-specific demethylase and histidyl-hydroxylase MINA [EC:1.14.11.-]	XP_016413213.1//1
carp3801006	1.45	GO:0031012//extracellular matrix;GO:0005788//endoplasmic reticulum lumen;GO:0070062//extracellular exosome;GO:0005634//nucleus;GO:0005615//extracellular space;GO:0005622//intracellular;GO:0005737//cytoplasm;GO:0005578//proteinaceous extracellular matrix;GO:0009986//cell surface;GO:0005623//cell;GO:0005829//cytosol;GO:0005576//extracellular region	GO:0003723//RNA binding;GO:0030395//lactose binding;GO:0043236//laminin binding;GO:0005534//galactose binding;GO:0042803//protein homodimerization activity;GO:0030246//carbohydrate binding;GO:0003697//single-stranded DNA binding;GO:0016936//galactoside binding;GO:0004871//signal transducer activity	GO:0043687//post-translational protein modification;GO:0002317//plasma cell differentiation;GO:0031295//T cell costimulation;GO:0044267//cellular protein metabolic process;GO:0001944//vasculature development;GO:0045445//myoblast differentiation;GO:0010977//negative regulation of neuron projection development;GO:0071407//cellular response to organic cyclic compound;GO:0034120//positive regulation …	K10090//galectin-2;K06830//galectin-1	XP_018970426.1//PREDICTED: beta-galactoside-binding lectin-like [Cyprinus carpio];KTG35035.1//1
carp2600044	1.45	GO:0005654//nucleoplasm;GO:0005634//nucleus;GO:0016021//integral component of membrane;GO:0005739//mitochondrion	GO:0003723//RNA binding;GO:0046872//metal ion binding;GO:0004809//tRNA (guanine-N2-)-methyltransferase activity;GO:0000049//tRNA binding	GO:0006400//tRNA modification;GO:0002940//tRNA N2-guanine methylation	K00555//tRNA (guanine26-N2/guanine27-N2)-dimethyltransferase [EC:2.1.1.215 2.1.1.216]	XP_016345286.1//1;XP_016094581.1//PREDICTED: tRNA (guanine(26)-N(2))-dimethyltransferase isoform X1 [Sinocyclocheilus grahami]
carp2500369	1.45	GO:0005634//nucleus;GO:0005654//nucleoplasm;GO:0030686//90S preribosome;GO:0005730//nucleolus	GO:0034511//U3 snoRNA binding;GO:0003723//RNA binding;GO:0005524//ATP binding;GO:0005525//GTP binding;GO:0003924//GTPase activity	GO:0031016//pancreas development;GO:0042254//ribosome biogenesis;GO:0000462//maturation of SSU-rRNA from tricistronic rRNA transcript (SSU-rRNA, 5.8S rRNA, LSU-rRNA);GO:0001889//liver development;GO:0009267//cellular response to starvation;GO:0000479//endonucleolytic cleavage of tricistronic rRNA transcript (SSU-rRNA, 5.8S rRNA, LSU-rRNA);GO:0006364//rRNA processing;GO:0042255//ribosome assembly	K14569//ribosome biogenesis protein BMS1	KTG32933.1//1;XP_018978989.1//PREDICTED: LOW QUALITY PROTEIN: ribosome biogenesis protein BMS1 homolog [Cyprinus carpio]
CcarpnewUN00392	1.45	NA	NA	NA	K00728//dolichyl-phosphate-mannose-protein mannosyltransferase [EC:2.4.1.109]	XP_016428264.1//1
carp0101520	1.45	GO:0005744//mitochondrial inner membrane presequence translocase complex;GO:0001650//fibrillar center;GO:0005743//mitochondrial inner membrane;GO:0005739//mitochondrion;GO:0042719//mitochondrial intermembrane space protein transporter complex	GO:0046872//metal ion binding;GO:0005524//ATP binding;GO:0008565//protein transporter activity;GO:0008270//zinc ion binding;GO:0015450//P-P-bond-hydrolysis-driven protein transmembrane transporter activity;GO:0005534//galactose binding;GO:0004335//galactokinase activity	GO:0006626//protein targeting to mitochondrion;GO:0007605//sensory perception of sound;GO:0006012//galactose metabolic process;GO:0015031//protein transport;GO:0072321//chaperone-mediated protein transport;GO:0045039//protein import into mitochondrial inner membrane	K17781//mitochondrial import inner membrane translocase subunit TIM13	XP_016397878.1//1;XP_016130079.1//PREDICTED: mitochondrial import inner membrane translocase subunit Tim13 [Sinocyclocheilus grahami]
carp2500464	1.43	GO:0016020//membrane;GO:0043657//host cell;GO:0005635//nuclear envelope;GO:0044611//nuclear pore inner ring;GO:0016021//integral component of membrane	GO:0005319//lipid transporter activity;GO:0017056//structural constituent of nuclear pore	GO:0006406//mRNA export from nucleus;GO:0007077//mitotic nuclear envelope disassembly;GO:0016925//protein sumoylation;GO:0060964//regulation of gene silencing by miRNA;GO:0006409//tRNA export from nucleus;GO:0016032//viral process;GO:0006110//regulation of glycolytic process;GO:0051028//mRNA transport;GO:0006405//RNA export from nucleus;GO:1900034//regulation of cellular response to heat;GO:00190…	K14311//nuclear pore complex protein Nup188	XP_018936947.1//1
carp1000608	1.43	GO:0005634//nucleus;GO:0005654//nucleoplasm;GO:0005829//cytosol;GO:0016607//nuclear speck;GO:0005666//DNA-directed RNA polymerase III complex;GO:0000790//nuclear chromatin	GO:0003899//DNA-directed 5'-3' RNA polymerase activity;GO:0003677//DNA binding;GO:0003682//chromatin binding	GO:0032481//positive regulation of type I interferon production;GO:0032728//positive regulation of interferon-beta production;GO:0045089//positive regulation of innate immune response;GO:0051607//defense response to virus;GO:0045087//innate immune response;GO:0006383//transcription from RNA polymerase III promoter	K03026//DNA-directed RNA polymerase III subunit RPC4	XP_018937930.1//1;KTG45529.1//hypothetical protein cypCar_00012665, partial [Cyprinus carpio]
carp0300910	1.43	GO:0005759//mitochondrial matrix;GO:0031012//extracellular matrix;GO:0070062//extracellular exosome;GO:0042645//mitochondrial nucleoid;GO:0005925//focal adhesion;GO:0043209//myelin sheath;GO:0005737//cytoplasm;GO:0005730//nucleolus;GO:0005739//mitochondrion	GO:0032440//2-alkenal reductase [NAD(P)] activity;GO:0003723//RNA binding;GO:0005524//ATP binding;GO:0051082//unfolded protein binding;GO:0031625//ubiquitin protein ligase binding;GO:0019899//enzyme binding;GO:0016887//ATPase activity	GO:0006457//protein folding;GO:0043066//negative regulation of apoptotic process;GO:1902037//negative regulation of hematopoietic stem cell differentiation;GO:0031101//fin regeneration;GO:0030218//erythrocyte differentiation;GO:1903707//negative regulation of hemopoiesis;GO:0006611//protein export from nucleus;GO:0030097//hemopoiesis;GO:0045647//negative regulation of erythrocyte differentiation;…	K04043//molecular chaperone DnaK	XP_016324488.1//1;KTF81617.1//hypothetical protein cypCar_00042697 [Cyprinus carpio]
Ccarpnew0900116	1.43	NA	GO:0008889//glycerophosphodiester phosphodiesterase activity	GO:0006629//lipid metabolic process	K19179//glycerophosphoinositol glycerophosphodiesterase [EC:3.1.4.44]	XP_016427605.1//PREDICTED: glycerophosphodiester phosphodiesterase 1-like isoform X1 [Sinocyclocheilus rhinocerous]
carp0300872	1.43	GO:0005790//smooth endoplasmic reticulum;GO:0016020//membrane;GO:0005788//endoplasmic reticulum lumen;GO:0005615//extracellular space;GO:0005783//endoplasmic reticulum;GO:0042470//melanosome;GO:0016529//sarcoplasmic reticulum;GO:0030496//midbody;GO:0012505//endomembrane system;GO:0034663//endoplasmic reticulum chaperone complex;GO:0005667//transcription factor complex;GO:0005829//cytosol;GO:00160…	GO:0003723//RNA binding;GO:0005524//ATP binding;GO:0019903//protein phosphatase binding;GO:0051082//unfolded protein binding;GO:0005509//calcium ion binding;GO:0050750//low-density lipoprotein particle receptor binding;GO:0046790//virion binding;GO:0003700//DNA binding transcription factor activity	GO:0043687//post-translational protein modification;GO:0030970//retrograde protein transport, ER to cytosol;GO:0043666//regulation of phosphoprotein phosphatase activity;GO:0034976//response to endoplasmic reticulum stress;GO:0006950//response to stress;GO:0007494//midgut development;GO:0031247//actin rod assembly;GO:0007179//transforming growth factor beta receptor signaling pathway;GO:0044267//…	K09487//heat shock protein 90kDa beta	KTF72368.1//hypothetical protein cypCar_00037059 [Cyprinus carpio];XP_012814654.1//1
carp3700495	1.44	GO:0005634//nucleus;GO:0005654//nucleoplasm;GO:0005730//nucleolus;GO:0005681//spliceosomal complex;GO:0005737//cytoplasm	GO:0000182//rDNA binding;GO:0003723//RNA binding;GO:0005524//ATP binding;GO:0003724//RNA helicase activity;GO:0004386//helicase activity;GO:0003676//nucleic acid binding;GO:0004004//ATP-dependent RNA helicase activity;GO:0033613//activating transcription factor binding;GO:0016887//ATPase activity	GO:0006396//RNA processing;GO:0000398//mRNA splicing, via spliceosome;GO:0035987//endodermal cell differentiation;GO:0045943//positive regulation of transcription from RNA polymerase I promoter;GO:0008380//RNA splicing;GO:0006356//regulation of transcription from RNA polymerase I promoter	K17820//ATP-dependent RNA helicase DHX33 [EC:3.6.4.13]	XP_016359481.1//PREDICTED: putative ATP-dependent RNA helicase DHX33 [Sinocyclocheilus anshuiensis];XP_014880106.1//PREDICTED: putative ATP-dependent RNA helicase DHX33 [Poecilia latipinna];KTF72950.1//1
carp2101334	1.44	GO:0070062//extracellular exosome;GO:0005634//nucleus;GO:0005654//nucleoplasm;GO:0005730//nucleolus	GO:0033749//histone demethylase activity (H4-R3 specific);GO:0046872//metal ion binding;GO:0033746//histone demethylase activity (H3-R2 specific);GO:0008168//methyltransferase activity;GO:0070815//peptidyl-lysine 5-dioxygenase activity;GO:0003727//single-stranded RNA binding	GO:0006397//mRNA processing;GO:0030154//cell differentiation;GO:0006355//regulation of transcription, DNA-templated;GO:0043066//negative regulation of apoptotic process;GO:0006351//transcription, DNA-templated;GO:0035212//cell competition in a multicellular organism;GO:0018395//peptidyl-lysine hydroxylation to 5-hydroxy-L-lysine;GO:0046329//negative regulation of JNK cascade;GO:0008380//RNA splic…	K03283//heat shock 70kDa protein 1/2/6/8;K20408//WD repeat-containing protein 24;K12188//ESCRT-II complex subunit VPS22;K11323//histone arginine demethylase JMJD6 [EC:1.14.11.-]	KTF83898.1//1
carp1300171	1.44	GO:0016020//membrane;GO:0005654//nucleoplasm;GO:0005730//nucleolus;GO:0005694//chromosome;GO:0005737//cytoplasm	GO:0003723//RNA binding;GO:0016740//transferase activity	GO:0040019//positive regulation of embryonic development;GO:0007275//multicellular organism development;GO:0048546//digestive tract morphogenesis	K14787//multiple RNA-binding domain-containing protein 1	KTG11339.1//1;XP_016332226.1//PREDICTED: probable RNA-binding protein 19 isoform X1 [Sinocyclocheilus anshuiensis]
carp1300069	1.44	GO:0005634//nucleus;GO:0005654//nucleoplasm;GO:1990904//ribonucleoprotein complex;GO:0043234//protein complex;GO:0005829//cytosol;GO:0005737//cytoplasm	GO:0003723//RNA binding;GO:0035613//RNA stem-loop binding;GO:0008266//poly(U) RNA binding;GO:0034046//poly(G) binding	GO:0048026//positive regulation of mRNA splicing, via spliceosome;GO:0008283//cell proliferation;GO:0030154//cell differentiation;GO:0048477//oogenesis;GO:0007275//multicellular organism development;GO:0007283//spermatogenesis;GO:0001893//maternal placenta development	K14411//RNA-binding protein Musashi	XP_016431051.1//PREDICTED: DAZ-associated protein 1-like isoform X2 [Sinocyclocheilus rhinocerous];XP_016431050.1//1;XP_016431052.1//PREDICTED: DAZ-associated protein 1-like isoform X3 [Sinocyclocheilus rhinocerous];XP_016143604.1//PREDICTED: DAZ-associated protein 1-like isoform X2 [Sinocyclocheilus grahami]
carp0800090	1.44	GO:0016020//membrane;GO:0005634//nucleus;GO:0005730//nucleolus	GO:0003723//RNA binding;GO:0005525//GTP binding;GO:0003924//GTPase activity	GO:0000448//cleavage in ITS2 between 5.8S rRNA and LSU-rRNA of tricistronic rRNA transcript (SSU-rRNA, 5.8S rRNA, LSU-rRNA);GO:0003407//neural retina development;GO:0042254//ribosome biogenesis;GO:0007096//regulation of exit from mitosis;GO:0045664//regulation of neuron differentiation	K14537//nuclear GTP-binding protein	KTG40414.1//1;XP_016427471.1//PREDICTED: nucleolar GTP-binding protein 2-like [Sinocyclocheilus rhinocerous]
CcarpnewUN01365	1.44	NA	NA	NA	K15187//YEATS domain-containing protein 1/3	XP_016380574.1//PREDICTED: protein ENL-like isoform X1 [Sinocyclocheilus rhinocerous];XP_016380577.1//PREDICTED: protein ENL-like isoform X3 [Sinocyclocheilus rhinocerous]
Ccarpnew4100046	1.44	NA	NA	NA	K06236//collagen, type I, alpha;K04511//prickle	KTF92563.1//hypothetical protein cypCar_00016759 [Cyprinus carpio]
Ccarpnew4300051	1.44	NA	NA	NA	K19008//serine/threonine-protein kinase SIK1 [EC:2.7.11.1]	XP_018927790.1//PREDICTED: LOW QUALITY PROTEIN: serine/threonine-protein kinase SIK2-like [Cyprinus carpio]
carpUN02246	1.57	GO:0016021//integral component of membrane	NA	NA	K22022//mucin-21;K06520//CD99 antigen	XP_018972076.1//1;XP_011896280.1//PREDICTED: mucin-19-like, partial [Cercocebus atys]
carp3500095	1.57	GO:0005783//endoplasmic reticulum;GO:0031965//nuclear membrane;GO:0030173//integral component of Golgi membrane;GO:0016021//integral component of membrane;GO:0033116//endoplasmic reticulum-Golgi intermediate compartment membrane;GO:0005789//endoplasmic reticulum membrane	GO:0017137//Rab GTPase binding;GO:0005096//GTPase activator activity	GO:0043010//camera-type eye development;GO:0048208//COPII vesicle coating;GO:0019068//virion assembly;GO:0043547//positive regulation of GTPase activity;GO:0007283//spermatogenesis;GO:0008584//male gonad development;GO:0090110//cargo loading into COPII-coated vesicle;GO:0001675//acrosome assembly;GO:0044829//positive regulation by host of viral genome replication;GO:0002088//lens development in c…	K20372//TBC1 domain family member 20	XP_016298037.1//1
carp1600206	1.57	GO:0005634//nucleus;GO:0005730//nucleolus	GO:0003677//DNA binding;GO:0016817//hydrolase activity, acting on acid anhydrides;GO:0000978//RNA polymerase II proximal promoter sequence-specific DNA binding;GO:0005524//ATP binding;GO:0003682//chromatin binding;GO:1990841//promoter-specific chromatin binding;GO:0004386//helicase activity	GO:0051216//cartilage development;GO:0001568//blood vessel development;GO:0043009//chordate embryonic development;GO:0048935//peripheral nervous system neuron development;GO:0021772//olfactory bulb development;GO:0042472//inner ear morphogenesis;GO:0014029//neural crest formation;GO:0001755//neural crest cell migration;GO:0006364//rRNA processing;GO:0060173//limb development;GO:0045944//positive …	K14437//chromodomain-helicase-DNA-binding protein 7 [EC:3.6.4.12]	KTF88951.1//1
carp1501087	1.57	GO:0031965//nuclear membrane;GO:0005730//nucleolus;GO:0016021//integral component of membrane	GO:0003723//RNA binding	NA	K14794//ribosomal RNA-processing protein 12	XP_016316270.1//PREDICTED: RRP12-like protein [Sinocyclocheilus anshuiensis];KTG39490.1//1
carp1400466	1.57	GO:0005829//cytosol;GO:0045202//synapse	GO:0050661//NADP binding;GO:0072341//modified amino acid binding;GO:0050660//flavin adenine dinucleotide binding;GO:0004489//methylenetetrahydrofolate reductase (NAD(P)H) activity;GO:0032403//protein complex binding	GO:0043200//response to amino acid;GO:0070829//heterochromatin maintenance;GO:0046653//tetrahydrofolate metabolic process;GO:0046500//S-adenosylmethionine metabolic process;GO:0070555//response to interleukin-1;GO:0051593//response to folic acid;GO:0035999//tetrahydrofolate interconversion;GO:0009086//methionine biosynthetic process;GO:0046655//folic acid metabolic process;GO:0042493//response to…	K00297//methylenetetrahydrofolate reductase (NADPH) [EC:1.5.1.20]	XP_016371129.1//1
Ccarpnew4300040	1.57	NA	NA	NA	K11834//ubiquitin carboxyl-terminal hydrolase 44/49 [EC:3.4.19.12]	XP_016300328.1//PREDICTED: ubiquitin carboxyl-terminal hydrolase 49-like [Sinocyclocheilus anshuiensis]
carp0800398	1.57	GO:0070062//extracellular exosome;GO:0005654//nucleoplasm;GO:0005634//nucleus;GO:0005783//endoplasmic reticulum;GO:0005730//nucleolus;GO:0005829//cytosol;GO:0016363//nuclear matrix;GO:0005737//cytoplasm;GO:0048471//perinuclear region of cytoplasm	GO:0042393//histone binding;GO:0003677//DNA binding;GO:0050839//cell adhesion molecule binding;GO:0003723//RNA binding;GO:0008022//protein C-terminus binding;GO:0005178//integrin binding;GO:0070063//RNA polymerase binding	GO:0006355//regulation of transcription, DNA-templated;GO:0043486//histone exchange;GO:0035556//intracellular signal transduction;GO:0001944//vasculature development;GO:0010977//negative regulation of neuron projection development;GO:0048839//inner ear development;GO:0060021//palate development;GO:0043488//regulation of mRNA stability;GO:1900087//positive regulation of G1/S transition of mitotic …	K18647//acidic leucine-rich nuclear phosphoprotein 32 family member B	XP_019724354.1//PREDICTED: uncharacterized protein DDB_G0271670-like, partial [Hippocampus comes];CEL69761.1//TPA: Uncharacterized ATP-dependent helicase [Neospora caninum Liverpool];KTF79527.1//1
carpUN05814	1.58	GO:0031012//extracellular matrix;GO:0005788//endoplasmic reticulum lumen;GO:0005584//collagen type I trimer;GO:0005783//endoplasmic reticulum;GO:0005615//extracellular space;GO:0005737//cytoplasm;GO:0005578//proteinaceous extracellular matrix;GO:0030141//secretory granule;GO:0005585//collagen type II trimer;GO:0005794//Golgi apparatus;GO:0005576//extracellular region;GO:0005581//collagen trimer;G…	GO:0042289//MHC class II protein binding;GO:0002020//protease binding;GO:0048407//platelet-derived growth factor binding;GO:0046872//metal ion binding;GO:0005201//extracellular matrix structural constituent;GO:0042802//identical protein binding	GO:0033334//fin morphogenesis;GO:0001649//osteoblast differentiation;GO:0007596//blood coagulation;GO:0030335//positive regulation of cell migration;GO:0030199//collagen fibril organization;GO:0007601//visual perception;GO:0001568//blood vessel development;GO:0071306//cellular response to vitamin E;GO:0032964//collagen biosynthetic process;GO:0071560//cellular response to transforming growth fact…	K06236//collagen, type I, alpha	BAG72200.1//collagen type I alpha 1 [Carassius auratus];CAC51021.1//1
carp4600340	1.58	GO:0035097//histone methyltransferase complex;GO:0005654//nucleoplasm;GO:0005634//nucleus;GO:0005794//Golgi apparatus;GO:0005829//cytosol;GO:0034709//methylosome;GO:0005737//cytoplasm	GO:0004402//histone acetyltransferase activity;GO:0030374//ligand-dependent nuclear receptor transcription coactivator activity;GO:0004609//phosphatidylserine decarboxylase activity;GO:0016274//protein-arginine N-methyltransferase activity;GO:0008327//methyl-CpG binding	GO:0006357//regulation of transcription from RNA polymerase II promoter;GO:0060770//negative regulation of epithelial cell proliferation involved in prostate gland development;GO:0060528//secretory columnal luminar epithelial cell differentiation involved in prostate glandular acinus development;GO:0008285//negative regulation of cell proliferation;GO:0000387//spliceosomal snRNP assembly;GO:00082…	K13221//methylosome protein 50	KTG36824.1//hypothetical protein cypCar_00015857 [Cyprinus carpio];XP_018966069.1//1
carp4000221	1.58	GO:0043231//intracellular membrane-bounded organelle;GO:0070062//extracellular exosome;GO:0016327//apicolateral plasma membrane;GO:0016324//apical plasma membrane;GO:0030054//cell junction;GO:0005737//cytoplasm;GO:0009925//basal plasma membrane;GO:0005887//integral component of plasma membrane;GO:1990794//basolateral part of cell;GO:0005923//bicellular tight junction;GO:0016021//integral componen…	GO:0042802//identical protein binding;GO:0004888//transmembrane signaling receptor activity;GO:0005198//structural molecule activity;GO:0001618//virus receptor activity	GO:0031174//lifelong otolith mineralization;GO:0007623//circadian rhythm;GO:0051291//protein heterooligomerization;GO:0007565//female pregnancy;GO:0003382//epithelial cell morphogenesis;GO:0051260//protein homooligomerization;GO:0032570//response to progesterone;GO:0045471//response to ethanol;GO:0001666//response to hypoxia;GO:0045216//cell-cell junction organization;GO:0016338//calcium-independ…	K06087//claudin	XP_018950472.1//1
carp2900527	1.58	GO:0005634//nucleus;GO:0005730//nucleolus;GO:0005829//cytosol;GO:0005737//cytoplasm	GO:0003723//RNA binding;GO:0046872//metal ion binding;GO:0045296//cadherin binding	GO:0019221//cytokine-mediated signaling pathway	K22023//mucin-6;K00167//2-oxoisovalerate dehydrogenase E1 component beta subunit [EC:1.2.4.4]	XP_022065788.1//zinc finger CCCH domain-containing protein 15 [Acanthochromis polyacanthus];XP_014185556.1//PREDICTED: zinc finger CCCH domain-containing protein 15 [Haplochromis burtoni];KTG38031.1//1
carp2101297	1.58	GO:0005634//nucleus;GO:0005654//nucleoplasm;GO:0001739//sex chromatin;GO:0035098//ESC/E(Z) complex;GO:0005730//nucleolus;GO:0016586//RSC-type complex;GO:0016604//nuclear body;GO:0032993//protein-DNA complex	GO:0003723//RNA binding;GO:0031490//chromatin DNA binding;GO:0035064//methylated histone binding;GO:0042054//histone methyltransferase activity;GO:0046976//histone methyltransferase activity (H3-K27 specific);GO:0046872//metal ion binding;GO:0000979//RNA polymerase II core promoter sequence-specific DNA binding;GO:0003682//chromatin binding;GO:1990841//promoter-specific chromatin binding;GO:00435…	GO:0016571//histone methylation;GO:0070734//histone H3-K27 methylation;GO:0006355//regulation of transcription, DNA-templated;GO:0006351//transcription, DNA-templated;GO:0000122//negative regulation of transcription from RNA polymerase II promoter;GO:0016574//histone ubiquitination;GO:0045814//negative regulation of gene expression, epigenetic;GO:0045596//negative regulation of cell differentiati…	K11463//polycomb protein SUZ12	KTG43764.1//1;XP_018931038.1//PREDICTED: polycomb protein suz12-A [Cyprinus carpio]
carp1000598	1.58	GO:0005874//microtubule;GO:0005737//cytoplasm;GO:0030496//midbody;GO:0043025//neuronal cell body;GO:0033269//internode region of axon;GO:0035578//azurophil granule lumen;GO:0005829//cytosol;GO:0005576//extracellular region;GO:0036464//cytoplasmic ribonucleoprotein granule;GO:0005641//nuclear envelope lumen;GO:0070062//extracellular exosome;GO:0005856//cytoskeleton;GO:0031012//extracellular matrix…	GO:0031625//ubiquitin protein ligase binding;GO:0005200//structural constituent of cytoskeleton;GO:0003725//double-stranded RNA binding;GO:0003924//GTPase activity;GO:0019904//protein domain specific binding;GO:0005509//calcium ion binding;GO:0051082//unfolded protein binding;GO:0005198//structural molecule activity;GO:0005525//GTP binding;GO:0042288//MHC class I protein binding;GO:0032403//prote…	GO:0042267//natural killer cell mediated cytotoxicity;GO:0051225//spindle assembly;GO:0060271//cilium assembly;GO:0006928//movement of cell or subcellular component;GO:0097711//ciliary basal body-plasma membrane docking;GO:0010389//regulation of G2/M transition of mitotic cell cycle;GO:0051301//cell division;GO:0043312//neutrophil degranulation;GO:0007017//microtubule-based process;GO:0000086//G2…	K07375//tubulin beta	XP_019779277.1//1;XP_018925553.1//PREDICTED: tubulin beta-1 chain-like [Cyprinus carpio]
carp1000050	1.58	GO:0005788//endoplasmic reticulum lumen;GO:0012505//endomembrane system;GO:0005783//endoplasmic reticulum;GO:0016021//integral component of membrane;GO:0045177//apical part of cell;GO:0005737//cytoplasm;GO:0005886//plasma membrane	GO:0042802//identical protein binding;GO:0004888//transmembrane signaling receptor activity;GO:0050750//low-density lipoprotein particle receptor binding	GO:0007498//mesoderm development;GO:0006457//protein folding;GO:0006612//protein targeting to membrane;GO:0048477//oogenesis;GO:0007606//sensory perception of chemical stimulus;GO:0048728//proboscis development;GO:1904395//positive regulation of skeletal muscle acetylcholine-gated channel clustering;GO:0016055//Wnt signaling pathway;GO:0006888//ER to Golgi vesicle-mediated transport;GO:0032799//l…	K03032//26S proteasome regulatory subunit N2	XP_018923899.1//1
carp0800930	1.58	GO:0005634//nucleus;GO:0005829//cytosol;GO:0016021//integral component of membrane;GO:0005737//cytoplasm	GO:0017151//DEAD/H-box RNA helicase binding;GO:0003743//translation initiation factor activity;GO:0003723//RNA binding;GO:0046872//metal ion binding;GO:0003684//damaged DNA binding;GO:0005525//GTP binding;GO:0004781//sulfate adenylyltransferase (ATP) activity;GO:0003924//GTPase activity	GO:0006413//translational initiation;GO:0006446//regulation of translational initiation;GO:0006412//translation;GO:0006289//nucleotide-excision repair	K03243//translation initiation factor 5B	KTG46422.1//1
carp0301061	1.58	GO:0070062//extracellular exosome;GO:0005643//nuclear pore;GO:0005634//nucleus;GO:0005737//cytoplasm;GO:0005846//nuclear cap binding complex;GO:0034457//Mpp10 complex;GO:0032040//small-subunit processome;GO:0005829//cytosol	GO:0030515//snoRNA binding;GO:0003723//RNA binding;GO:0005524//ATP binding;GO:0000339//RNA cap binding;GO:0003910//DNA ligase (ATP) activity;GO:0008565//protein transporter activity;GO:0004484//mRNA guanylyltransferase activity	GO:0006281//DNA repair;GO:0006370//7-methylguanosine mRNA capping;GO:0051170//nuclear import;GO:0061015//snRNA import into nucleus;GO:0006364//rRNA processing;GO:0006606//protein import into nucleus;GO:0006310//DNA recombination;GO:0000387//spliceosomal snRNP assembly	K13151//snurportin-1	XP_016322296.1//1;XP_018923650.1//1
carp0100814	1.58	GO:0016020//membrane;GO:0005887//integral component of plasma membrane;GO:0016021//integral component of membrane;GO:0005886//plasma membrane	GO:0015174//basic amino acid transmembrane transporter activity;GO:0015189//L-lysine transmembrane transporter activity;GO:0000064//L-ornithine transmembrane transporter activity;GO:0015181//arginine transmembrane transporter activity;GO:0015171//amino acid transmembrane transporter activity	GO:0006810//transport;GO:0032006//regulation of TOR signaling;GO:0006865//amino acid transport;GO:0015819//lysine transport;GO:1902475//L-alpha-amino acid transmembrane transport;GO:0015822//ornithine transport;GO:0015809//arginine transport	K13865//solute carrier family 7 (cationic amino acid transporter), member 3	KTG02668.1//1
carp0200962	1.58	GO:0016020//membrane;GO:0005634//nucleus;GO:0005654//nucleoplasm;GO:0005783//endoplasmic reticulum;GO:0070937//CRD-mediated mRNA stability complex;GO:0005737//cytoplasm;GO:0043025//neuronal cell body;GO:0071013//catalytic step 2 spliceosome;GO:0071204//histone pre-mRNA 3'end processing complex;GO:1990635//proximal dendrite;GO:0030529//intracellular ribonucleoprotein complex;GO:0097452//GAIT compl…	GO:0008143//poly(A) binding;GO:0003723//RNA binding;GO:0048027//mRNA 5'-UTR binding;GO:0003730//mRNA 3'-UTR binding	GO:0007623//circadian rhythm;GO:0006397//mRNA processing;GO:0006396//RNA processing;GO:0001649//osteoblast differentiation;GO:0000398//mRNA splicing, via spliceosome;GO:0045727//positive regulation of translation;GO:0090367//negative regulation of mRNA modification;GO:0016032//viral process;GO:0071346//cellular response to interferon-gamma;GO:0070934//CRD-mediated mRNA stabilization;GO:0017148//n…	K13160//heterogeneous nuclear ribonucleoprotein Q	KTG44982.1//1;AAQ97822.1//NS1-associated protein 1 [Danio rerio]
carp3800718	1.61	GO:0070062//extracellular exosome;GO:0016020//membrane;GO:0005634//nucleus;GO:0005783//endoplasmic reticulum;GO:0015630//microtubule cytoskeleton;GO:0098554//cytoplasmic side of endoplasmic reticulum membrane;GO:0048471//perinuclear region of cytoplasm;GO:0000151//ubiquitin ligase complex;GO:0005829//cytosol;GO:0005739//mitochondrion	GO:0055131//C3HC4-type RING finger domain binding;GO:0001671//ATPase activator activity;GO:0005524//ATP binding;GO:0031072//heat shock protein binding;GO:0031625//ubiquitin protein ligase binding;GO:0051087//chaperone binding;GO:0046872//metal ion binding;GO:0001664//G-protein coupled receptor binding;GO:0051082//unfolded protein binding;GO:0030544//Hsp70 protein binding;GO:0050750//low-density l…	GO:0031397//negative regulation of protein ubiquitination;GO:0006986//response to unfolded protein;GO:0007283//spermatogenesis;GO:0030521//androgen receptor signaling pathway;GO:0043508//negative regulation of JUN kinase activity;GO:0043065//positive regulation of apoptotic process;GO:1901998//toxin transport;GO:0042769//DNA damage response, detection of DNA damage;GO:0070585//protein localizatio…	K09502//DnaJ homolog subfamily A member 1;K09505//DnaJ homolog subfamily A member 4	KTG33726.1//1;XP_016354605.1//PREDICTED: dnaJ homolog subfamily A member 4-like [Sinocyclocheilus anshuiensis]
carpUN11673	1.61	GO:0016323//basolateral plasma membrane;GO:0005783//endoplasmic reticulum;GO:0098793//presynapse;GO:0030054//cell junction;GO:0048787//presynaptic active zone membrane;GO:0005737//cytoplasm;GO:0005623//cell;GO:0030672//synaptic vesicle membrane;GO:0005829//cytosol;GO:0016021//integral component of membrane;GO:0005789//endoplasmic reticulum membrane;GO:0045177//apical part of cell;GO:0005886//plas…	GO:0035612//AP-2 adaptor complex binding;GO:0005509//calcium ion binding;GO:0032403//protein complex binding	GO:0061025//membrane fusion;GO:0016079//synaptic vesicle exocytosis;GO:0010996//response to auditory stimulus;GO:0007605//sensory perception of sound;GO:0090102//cochlea development;GO:0050885//neuromuscular process controlling balance;GO:0016082//synaptic vesicle priming	K09584//protein disulfide-isomerase A6 [EC:5.3.4.1];K19949//otoferlin	XP_009293011.1//1;XP_017538292.1//PREDICTED: otoferlin isoform X4 [Pygocentrus nattereri];XP_018981098.1//PREDICTED: protein disulfide-isomerase A6-like [Cyprinus carpio]
carpUN04557	1.6	NA	GO:0003779//actin binding	GO:0060271//cilium assembly;GO:0032474//otolith morphogenesis;GO:0061371//determination of heart left/right asymmetry	K09527//DnaJ homolog subfamily C member 7;K17766//mitochondrial import receptor subunit TOM34;K19870//sperm-associated antigen 1	XP_018935883.1//PREDICTED: tetratricopeptide repeat protein 4 [Cyprinus carpio];KTG45218.1//1
carp3900568	1.6	GO:0016020//membrane;GO:0010494//cytoplasmic stress granule;GO:0005654//nucleoplasm;GO:0072669//tRNA-splicing ligase complex;GO:0005634//nucleus;GO:0005737//cytoplasm;GO:0005730//nucleolus;GO:0030529//intracellular ribonucleoprotein complex;GO:0005829//cytosol;GO:0071920//cleavage body	GO:0008143//poly(A) binding;GO:0003723//RNA binding;GO:0003677//DNA binding;GO:0005524//ATP binding;GO:0003724//RNA helicase activity;GO:0004386//helicase activity;GO:0003725//double-stranded RNA binding;GO:0004518//nuclease activity;GO:0008026//ATP-dependent helicase activity;GO:0003676//nucleic acid binding;GO:0004527//exonuclease activity;GO:0004004//ATP-dependent RNA helicase activity;GO:0003…	GO:0006397//mRNA processing;GO:0006388//tRNA splicing, via endonucleolytic cleavage and ligation;GO:0006355//regulation of transcription, DNA-templated;GO:1903608//protein localization to cytoplasmic stress granule;GO:0006351//transcription, DNA-templated;GO:0043330//response to exogenous dsRNA;GO:0032508//DNA duplex unwinding;GO:0006302//double-strand break repair;GO:0006446//regulation of trans…	K13177//ATP-dependent RNA helicase DDX1 [EC:3.6.4.13]	XP_018918339.1//PREDICTED: LOW QUALITY PROTEIN: ATP-dependent RNA helicase DDX1-like, partial [Cyprinus carpio];XP_018972473.1//1
carp2700274	1.6	GO:0005654//nucleoplasm;GO:0005730//nucleolus;GO:0031514//motile cilium;GO:0000794//condensed nuclear chromosome;GO:0005737//cytoplasm	GO:0003729//mRNA binding;GO:0003723//RNA binding	GO:0016072//rRNA metabolic process;GO:0007275//multicellular organism development;GO:0010923//negative regulation of phosphatase activity;GO:0009303//rRNA transcription;GO:0006461//protein complex assembly	K14838//nucleolar protein 15	KTF87641.1//1;XP_016410184.1//PREDICTED: MKI67 FHA domain-interacting nucleolar phosphoprotein [Sinocyclocheilus rhinocerous]
carp1800089	1.6	GO:0016021//integral component of membrane	NA	GO:0033333//fin development	K17705//Krev interaction trapped protein 1	XP_016394125.1//1
Ccarpnew1900018	1.6	NA	NA	NA	K14861//nucleolar pre-ribosomal-associated protein 1	XP_018966736.1//PREDICTED: nucleolar pre-ribosomal-associated protein 1-like [Cyprinus carpio]
carp0500724	1.6	GO:0005829//cytosol;GO:0016021//integral component of membrane;GO:0005737//cytoplasm	GO:0043022//ribosome binding;GO:0008079//translation termination factor activity;GO:1990825//sequence-specific mRNA binding;GO:0003723//RNA binding;GO:0004045//aminoacyl-tRNA hydrolase activity;GO:0003747//translation release factor activity	GO:0006449//regulation of translational termination;GO:0006415//translational termination;GO:0006479//protein methylation;GO:0000184//nuclear-transcribed mRNA catabolic process, nonsense-mediated decay;GO:0007224//smoothened signaling pathway;GO:0007420//brain development	K03265//peptide chain release factor subunit 1	XP_016131840.1//1
carp4200485	1.59	GO:0005840//ribosome;GO:0016020//membrane;GO:0030686//90S preribosome;GO:0005730//nucleolus;GO:0031429//box H/ACA snoRNP complex	GO:0003723//RNA binding;GO:0048027//mRNA 5'-UTR binding;GO:0034513//box H/ACA snoRNA binding;GO:0003730//mRNA 3'-UTR binding;GO:0045296//cadherin binding	GO:0001649//osteoblast differentiation;GO:0000469//cleavage involved in rRNA processing;GO:0000470//maturation of LSU-rRNA;GO:0031120//snRNA pseudouridine synthesis;GO:0032880//regulation of protein localization;GO:0006412//translation;GO:0031118//rRNA pseudouridine synthesis;GO:2000772//regulation of cellular senescence;GO:0042981//regulation of apoptotic process	K14775//ribosome biogenesis protein UTP30	KTF73215.1//1
carp3301072	1.59	GO:0070062//extracellular exosome;GO:0005829//cytosol;GO:0015629//actin cytoskeleton;GO:0005737//cytoplasm	GO:0004829//threonine-tRNA ligase activity;GO:0005524//ATP binding;GO:0000049//tRNA binding;GO:0042803//protein homodimerization activity	GO:1903670//regulation of sprouting angiogenesis;GO:0001944//vasculature development;GO:0006418//tRNA aminoacylation for protein translation;GO:0006412//translation;GO:0001569//branching involved in blood vessel morphogenesis;GO:0006435//threonyl-tRNA aminoacylation	K01868//threonyl-tRNA synthetase [EC:6.1.1.3]	KTG05312.1//1;XP_017551018.1//PREDICTED: threonine--tRNA ligase, cytoplasmic [Pygocentrus nattereri]
carp2700145	1.59	GO:0070062//extracellular exosome;GO:0005634//nucleus;GO:0005829//cytosol;GO:0005739//mitochondrion;GO:0019013//viral nucleocapsid;GO:0005737//cytoplasm;GO:0031429//box H/ACA snoRNP complex	GO:0009055//electron transfer activity;GO:0003723//RNA binding;GO:0004552//octanol dehydrogenase activity;GO:0018467//formaldehyde dehydrogenase activity;GO:0042803//protein homodimerization activity;GO:0004022//alcohol dehydrogenase (NAD) activity;GO:0005504//fatty acid binding;GO:0008270//zinc ion binding;GO:0080007//S-nitrosoglutathione reductase activity;GO:0016491//oxidoreductase activity;GO…	GO:0008542//visual learning;GO:0045777//positive regulation of blood pressure;GO:0006069//ethanol oxidation;GO:0032496//response to lipopolysaccharide;GO:0001522//pseudouridine synthesis;GO:0006066//alcohol metabolic process;GO:0003016//respiratory system process;GO:0006068//ethanol catabolic process;GO:0051409//response to nitrosative stress;GO:2000169//regulation of peptidyl-cysteine S-nitrosyl…	K11128//H/ACA ribonucleoprotein complex subunit 1;K00121//S-(hydroxymethyl)glutathione dehydrogenase / alcohol dehydrogenase [EC:1.1.1.284 1.1.1.1]	KTG31245.1//1;Q7ZVE0.1//RecName: Full=H/ACA ribonucleoprotein complex subunit 1; AltName: Full=Nucleolar protein family A member 1; AltName: Full=snoRNP protein GAR1
carp2300239	1.59	GO:0043231//intracellular membrane-bounded organelle;GO:0005739//mitochondrion	GO:0000287//magnesium ion binding;GO:0004652//polynucleotide adenylyltransferase activity;GO:0003723//RNA binding;GO:0002134//UTP binding;GO:0005524//ATP binding;GO:0042802//identical protein binding;GO:0042803//protein homodimerization activity;GO:0046872//metal ion binding;GO:1990817//RNA adenylyltransferase activity;GO:0030145//manganese ion binding	GO:0071044//histone mRNA catabolic process;GO:0036416//tRNA stabilization;GO:0006351//transcription, DNA-templated;GO:0006378//mRNA polyadenylation;GO:0097222//mitochondrial mRNA polyadenylation	K18060//poly(A) RNA polymerase, mitochondrial [EC:2.7.7.19]	XP_018965787.1//1
carp1400433	1.59	GO:0031252//cell leading edge;GO:0005874//microtubule;GO:0005635//nuclear envelope;GO:0005737//cytoplasm;GO:0005875//microtubule associated complex;GO:0005829//cytosol;GO:0090724//central region of growth cone;GO:0005819//spindle;GO:0060053//neurofilament cytoskeleton;GO:0000777//condensed chromosome kinetochore;GO:0005871//kinesin complex;GO:0030424//axon;GO:1904115//axon cytoplasm;GO:0005815//m…	GO:0048487//beta-tubulin binding;GO:0042802//identical protein binding;GO:0043014//alpha-tubulin binding;GO:0008017//microtubule binding;GO:0032403//protein complex binding;GO:0070012//oligopeptidase activity	GO:0000132//establishment of mitotic spindle orientation;GO:0021799//cerebral cortex radially oriented cell migration;GO:0016477//cell migration;GO:0008286//insulin receptor signaling pathway;GO:1990138//neuron projection extension;GO:0008090//retrograde axonal transport;GO:0090630//activation of GTPase activity;GO:0021955//central nervous system neuron axonogenesis;GO:0030154//cell differentiati…	K16739//nuclear distribution protein NudE-like 1	KTG34616.1//1
carp0900529	1.59	NA	NA	NA	NA	KPP78561.1//1
carp0700295	1.59	GO:0070062//extracellular exosome;GO:0005788//endoplasmic reticulum lumen;GO:0031012//extracellular matrix;GO:0005615//extracellular space;GO:0030938//collagen type XVIII trimer;GO:0005576//extracellular region;GO:0005581//collagen trimer;GO:0005604//basement membrane	GO:0046872//metal ion binding;GO:0042802//identical protein binding;GO:0005198//structural molecule activity	GO:0042493//response to drug;GO:0001886//endothelial cell morphogenesis;GO:0030335//positive regulation of cell migration;GO:0001525//angiogenesis;GO:0007601//visual perception;GO:0051599//response to hydrostatic pressure;GO:0007155//cell adhesion;GO:0009887//animal organ morphogenesis;GO:0030198//extracellular matrix organization;GO:2000353//positive regulation of endothelial cell apoptotic proc…	K06823//collagen, type XVIII, alpha	KTG40033.1//1;XP_017547036.1//PREDICTED: collagen alpha-1(XVIII) chain-like isoform X1 [Pygocentrus nattereri];NP_001336124.1//collagen type XVIII, alpha 1 precursor [Danio rerio]
carp0301349	1.59	GO:0070545//PeBoW complex;GO:0005634//nucleus;GO:0005654//nucleoplasm;GO:0005730//nucleolus;GO:0030529//intracellular ribonucleoprotein complex;GO:0030687//preribosome, large subunit precursor	GO:0003723//RNA binding;GO:0004402//histone acetyltransferase activity;GO:0043021//ribonucleoprotein complex binding	GO:0035206//regulation of hemocyte proliferation;GO:0000466//maturation of 5.8S rRNA from tricistronic rRNA transcript (SSU-rRNA, 5.8S rRNA, LSU-rRNA);GO:0000027//ribosomal large subunit assembly;GO:0006364//rRNA processing;GO:1901796//regulation of signal transduction by p53 class mediator;GO:0000448//cleavage in ITS2 between 5.8S rRNA and LSU-rRNA of tricistronic rRNA transcript (SSU-rRNA, 5.8S…	K14824//ribosome biogenesis protein ERB1	KTF71880.1//1;XP_016317927.1//PREDICTED: ribosome biogenesis protein bop1-like [Sinocyclocheilus anshuiensis]
CcarpnewUN00623	1.59	NA	NA	NA	NA	NA
CcarpnewUN00937	1.59	GO:0005615//extracellular space;GO:0009986//cell surface;GO:0005794//Golgi apparatus;GO:0005769//early endosome	GO:0008970//phosphatidylcholine 1-acylhydrolase activity;GO:0004465//lipoprotein lipase activity	GO:0055091//phospholipid homeostasis;GO:0032376//positive regulation of cholesterol transport;GO:0010983//positive regulation of high-density lipoprotein particle clearance;GO:0034375//high-density lipoprotein particle remodeling;GO:0042632//cholesterol homeostasis;GO:0043691//reverse cholesterol transport;GO:0050746//regulation of lipoprotein metabolic process;GO:0006629//lipid metabolic process	K22284//endothelial lipase [EC:3.1.1.3]	XP_012581264.1//PREDICTED: endothelial lipase [Condylura cristata]
carpUN11705	1.51	GO:0005634//nucleus;GO:1990533//Dom34-Hbs1 complex;GO:0005737//cytoplasm	GO:0043022//ribosome binding;GO:0046872//metal ion binding;GO:0004519//endonuclease activity	GO:0007141//male meiosis I;GO:0048132//female germ-line stem cell asymmetric division;GO:0030513//positive regulation of BMP signaling pathway;GO:0007283//spermatogenesis;GO:0000212//meiotic spindle organization;GO:0016441//posttranscriptional gene silencing;GO:0008283//cell proliferation;GO:0070481//nuclear-transcribed mRNA catabolic process, non-stop decay;GO:0051321//meiotic cell cycle;GO:0030…	K06965//protein pelota	XP_016295415.1//1
carp4400177	1.51	GO:0016020//membrane;GO:0030130//clathrin coat of trans-Golgi network vesicle;GO:0031410//cytoplasmic vesicle;GO:0045334//clathrin-coated endocytic vesicle;GO:0036020//endolysosome membrane;GO:0030669//clathrin-coated endocytic vesicle membrane;GO:0032588//trans-Golgi network membrane;GO:0030672//synaptic vesicle membrane;GO:0005829//cytosol;GO:0005819//spindle;GO:0005886//plasma membrane;GO:0030…	GO:0032050//clathrin heavy chain binding;GO:0051020//GTPase binding;GO:0042277//peptide binding;GO:0005198//structural molecule activity;GO:0032403//protein complex binding	GO:0034383//low-density lipoprotein particle clearance;GO:0007018//microtubule-based movement;GO:0072583//clathrin-dependent endocytosis;GO:0016192//vesicle-mediated transport;GO:0061024//membrane organization;GO:0006886//intracellular protein transport;GO:0051301//cell division;GO:0048268//clathrin coat assembly;GO:0019886//antigen processing and presentation of exogenous peptide antigen via MHC…	K04644//clathrin light chain A	XP_018963915.1//1
carp2800156	1.51	GO:0070062//extracellular exosome;GO:0005938//cell cortex;GO:0005903//brush border;GO:0032587//ruffle membrane;GO:0014069//postsynaptic density;GO:0005737//cytoplasm;GO:0031982//vesicle;GO:0017146//NMDA selective glutamate receptor complex;GO:0001726//ruffle;GO:0005829//cytosol;GO:0043234//protein complex;GO:0032420//stereocilium;GO:0005886//plasma membrane	GO:0051015//actin filament binding;GO:0003779//actin binding;GO:0048365//Rac GTPase binding;GO:0016301//kinase activity;GO:0035591//signaling adaptor activity;GO:0030676//Rac guanyl-nucleotide exchange factor activity;GO:0045296//cadherin binding	GO:0036336//dendritic cell migration;GO:0051764//actin crosslink formation;GO:0008344//adult locomotory behavior;GO:0051017//actin filament bundle assembly;GO:0048149//behavioral response to ethanol;GO:0031532//actin cytoskeleton reorganization;GO:0051016//barbed-end actin filament capping;GO:0070358//actin polymerization-dependent cell motility;GO:1900029//positive regulation of ruffle assembly;…	K17277//epidermal growth factor receptor kinase substrate 8	XP_016426237.1//PREDICTED: epidermal growth factor receptor kinase substrate 8-like protein 2 isoform X4 [Sinocyclocheilus rhinocerous];KTF82606.1//1
carp0801056	1.51	GO:0030425//dendrite;GO:0030424//axon;GO:0070062//extracellular exosome;GO:0005634//nucleus;GO:0005737//cytoplasm;GO:0043025//neuronal cell body;GO:0005623//cell;GO:0005829//cytosol;GO:0005576//extracellular region;GO:0005739//mitochondrion	GO:0047134//protein-disulfide reductase activity;GO:0015035//protein disulfide oxidoreductase activity;GO:0003723//RNA binding;GO:0016671//oxidoreductase activity, acting on a sulfur group of donors, disulfide as acceptor;GO:0016853//isomerase activity;GO:0008270//zinc ion binding;GO:0019899//enzyme binding;GO:0015037//peptide disulfide oxidoreductase activity;GO:0004791//thioredoxin-disulfide re…	GO:0035690//cellular response to drug;GO:0015949//nucleobase-containing small molecule interconversion;GO:0045454//cell redox homeostasis;GO:0033158//regulation of protein import into nucleus, translocation;GO:0097068//response to thyroxine;GO:0030091//protein repair;GO:0046826//negative regulation of protein export from nucleus;GO:0042493//response to drug;GO:0007165//signal transduction;GO:0071…	K03671//thioredoxin 1	KTF86065.1//1
Ccarpnew3800069	1.51	GO:0005794//Golgi apparatus;GO:0016021//integral component of membrane;GO:0033116//endoplasmic reticulum-Golgi intermediate compartment membrane;GO:0005789//endoplasmic reticulum membrane	NA	GO:0016192//vesicle-mediated transport	K20367//endoplasmic reticulum-Golgi intermediate compartment protein 3	KTF83864.1//hypothetical protein cypCar_00025377 [Cyprinus carpio];XP_016338031.1//PREDICTED: endoplasmic reticulum-Golgi intermediate compartment protein 3 isoform X4 [Sinocyclocheilus anshuiensis];XP_016338028.1//PREDICTED: endoplasmic reticulum-Golgi intermediate compartment protein 3 isoform X1 [Sinocyclocheilus anshuiensis]
Ccarpnew1300098	1.51	NA	NA	NA	K14801//pre-rRNA-processing protein TSR4	XP_018953533.1//PREDICTED: programmed cell death protein 2 [Cyprinus carpio]
Ccarpnew0300031	1.51	NA	NA	NA	K00658//2-oxoglutarate dehydrogenase E2 component (dihydrolipoamide succinyltransferase) [EC:2.3.1.61]	XP_016388572.1//PREDICTED: dihydrolipoyllysine-residue succinyltransferase component of 2-oxoglutarate dehydrogenase complex, mitochondrial-like [Sinocyclocheilus rhinocerous]
Ccarpnew1200021	1.51	NA	NA	NA	K14561//U3 small nucleolar ribonucleoprotein protein IMP4	XP_018961574.1//PREDICTED: U3 small nucleolar ribonucleoprotein protein IMP4-like [Cyprinus carpio]
carp4800377	1.5	GO:0005634//nucleus	GO:0000978//RNA polymerase II proximal promoter sequence-specific DNA binding;GO:0003723//RNA binding;GO:0003677//DNA binding;GO:0001077//transcriptional activator activity, RNA polymerase II proximal promoter sequence-specific DNA binding	GO:0045944//positive regulation of transcription from RNA polymerase II promoter;GO:0006366//transcription from RNA polymerase II promoter	K14832//ribosome biogenesis protein MAK21	XP_018931263.1//1;NP_001017745.3//CCAAT/enhancer-binding protein zeta [Danio rerio]
carp3100638	1.5	GO:0043231//intracellular membrane-bounded organelle;GO:0005730//nucleolus;GO:0016021//integral component of membrane;GO:0030687//preribosome, large subunit precursor	GO:0003723//RNA binding	GO:0000470//maturation of LSU-rRNA;GO:0000460//maturation of 5.8S rRNA;GO:0040018//positive regulation of multicellular organism growth	K14831//protein MAK16	KTF77882.1//1;Q6NYD4.1//RecName: Full=Protein MAK16 homolog; AltName: Full=MAK16-like protein; AltName: Full=Protein RBM13
carp2100129	1.5	GO:0016021//integral component of membrane;GO:0005763//mitochondrial small ribosomal subunit;GO:0005743//mitochondrial inner membrane;GO:0005739//mitochondrion;GO:0015935//small ribosomal subunit	GO:0003735//structural constituent of ribosome	GO:0032543//mitochondrial translation;GO:0070126//mitochondrial translational termination;GO:0006412//translation;GO:0070124//mitochondrial translational initiation;GO:0070125//mitochondrial translational elongation	K02967//small subunit ribosomal protein S2	XP_016325586.1//1;XP_016306760.1//PREDICTED: 28S ribosomal protein S2, mitochondrial-like [Sinocyclocheilus anshuiensis]
carp1100750	1.5	NA	NA	NA	NA	XP_018975835.1//PREDICTED: tumor protein D52-like isoform X5 [Cyprinus carpio];XP_018975834.1//PREDICTED: tumor protein D52-like isoform X4 [Cyprinus carpio];KTF92660.1//1
carp0100378	1.5	GO:0005634//nucleus;GO:0005654//nucleoplasm;GO:0005730//nucleolus	GO:0001082//transcription factor activity, RNA polymerase I transcription factor binding;GO:0003743//translation initiation factor activity;GO:0001164//RNA polymerase I CORE element sequence-specific DNA binding;GO:0070063//RNA polymerase binding;GO:0001181//transcription factor activity, core RNA polymerase I binding;GO:0001042//RNA polymerase I core binding	GO:0006361//transcription initiation from RNA polymerase I promoter;GO:0006355//regulation of transcription, DNA-templated;GO:2000142//regulation of DNA-templated transcription, initiation;GO:0006352//DNA-templated transcription, initiation;GO:0045893//positive regulation of transcription, DNA-templated;GO:0042254//ribosome biogenesis;GO:0008283//cell proliferation;GO:0001180//transcription initi…	K15216//RNA polymerase I-specific transcription initiation factor RRN3	XP_018945452.1//1
Ccarpnew2300117	1.5	NA	NA	NA	K09486//hypoxia up-regulated 1	KTG42466.1//hypothetical protein cypCar_00010150 [Cyprinus carpio]
Ccarpnew3100098	1.5	NA	NA	NA	K00861//riboflavin kinase [EC:2.7.1.26]	KTF87488.1//hypothetical protein cypCar_00041349 [Cyprinus carpio]
carp4700043	1.48	GO:0016020//membrane;GO:0005634//nucleus;GO:0005654//nucleoplasm;GO:0000784//nuclear chromosome, telomeric region;GO:0030686//90S preribosome;GO:0030496//midbody;GO:0005730//nucleolus;GO:0005697//telomerase holoenzyme complex;GO:0016021//integral component of membrane	GO:0003723//RNA binding;GO:0051392//tRNA N-acetyltransferase activity;GO:1990883//rRNA cytidine N-acetyltransferase activity;GO:0005524//ATP binding;GO:0008080//N-acetyltransferase activity;GO:0070182//DNA polymerase binding;GO:0000049//tRNA binding	GO:0016072//rRNA metabolic process;GO:0034470//ncRNA processing;GO:0051391//tRNA acetylation;GO:0042274//ribosomal small subunit biogenesis;GO:0002101//tRNA wobble cytosine modification;GO:0000154//rRNA modification;GO:1904812//rRNA acetylation involved in maturation of SSU-rRNA;GO:0032211//negative regulation of telomere maintenance via telomerase	K14521//N-acetyltransferase 10 [EC:2.3.1.-]	XP_018977735.1//1;XP_016301271.1//PREDICTED: RNA cytidine acetyltransferase-like isoform X1 [Sinocyclocheilus anshuiensis]
carp4100083	1.48	GO:0005885//Arp2/3 protein complex;GO:0005654//nucleoplasm;GO:0005634//nucleus;GO:0016592//mediator complex;GO:0005730//nucleolus;GO:0005829//cytosol;GO:0005667//transcription factor complex;GO:0000151//ubiquitin ligase complex	GO:0061630//ubiquitin protein ligase activity;GO:0005524//ATP binding;GO:0003713//transcription coactivator activity;GO:0001104//RNA polymerase II transcription cofactor activity;GO:0004812//aminoacyl-tRNA ligase activity	GO:0046425//regulation of JAK-STAT cascade;GO:0071390//cellular response to ecdysone;GO:0034314//Arp2/3 complex-mediated actin nucleation;GO:0043010//camera-type eye development;GO:0006355//regulation of transcription, DNA-templated;GO:0016567//protein ubiquitination;GO:0006351//transcription, DNA-templated;GO:0007406//negative regulation of neuroblast proliferation;GO:0006357//regulation of tran…	K15170//mediator of RNA polymerase II transcription subunit 27	XP_018950528.1//1
carp3700167	1.48	GO:0070062//extracellular exosome;GO:0010494//cytoplasmic stress granule;GO:0005634//nucleus;GO:0000932//P-body;GO:0005737//cytoplasm;GO:0048471//perinuclear region of cytoplasm;GO:0005845//mRNA cap binding complex;GO:0043234//protein complex;GO:0033391//chromatoid body;GO:0005829//cytosol;GO:0036464//cytoplasmic ribonucleoprotein granule;GO:0016442//RISC complex;GO:0016281//eukaryotic translatio…	GO:0003723//RNA binding;GO:0003743//translation initiation factor activity;GO:0000339//RNA cap binding;GO:0070491//repressing transcription factor binding;GO:0000340//RNA 7-methylguanosine cap binding;GO:0019899//enzyme binding;GO:0031370//eukaryotic initiation factor 4G binding	GO:0006406//mRNA export from nucleus;GO:0030324//lung development;GO:0045931//positive regulation of mitotic cell cycle;GO:0016032//viral process;GO:0006417//regulation of translation;GO:0006405//RNA export from nucleus;GO:0071549//cellular response to dexamethasone stimulus;GO:0001662//behavioral fear response;GO:0006413//translational initiation;GO:0045665//negative regulation of neuron differe…	K03259//translation initiation factor 4E	KTF79046.1//1
carp2400195	1.48	GO:0005759//mitochondrial matrix;GO:0005654//nucleoplasm;GO:0005730//nucleolus;GO:0005829//cytosol;GO:0005739//mitochondrion	GO:0003723//RNA binding;GO:0051537//2 iron, 2 sulfur cluster binding;GO:0016779//nucleotidyltransferase activity;GO:0051536//iron-sulfur cluster binding;GO:0003676//nucleic acid binding;GO:0050265//RNA uridylyltransferase activity;GO:0046872//metal ion binding;GO:0008270//zinc ion binding;GO:0005198//structural molecule activity;GO:0008198//ferrous iron binding	GO:0031123//RNA 3'-end processing;GO:0097428//protein maturation by iron-sulfur cluster transfer;GO:0032755//positive regulation of interleukin-6 production;GO:0001816//cytokine production;GO:0006783//heme biosynthetic process;GO:0031664//regulation of lipopolysaccharide-mediated signaling pathway;GO:0016226//iron-sulfur cluster assembly;GO:0070102//interleukin-6-mediated signaling pathway;GO:001…	K13291//terminal uridylyltransferase [EC:2.7.7.52]	XP_016393783.1//PREDICTED: terminal uridylyltransferase 4-like [Sinocyclocheilus rhinocerous];XP_018957205.1//1
Ccarpnew0700114	1.48	NA	NA	NA	K18190//FAST kinase domain-containing protein 2;K08290//Fas-activated serine/threonine kinase [EC:2.7.11.8]	KTF77586.1//hypothetical protein cypCar_00040177 [Cyprinus carpio]
Ccarpnew1000099	1.48	NA	NA	NA	K00791//tRNA dimethylallyltransferase [EC:2.5.1.75]	XP_018979371.1//PREDICTED: LOW QUALITY PROTEIN: tRNA dimethylallyltransferase, mitochondrial-like [Cyprinus carpio];XP_016388722.1//PREDICTED: tRNA dimethylallyltransferase, mitochondrial-like isoform X3 [Sinocyclocheilus rhinocerous];XP_016339731.1//PREDICTED: tRNA dimethylallyltransferase, mitochondrial-like isoform X2 [Sinocyclocheilus anshuiensis]
carpUN08388	1.49	GO:0005634//nucleus;GO:0005654//nucleoplasm;GO:0005829//cytosol;GO:0005666//DNA-directed RNA polymerase III complex	GO:0003899//DNA-directed 5'-3' RNA polymerase activity	GO:0032481//positive regulation of type I interferon production;GO:0051607//defense response to virus;GO:0006351//transcription, DNA-templated;GO:0045087//innate immune response;GO:0006383//transcription from RNA polymerase III promoter	K14721//DNA-directed RNA polymerase III subunit RPC5	XP_018942441.1//1
carp2500221	1.49	GO:0005654//nucleoplasm;GO:0005634//nucleus;GO:0031515//tRNA (m1A) methyltransferase complex	GO:0003743//translation initiation factor activity;GO:0003723//RNA binding;GO:0008168//methyltransferase activity	GO:0046331//lateral inhibition;GO:0006400//tRNA modification;GO:0030488//tRNA methylation	K03256//tRNA (adenine-N(1)-)-methyltransferase non-catalytic subunit	XP_018945863.1//PREDICTED: tRNA (adenine(58)-N(1))-methyltransferase non-catalytic subunit TRM6-like [Cyprinus carpio];KTF91380.1//1
carp1700015	1.49	GO:0005622//intracellular;GO:0030687//preribosome, large subunit precursor;GO:0005737//cytoplasm;GO:0005730//nucleolus;GO:0005747//mitochondrial respiratory chain complex I;GO:0030529//intracellular ribonucleoprotein complex;GO:0005576//extracellular region;GO:0019013//viral nucleocapsid	GO:0003723//RNA binding;GO:0042134//rRNA primary transcript binding;GO:0004531//deoxyribonuclease II activity;GO:0019843//rRNA binding	GO:0000470//maturation of LSU-rRNA;GO:0000460//maturation of 5.8S rRNA;GO:0000027//ribosomal large subunit assembly;GO:0006364//rRNA processing;GO:0006309//apoptotic DNA fragmentation	K14846//ribosome production factor 1	XP_018967694.1//1
Ccarpnew1700143	1.49	NA	NA	NA	K15730//cytosolic prostaglandin-E synthase [EC:5.3.99.3]	KTG03566.1//hypothetical protein cypCar_00017090 [Cyprinus carpio]
carp0400983	1.49	GO:0005634//nucleus	GO:0003677//DNA binding	GO:0015074//DNA integration;GO:0006310//DNA recombination	K02366//glucuronyl/N-acetylglucosaminyl transferase EXT1 [EC:2.4.1.224 2.4.1.225];K21871//M-phase phosphoprotein 8;K13172//serine/arginine repetitive matrix protein 2	XP_016318479.1//PREDICTED: uncharacterized protein LOC107670397 [Sinocyclocheilus anshuiensis];XP_018938434.1//1
carpUN07241	1.53	GO:0031965//nuclear membrane;GO:0005634//nucleus;GO:0005654//nucleoplasm;GO:0005783//endoplasmic reticulum;GO:0031410//cytoplasmic vesicle;GO:0098554//cytoplasmic side of endoplasmic reticulum membrane;GO:0005793//endoplasmic reticulum-Golgi intermediate compartment;GO:0031225//anchored component of membrane;GO:0005737//cytoplasm;GO:0097443//sorting endosome;GO:0005829//cytosol;GO:0016021//integr…	GO:0003677//DNA binding;GO:0003723//RNA binding;GO:0097677//STAT family protein binding;GO:0030971//receptor tyrosine kinase binding;GO:0004725//protein tyrosine phosphatase activity;GO:0019901//protein kinase binding;GO:0045296//cadherin binding;GO:0004726//non-membrane spanning protein tyrosine phosphatase activity;GO:0005178//integrin binding;GO:0046875//ephrin receptor binding;GO:0008270//zin…	GO:1903899//positive regulation of PERK-mediated unfolded protein response;GO:0010804//negative regulation of tumor necrosis factor-mediated signaling pathway;GO:0008286//insulin receptor signaling pathway;GO:0043407//negative regulation of MAP kinase activity;GO:0034976//response to endoplasmic reticulum stress;GO:0009968//negative regulation of signal transduction;GO:0050728//negative regulatio…	K18026//tyrosine-protein phosphatase non-receptor type 2 [EC:3.1.3.48]	KTF95402.1//1
carp4300520	1.53	GO:0005829//cytosol;GO:0005743//mitochondrial inner membrane;GO:0005739//mitochondrion;GO:0005737//cytoplasm	GO:0003723//RNA binding;GO:0017084//delta1-pyrroline-5-carboxylate synthetase activity;GO:0005524//ATP binding;GO:0042802//identical protein binding;GO:0004350//glutamate-5-semialdehyde dehydrogenase activity;GO:0004349//glutamate 5-kinase activity	GO:0006561//proline biosynthetic process;GO:0006536//glutamate metabolic process;GO:0006592//ornithine biosynthetic process;GO:0055129//L-proline biosynthetic process;GO:0008652//cellular amino acid biosynthetic process;GO:0019240//citrulline biosynthetic process	K12657//delta-1-pyrroline-5-carboxylate synthetase [EC:2.7.2.11 1.2.1.41]	XP_016107070.1//PREDICTED: delta-1-pyrroline-5-carboxylate synthase isoform X2 [Sinocyclocheilus grahami];XP_016107086.1//1
carp3800764	1.53	GO:0016020//membrane;GO:0031012//extracellular matrix;GO:0070062//extracellular exosome;GO:0005634//nucleus;GO:0005737//cytoplasm;GO:0048471//perinuclear region of cytoplasm;GO:0005730//nucleolus;GO:0005829//cytosol;GO:0043186//P granule;GO:0016281//eukaryotic translation initiation factor 4F complex	GO:0008135//translation factor activity, RNA binding;GO:0003723//RNA binding;GO:0003729//mRNA binding;GO:0000339//RNA cap binding;GO:0005524//ATP binding;GO:0003724//RNA helicase activity;GO:0016779//nucleotidyltransferase activity;GO:0004386//helicase activity;GO:0003725//double-stranded RNA binding;GO:0003676//nucleic acid binding;GO:0003743//translation initiation factor activity;GO:0016787//h…	GO:0000278//mitotic cell cycle;GO:0010468//regulation of gene expression;GO:0000381//regulation of alternative mRNA splicing, via spliceosome;GO:0048477//oogenesis;GO:0048132//female germ-line stem cell asymmetric division;GO:1900260//negative regulation of RNA-directed 5'-3' RNA polymerase activity;GO:0000289//nuclear-transcribed mRNA poly(A) tail shortening;GO:0030718//germ-line stem cell popul…	K03257//translation initiation factor 4A;K08593//sentrin-specific protease 3 [EC:3.4.22.68]	XP_016362620.1//PREDICTED: uncharacterized protein LOC107704250 [Sinocyclocheilus anshuiensis];KTG38319.1//hypothetical protein cypCar_00016678, partial [Cyprinus carpio];XP_016101699.1//PREDICTED: eukaryotic initiation factor 4A-I-like [Sinocyclocheilus grahami];KTG38320.1//1
carp3600777	1.53	GO:0016020//membrane;GO:0005783//endoplasmic reticulum;GO:0016021//integral component of membrane;GO:0005789//endoplasmic reticulum membrane;GO:0005886//plasma membrane	GO:0005148//prolactin receptor binding;GO:0004303//estradiol 17-beta-dehydrogenase activity;GO:0003676//nucleic acid binding;GO:0000253//3-keto sterol reductase activity	GO:0014070//response to organic cyclic compound;GO:0042493//response to drug;GO:1990637//response to prolactin;GO:0060135//maternal process involved in female pregnancy;GO:0021766//hippocampus development;GO:0006695//cholesterol biosynthetic process;GO:0032355//response to estradiol;GO:0006703//estrogen biosynthetic process	K13373//17beta-estradiol 17-dehydrogenase / 3beta-hydroxysteroid 3-dehydrogenase [EC:1.1.1.62 1.1.1.270]	XP_018960707.1//1;KTG47917.1//hypothetical protein cypCar_00001745 [Cyprinus carpio]
carp3301450	1.53	GO:0005740//mitochondrial envelope;GO:0005759//mitochondrial matrix;GO:0005743//mitochondrial inner membrane;GO:0031966//mitochondrial membrane;GO:0005739//mitochondrion	GO:0004498//calcidiol 1-monooxygenase activity;GO:0008395//steroid hydroxylase activity;GO:0020037//heme binding;GO:0005506//iron ion binding;GO:0031073//cholesterol 26-hydroxylase activity;GO:0016705//oxidoreductase activity, acting on paired donors, with incorporation or reduction of molecular oxygen;GO:0004497//monooxygenase activity;GO:0030343//vitamin D3 25-hydroxylase activity	GO:0008203//cholesterol metabolic process;GO:0032496//response to lipopolysaccharide;GO:0043627//response to estrogen;GO:0070314//G1 to G0 transition;GO:0055074//calcium ion homeostasis;GO:0010956//negative regulation of calcidiol 1-monooxygenase activity;GO:0071425//hematopoietic stem cell proliferation;GO:0030500//regulation of bone mineralization;GO:0042369//vitamin D catabolic process;GO:0034…	K00488//cholestanetriol 26-monooxygenase [EC:1.14.15.15]	XP_018965967.1//PREDICTED: sterol 26-hydroxylase, mitochondrial-like isoform X1 [Cyprinus carpio];KTF76289.1//1;XP_016387871.1//PREDICTED: sterol 26-hydroxylase, mitochondrial-like [Sinocyclocheilus rhinocerous]
carp2700276	1.53	GO:0016020//membrane;GO:0005730//nucleolus;GO:0005694//chromosome;GO:0005737//cytoplasm	GO:0003723//RNA binding;GO:0004004//ATP-dependent RNA helicase activity;GO:0005524//ATP binding;GO:0003724//RNA helicase activity;GO:0016779//nucleotidyltransferase activity;GO:0004386//helicase activity	GO:0008283//cell proliferation;GO:0030099//myeloid cell differentiation;GO:0010501//RNA secondary structure unwinding;GO:0030097//hemopoiesis;GO:0016049//cell growth;GO:0071392//cellular response to estradiol stimulus	K13179//ATP-dependent RNA helicase DDX18/HAS1 [EC:3.6.4.13]	KTF81714.1//1
carp1600950	1.53	GO:0005790//smooth endoplasmic reticulum;GO:0016020//membrane;GO:0070062//extracellular exosome;GO:0005788//endoplasmic reticulum lumen;GO:0005783//endoplasmic reticulum;GO:0005925//focal adhesion;GO:0034663//endoplasmic reticulum chaperone complex;GO:0016021//integral component of membrane;GO:0005576//extracellular region;GO:0071682//endocytic vesicle lumen	GO:0032440//2-alkenal reductase [NAD(P)] activity;GO:0005524//ATP binding;GO:0051087//chaperone binding	GO:0002931//response to ischemia;GO:0071456//cellular response to hypoxia;GO:1903382//negative regulation of endoplasmic reticulum stress-induced neuron intrinsic apoptotic signaling pathway;GO:0034976//response to endoplasmic reticulum stress;GO:0043066//negative regulation of apoptotic process;GO:0036498//IRE1-mediated unfolded protein response;GO:0006898//receptor-mediated endocytosis;GO:19032…	K09486//hypoxia up-regulated 1	KTG02649.1//1
carp1600905	1.53	GO:0005840//ribosome;GO:0005761//mitochondrial ribosome;GO:0005762//mitochondrial large ribosomal subunit;GO:0005743//mitochondrial inner membrane;GO:0005739//mitochondrion	GO:0003743//translation initiation factor activity;GO:0003735//structural constituent of ribosome	GO:0032543//mitochondrial translation;GO:0070126//mitochondrial translational termination;GO:0006412//translation;GO:0070124//mitochondrial translational initiation;GO:0070125//mitochondrial translational elongation	K17430//large subunit ribosomal protein L49	XP_018967123.1//1;XP_018966803.1//1
carp0900667	1.53	GO:0030686//90S preribosome;GO:0005730//nucleolus;GO:0016021//integral component of membrane	GO:0003723//RNA binding	GO:0042254//ribosome biogenesis;GO:0060216//definitive hemopoiesis;GO:0000447//endonucleolytic cleavage in ITS1 to separate SSU-rRNA from 5.8S rRNA and LSU-rRNA from tricistronic rRNA transcript (SSU-rRNA, 5.8S rRNA, LSU-rRNA)	K14786//protein KRI1	XP_016362177.1//1
carp0200331	1.53	GO:0010494//cytoplasmic stress granule;GO:0005634//nucleus;GO:0042645//mitochondrial nucleoid;GO:0032047//mitosome;GO:0000932//P-body;GO:0005737//cytoplasm;GO:0035770//ribonucleoprotein granule;GO:0005730//nucleolus;GO:0005829//cytosol;GO:0016021//integral component of membrane;GO:0005739//mitochondrion	GO:0003723//RNA binding;GO:0004004//ATP-dependent RNA helicase activity;GO:0005524//ATP binding;GO:0004386//helicase activity;GO:0003676//nucleic acid binding;GO:0019843//rRNA binding	GO:1902775//mitochondrial large ribosomal subunit assembly;GO:0000398//mRNA splicing, via spliceosome;GO:0033962//cytoplasmic mRNA processing body assembly;GO:0010501//RNA secondary structure unwinding;GO:0006417//regulation of translation;GO:0006364//rRNA processing;GO:0045893//positive regulation of transcription, DNA-templated	K20096//ATP-dependent RNA helicase DDX28 [EC:3.6.4.13]	KTF86933.1//1
carp0100071	1.53	GO:0005654//nucleoplasm;GO:0030686//90S preribosome;GO:0032040//small-subunit processome;GO:0005730//nucleolus;GO:0030688//preribosome, small subunit precursor;GO:0005886//plasma membrane;GO:0005737//cytoplasm	GO:0003723//RNA binding	GO:0000462//maturation of SSU-rRNA from tricistronic rRNA transcript (SSU-rRNA, 5.8S rRNA, LSU-rRNA);GO:0000472//endonucleolytic cleavage to generate mature 5'-end of SSU-rRNA from (SSU-rRNA, 5.8S rRNA, LSU-rRNA);GO:0000447//endonucleolytic cleavage in ITS1 to separate SSU-rRNA from 5.8S rRNA and LSU-rRNA from tricistronic rRNA transcript (SSU-rRNA, 5.8S rRNA, LSU-rRNA);GO:0006364//rRNA processin…	K14772//U3 small nucleolar RNA-associated protein 20	XP_016299661.1//1
Ccarpnew2200074	1.53	NA	NA	NA	K11128//H/ACA ribonucleoprotein complex subunit 1	Q7ZVE0.1//RecName: Full=H/ACA ribonucleoprotein complex subunit 1; AltName: Full=Nucleolar protein family A member 1; AltName: Full=snoRNP protein GAR1
Ccarpnew2300321	1.53	NA	NA	NA	K02437//glycine cleavage system H protein	KTG47695.1//hypothetical protein cypCar_00019298 [Cyprinus carpio]
carpUN07994	1.52	GO:0005829//cytosol;GO:0005737//cytoplasm	GO:0046872//metal ion binding;GO:0004817//cysteine-tRNA ligase activity;GO:0005524//ATP binding;GO:0000049//tRNA binding;GO:0042803//protein homodimerization activity	GO:0006423//cysteinyl-tRNA aminoacylation;GO:0006418//tRNA aminoacylation for protein translation	K01883//cysteinyl-tRNA synthetase [EC:6.1.1.16]	XP_016408313.1//PREDICTED: cysteine--tRNA ligase, cytoplasmic-like isoform X3 [Sinocyclocheilus rhinocerous];KTG38771.1//1;NP_001112372.1//cysteine--tRNA ligase, cytoplasmic [Danio rerio]
carpUN03920	1.52	GO:0016020//membrane;GO:0005783//endoplasmic reticulum;GO:0005770//late endosome;GO:0048500//signal recognition particle;GO:0044322//endoplasmic reticulum quality control compartment;GO:0030176//integral component of endoplasmic reticulum membrane;GO:0016021//integral component of membrane;GO:0005789//endoplasmic reticulum membrane;GO:0005769//early endosome;GO:0005785//signal recognition particl…	NA	GO:0030970//retrograde protein transport, ER to cytosol;GO:0018279//protein N-linked glycosylation via asparagine;GO:1904380//endoplasmic reticulum mannose trimming;GO:0030433//ubiquitin-dependent ERAD pathway;GO:0001967//suckling behavior;GO:0030307//positive regulation of cell growth;GO:0030968//endoplasmic reticulum unfolded protein response;GO:1904153//negative regulation of retrograde protei…	K13989//Derlin-2/3	XP_016372445.1//1;KTF93903.1//hypothetical protein cypCar_00001874 [Cyprinus carpio]
carp2101222	1.52	GO:0005654//nucleoplasm;GO:0032040//small-subunit processome;GO:0005730//nucleolus;GO:0034457//Mpp10 complex;GO:0005732//small nucleolar ribonucleoprotein complex;GO:0005694//chromosome;GO:0019013//viral nucleocapsid	GO:0003723//RNA binding	GO:0006396//RNA processing;GO:0010923//negative regulation of phosphatase activity;GO:0008380//RNA splicing;GO:0030490//maturation of SSU-rRNA;GO:0006364//rRNA processing;GO:0000375//RNA splicing, via transesterification reactions	K14559//U3 small nucleolar RNA-associated protein MPP10	KTG34902.1//1;XP_010729505.2//PREDICTED: U3 small nucleolar ribonucleoprotein protein MPP10 [Larimichthys crocea]
carp1500611	1.52	GO:0016020//membrane;GO:0005654//nucleoplasm;GO:0005730//nucleolus;GO:0005694//chromosome;GO:0005737//cytoplasm	GO:0003723//RNA binding;GO:0016740//transferase activity	GO:0040019//positive regulation of embryonic development;GO:0007275//multicellular organism development;GO:0048546//digestive tract morphogenesis	K14787//multiple RNA-binding domain-containing protein 1	KTG11339.1//1;NP_944597.2//probable RNA-binding protein 19 [Danio rerio]
carp1800320	1.52	NA	GO:0003677//DNA binding	NA	K10301//F-box protein 21	XP_018936931.1//1
carpUN08000	1.56	GO:0005634//nucleus;GO:0005654//nucleoplasm;GO:0005686//U2 snRNP;GO:0016607//nuclear speck;GO:0071013//catalytic step 2 spliceosome;GO:0005681//spliceosomal complex;GO:0030529//intracellular ribonucleoprotein complex;GO:0030532//small nuclear ribonucleoprotein complex;GO:0016021//integral component of membrane;GO:0071011//precatalytic spliceosome;GO:0019013//viral nucleocapsid	GO:0003723//RNA binding;GO:0030620//U2 snRNA binding	GO:0000278//mitotic cell cycle;GO:0040022//feminization of hermaphroditic germ-line;GO:0000398//mRNA splicing, via spliceosome;GO:0051729//germline cell cycle switching, mitotic to meiotic cell cycle;GO:0006325//chromatin organization;GO:0008380//RNA splicing;GO:0007283//spermatogenesis;GO:0000389//mRNA 3'-splice site recognition;GO:0035722//interleukin-12-mediated signaling pathway	K11092//U2 small nuclear ribonucleoprotein A'	XP_018929459.1//1
[truncated: 1,104 more rows]
